# Supplementary material for: A single‐cell RNA labeling strategy for measuring stress response upon tissue dissociation
Source: Mol Syst Biol. 2022 Dec 27;19(2):e11147. doi: 10.15252/msb.202211147 (PMC9912023; doi:10.15252/msb.202211147)
Supplement: Supplementary file 2 — Dataset EV1 [file MSB-19-e11147-s007.xlsx]

## Sheet: dataset_EV1
	gene	gene_name	TC_rate_37deg	TC_rate_injected	category_37deg_vs_injected	TC_rate_4deg	category_37deg_vs_4deg
1	ENSDARG00000000002	ccdc80	0	NA	NA	0	none
2	ENSDARG00000000018	nrf1	0.00213715331014647	0.00166052224118733	none	0.000872865554838986	none
3	ENSDARG00000000019	ube2h	0.00487414394963281	0.00399778792635935	none	0.00214993129553291	none
4	ENSDARG00000000068	slc9a3r1a	0	NA	NA	0	none
5	ENSDARG00000000069	dap	0.00259506985590544	0.00137502251056125	none	0.00240993457886707	none
6	ENSDARG00000000103	myh10	0.00339349640493289	0.00576680888469469	none	0.00250325886424995	none
7	ENSDARG00000000175	hoxb2a	0.00929303052350495	0.00208333333333333	none	0	none
8	ENSDARG00000000183	ptpn4b	0.00550764643602911	0	none	0.00277561360579208	none
9	ENSDARG00000000189	sema6e	0.00993077688130524	0.00470697066091803	none	0.000931002756059584	none
10	ENSDARG00000000212	krt97	0.00113458667119662	0.00511337973572041	none	0.000723071107162606	none
11	ENSDARG00000000229	usp49	0.00255351374951336	0.00134943010674956	none	0.00136392656760538	none
12	ENSDARG00000000241	slc40a1	0.00427819286668983	0.000806451612903226	none	0.00147699794011404	none
13	ENSDARG00000000394	matr3l1.1	0.00223538181490786	0.00195478723404255	none	0.000423737446851861	none
14	ENSDARG00000000442	slc39a13	0.0124477861319967	NA	NA	0.00293967550065111	none
15	ENSDARG00000000489	upf3b	0.0021865889212828	0	none	0.00384615384615385	none
16	ENSDARG00000000503	stx1b	0.00300703429157697	0.00494182370310317	none	0.00208036942045528	none
17	ENSDARG00000000529	ofd1	0.000798924921731939	0.00633883327153627	none	0	none
18	ENSDARG00000000540	asnsd1	0	NA	NA	0	none
19	ENSDARG00000000542	gtf2e1	0.00744351161123559	0.00241279069767442	none	0	none
20	ENSDARG00000000551	slc1a4	0.00318697929045502	0.00266796695684963	none	0.000707117166393184	none
21	ENSDARG00000000563	ttn.1	0.00131707330257699	0.000843377671761748	none	0.00101847614348501	none
22	ENSDARG00000000567	znf281a	0.00335261943081166	0.00142890080423207	none	0.00107157614376076	none
23	ENSDARG00000000568	ell	0.0112189092752401	0	none	0.00207738406819903	none
24	ENSDARG00000000588	grasp	0.00651914492632565	0.00136798905608755	none	0.000281293952180028	none
25	ENSDARG00000000606	dnah6	0	NA	NA	0	none
26	ENSDARG00000000631	ptpn4a	0.00249835766913566	0	none	0	none
27	ENSDARG00000000666	creg2	0	NA	NA	0.000683994528043776	none
28	ENSDARG00000000690	sypl2b	0.000492610837438424	0	none	0	none
29	ENSDARG00000000729	daxx	0.00159797843887742	0	none	0	none
30	ENSDARG00000000730	slc6a22.1	0	NA	NA	0	none
31	ENSDARG00000000760	znf511	0.000300120048019208	0.00125	none	0	none
32	ENSDARG00000000779	scfd1	0.00138922875565803	0.00495478789974571	none	0.00103355621121865	none
33	ENSDARG00000000796	nr4a1	0.00884103826652548	0.0105486238294319	none	0.000985221674876847	none
34	ENSDARG00000000804	rassf6	0.00831391144758408	0.00873086766845274	none	0.00117508813160987	none
35	ENSDARG00000000830	telo2	0	NA	NA	0	none
36	ENSDARG00000000853	dstyk	0	0.000988142292490119	none	0	none
37	ENSDARG00000000857	mapk14a	0.00326622452061969	0.002000252000252	none	0.000613275613275613	none
38	ENSDARG00000000861	scrib	0.00113949953929566	0.000881642512077295	none	0.000505887221520975	none
39	ENSDARG00000000887	zgc:56699	0.00403954345302575	0	none	0.00208125208125208	none
40	ENSDARG00000000935	unk	0.00440958254420343	0.0041608995447628	none	0.000517794070039502	none
41	ENSDARG00000000943	dzip1	0	NA	NA	0.00117508813160987	none
42	ENSDARG00000000966	ncor2	0.00109830960454587	0.00104593757844532	none	0.00155487012104659	none
43	ENSDARG00000001015	znf384l	0.00203758924828523	0	none	0.00192530959752322	none
44	ENSDARG00000001057	bysl	0.000739644970414201	0	none	0	none
45	ENSDARG00000001129	dicer1	0.00386830541110154	0.00268016297428062	none	0.000411602403308819	none
46	ENSDARG00000001162	matr3l1.1	0.000951769881450938	0	none	0.000385598562351964	none
47	ENSDARG00000001169	hsd17b8	0.00147604588394062	NA	NA	0	none
48	ENSDARG00000001210	arl14ep	0.00198038998370619	0.000946331345605393	none	0.000306091215182124	none
49	ENSDARG00000001220	mycbp2	0.00337366846009146	0.000246305418719212	none	0.00232105552797095	none
50	ENSDARG00000001234	map4k2	0	NA	NA	0	none
51	ENSDARG00000001241	puf60b	0.00126209663315688	0.000856807024583725	none	0.000691660052788292	none
52	ENSDARG00000001244	srrm1	0.00403086109545987	0.00134005461037597	none	0.00274341129973241	none
53	ENSDARG00000001249	pcgf1	0.00492072564620067	NA	NA	0.000446428571428571	none
54	ENSDARG00000001313	g2e3	0.00499524686662446	0.00352190514938859	none	0.00497796839152769	none
55	ENSDARG00000001431	actn3b	0.0016000056088335	0.00116412651469972	none	0.00147583288301111	none
56	ENSDARG00000001442	inppl1b	0	NA	NA	0.00158730158730159	none
57	ENSDARG00000001447	mier1b	0.00245950858961021	0	none	0.000230096640589047	none
58	ENSDARG00000001452	adam8a	0.00404040404040404	0.00410396716826265	none	0	none
59	ENSDARG00000001463	tdh2	0.00887706670839201	0.00193947691166824	none	0.000627587492607164	none
60	ENSDARG00000001557	tomm34	0.00329380764163373	NA	NA	0	none
61	ENSDARG00000001558	kifc1	0.00165158414004747	0.00124948850041724	none	0.0012355584277282	none
62	ENSDARG00000001559	csmd2	0	0	none	0	none
63	ENSDARG00000001578	echs1	0.00171353964193036	0.000625782227784731	none	0.00150885621117258	none
64	ENSDARG00000001621	nfyal	0.00294060660531844	NA	NA	0.00161344163792144	none
65	ENSDARG00000001634	kirrel1a	0.00770142962912266	0.00440953480880886	none	0.00118563765386242	none
66	ENSDARG00000001676	gpm6bb	0	0.0039136302294197	none	0	none
67	ENSDARG00000001710	flot1a	0.00161748134952141	0.000555654338549075	none	0.000437062937062937	none
68	ENSDARG00000001729	strn3	0.00232552911025595	0.00483330336988874	none	0.00025974025974026	none
69	ENSDARG00000001733	gulp1a	0.00121682752325597	NA	NA	0	none
70	ENSDARG00000001734	fkbp8	0.00291823205819943	0.00113960113960114	none	0.000597105972478366	none
71	ENSDARG00000001754	noc2l	0	NA	NA	0	none
72	ENSDARG00000001760	tnxba	0.00279403352038614	NA	NA	0	none
73	ENSDARG00000001767	slc29a2	0.000634603728892292	NA	NA	0.000264550264550265	none
74	ENSDARG00000001782	prkacba	0.00119047619047619	0.00213933353468237	none	NA	NA
75	ENSDARG00000001785	irx2a	0.00714435520955886	0.00257328605200946	none	0.000523860561701228	none
76	ENSDARG00000001788	atp5po	0.00178485472518388	0.000868093631332785	none	0.000663637973318513	none
77	ENSDARG00000001807	tnfrsf21	0.00158730158730159	0.00505614712282763	none	0	none
78	ENSDARG00000001825	cfap43	0	NA	NA	0	none
79	ENSDARG00000001829	zgc:112982	0.00172599668979197	0.00350877192982456	none	0.000317965023847377	none
80	ENSDARG00000001859	dbx1b	0.00157232704402516	NA	NA	0.00156862745098039	none
81	ENSDARG00000001870	atp1a1a.4	0	0.00309266756635178	none	0.000645161290322581	none
82	ENSDARG00000001873	phgdh	0.00139216711491257	0.00227814020917469	none	0.00129100538114533	none
83	ENSDARG00000001879	nav2b	0.00254664714891988	0	none	0	none
84	ENSDARG00000001880	stx3a	0	NA	NA	0	none
85	ENSDARG00000001888	ppm1ba	0.00680309955013512	0.00077639751552795	none	0.000976656445406445	none
86	ENSDARG00000001889	tuba1a	0.00141322278266675	0.00180971459198325	none	0.000446154038916671	none
87	ENSDARG00000001898	manea	0.00102418395665389	NA	NA	0.000462962962962963	none
88	ENSDARG00000001910	rorab	0.0014387852570467	0.0037154759351849	none	0.000415281450804427	none
89	ENSDARG00000001912	drd4-rs	0.000552791597567717	0.00653846153846154	none	0	none
90	ENSDARG00000001913	palmda	0.00151552633676639	0	none	0.00157827061770832	none
91	ENSDARG00000001929	pink1	0.00267319201745431	0	none	0.000732600732600733	none
92	ENSDARG00000001930	klhl15	0.00328870082690571	0.00204615538704201	none	0.00136903423782401	none
93	ENSDARG00000001937	LO018422.1	0.00233827144339885	0	none	0.000304408374375206	none
94	ENSDARG00000001939	b3gat3	0.00248215962990245	0	none	0.000408163265306122	none
95	ENSDARG00000001940	dnajc1	0.000511307439416831	0	none	0.000617072467053405	none
96	ENSDARG00000001950	ak1	0.00102519464454029	0.00181928038481125	none	0.00124290252253216	none
97	ENSDARG00000001953	pfkfb3	0.010071929517703	NA	NA	0.00131578947368421	none
98	ENSDARG00000001969	txlng	0.00245414993547109	0	none	0.000528970240863863	none
99	ENSDARG00000001975	hsd11b2	0.00209340413745019	0.0102193813131313	none	0.00167615711012062	none
100	ENSDARG00000001994	stxbp1a	0.00154342611406736	0.00160577704050679	none	0.00154214397123841	none
101	ENSDARG00000001999	adamts18	0.00120223978919631	0.00153457653457653	none	0	none
102	ENSDARG00000002002	lmcd1	0	NA	NA	0	none
103	ENSDARG00000002006	rxrbb	0.00294445422633225	0.00806989285936654	none	0.00200220717462097	none
104	ENSDARG00000002013	grb10a	0.00603620789575251	0.00267857142857143	none	0.00103957075788062	none
105	ENSDARG00000002016	ppil2	0	0	none	0	none
106	ENSDARG00000002020	rictorb	0.000725172074729597	0	none	0	none
107	ENSDARG00000002021	pygb	0	NA	NA	0	none
108	ENSDARG00000002026	qkib	0.0014792899408284	0	none	0	none
109	ENSDARG00000002031	tox4a	0.00384469007095231	NA	NA	0.000581395348837209	none
110	ENSDARG00000002077	mnat1	0.00150287065180682	NA	NA	0	none
111	ENSDARG00000002082	csnk2a1	0.00115321738043553	0.000565930956423316	none	0.00135368657753721	none
112	ENSDARG00000002127	stam	0.00174581957105897	0	none	0.000701128936423054	none
113	ENSDARG00000002128	cwf19l1	0	0	none	0	none
114	ENSDARG00000002131	celf2	0.0029733741668691	0.00263846974219315	none	0.00176872979839362	none
115	ENSDARG00000002168	tra2b	0.00194253224345987	0.00202142381780005	none	0.0002139045731296	none
116	ENSDARG00000002172	aplnra	0.00373992103211704	0.00439058780019878	none	0	none
117	ENSDARG00000002184	igbp1	0	0	none	0	none
118	ENSDARG00000002190	chmp2bb	0.000738640391281147	0.00426430734895584	none	0.000413770274743462	none
119	ENSDARG00000002192	aspn	0	NA	NA	0	none
120	ENSDARG00000002193	rho	0	0.00312189970838469	none	0.000946969696969697	none
121	ENSDARG00000002194	rhd	0.0022926329917266	NA	NA	0.00269490071520605	none
122	ENSDARG00000002196	bach1b	0.00104166666666667	NA	NA	0.000801282051282051	none
123	ENSDARG00000002197	pygl	0.000378787878787879	0	none	0	none
124	ENSDARG00000002204	hspb11	0.0186442735540789	NA	NA	0	none
125	ENSDARG00000002210	stk25a	0.00476081351830632	NA	NA	0	none
126	ENSDARG00000002215	rtca	0.00151060571654698	0	none	0.002417328620079	none
127	ENSDARG00000002216	tbx3a	0.00587070780836832	0.00404088020154497	none	0.000515625100739509	none
128	ENSDARG00000002217	scocb	0.000648518428476039	0.00170237278216419	none	0.000899637661518349	none
129	ENSDARG00000002220	zgc:103692	0.0243875713098906	0.0194813179793417	37°C dissociation	0.00215462713072951	37°C dissociation
130	ENSDARG00000002230	sypb	0.000771403297474791	0.00557159200735052	none	0.000655040258781337	none
131	ENSDARG00000002235	mmp14a	0.00072825868277969	0.00144927536231884	none	0.000435729847494553	none
132	ENSDARG00000002240	psmb6	0.00154055724844461	0.00082683970295295	none	0.000721294136260189	none
133	ENSDARG00000002255	epb41l3a	0.00205483756327578	0	none	0.000359621677994749	none
134	ENSDARG00000002264	mrpl41	0.000579150579150579	0.00317965023847377	none	0	none
135	ENSDARG00000002267	dcaf13	0.00190375138091153	NA	NA	0.00181537476370303	none
136	ENSDARG00000002271	zfand5b	0.00560662113842914	0.000945179584120983	none	0.00125199556101741	none
137	ENSDARG00000002285	mcoln1a	0.000818453177944164	0.000625782227784731	none	0	none
138	ENSDARG00000002298	ankrd22	0.00158217542336083	0	none	NA	NA
139	ENSDARG00000002304	gins2	0.00111119371741986	0	none	0.000684682117527862	none
140	ENSDARG00000002305	me3	0.00053796284573081	0.00198540954843476	none	0.000314723006205849	none
141	ENSDARG00000002311	fabp11b	0.00090707040953892	0.00109649122807018	none	0.000706615508154866	none
142	ENSDARG00000002332	frmd6	0.00358520189262669	0.00345627740561202	none	0.00148907054939285	none
143	ENSDARG00000002336	dlc	0.00214822771213749	NA	NA	0	none
144	ENSDARG00000002339	sgf29	0.00308110146011503	0.00342175066312997	none	0.00226659519342446	none
145	ENSDARG00000002344	tubb4b	0.00115647851898875	0.00163719959760168	none	0.00189746237276309	none
146	ENSDARG00000002362	ubald1a	0.0029266157969589	0.0012594427272441	none	0.0012910812367081	none
147	ENSDARG00000002365	cers5	0.00164805622442401	0	none	0.00294214655559193	none
148	ENSDARG00000002369	UBB	0.0240780641315652	0.00294159235440135	none	0.00211406508229069	37°C dissociation
149	ENSDARG00000002377	mief2	0	NA	NA	0	none
150	ENSDARG00000002385	atm	0	NA	NA	0	none
151	ENSDARG00000002401	gale	0.00195142319938516	0.00225307514310072	none	0	none
152	ENSDARG00000002402	ercc3	0	NA	NA	0	none
153	ENSDARG00000002403	nusap1	0.000538077844546561	0	none	0.000602956276715142	none
154	ENSDARG00000002405	si:ch211-225b11.1	0	NA	NA	0	none
155	ENSDARG00000002445	prdm1a	0.0203220642776756	0.00755815157729033	none	0	none
156	ENSDARG00000002467	rdh14b	0.00106406198843174	0.00120192307692308	none	0	none
157	ENSDARG00000002479	ercc6l	0.00029977922142046	0.00427434883956623	none	0	none
158	ENSDARG00000002487	noc3l	0.00800788954635108	0.00160384923817161	none	0	none
159	ENSDARG00000002494	itgb6	0	NA	NA	0	none
160	ENSDARG00000002506	zgc:92818	0.0024117762428708	0.0037948082388648	none	0.00146359671910624	none
161	ENSDARG00000002507	itga10	0	NA	NA	0	none
162	ENSDARG00000002509	zgc:153911	0.0295776646549785	0.0241061422524035	37°C dissociation	NA	NA
163	ENSDARG00000002523	hsdl2	0.000147492625368732	0.000862608095576977	none	0.000644459706959707	none
164	ENSDARG00000002536	tm9sf4	0.000712808090236397	0.000714285714285714	none	0.000616712920135677	none
165	ENSDARG00000002538	smu1a	0.00125301083902047	0	none	0	none
166	ENSDARG00000002546	rundc3ab	0.000668486274941246	0.00198039215686275	none	0.000556632909574086	none
167	ENSDARG00000002549	eif3eb	0	0	none	0	none
168	ENSDARG00000002552	mapkapk2a	0.00194532761380433	0.000894431846812799	none	0.000999654563309193	none
169	ENSDARG00000002571	tmod2	0	NA	NA	0.00212331344406816	none
170	ENSDARG00000002582	tbx15	0.00319515495963581	0.0014604462474645	none	0.00073121921182266	none
171	ENSDARG00000002587	dpysl3	0.00221689515383169	0.000791953171710993	none	0.000421930188678065	none
172	ENSDARG00000002589	mylpfb	0.00110847966836064	0.00092255035742444	none	0.000998341906555235	none
173	ENSDARG00000002591	ruvbl1	0.00120517566443738	0.00269156624425838	none	0.000570082091821222	none
174	ENSDARG00000002593	slc45a2	0	NA	NA	0	none
175	ENSDARG00000002607	unm_sa1614	0	NA	NA	0	none
176	ENSDARG00000002609	rnf145a	0.00330979935889862	0.00459558823529412	none	0	none
177	ENSDARG00000002613	rpa3	0.000429377051718108	0.000472061741108571	none	0.00101138656537285	none
178	ENSDARG00000002632	anxa11b	0.000279183052292296	0.00104493885332701	none	0.000422313766480162	none
179	ENSDARG00000002635	zgc:85722	0.00151234567901235	NA	NA	0	none
180	ENSDARG00000002644	rgs5a	0.00232426303854875	0	none	0.00101112234580384	none
181	ENSDARG00000002656	stxbp5a	0	NA	NA	0	none
182	ENSDARG00000002659	mapre1b	0.00193462370817505	0.00218278112149685	none	0.00124609901178087	none
183	ENSDARG00000002663	optn	0.00336279966532067	0.00139751552795031	none	0.0012531328320802	none
184	ENSDARG00000002682	tbcela	0.00247284878863826	0.00315000315000315	none	0.0006265664160401	none
185	ENSDARG00000002690	rabif	0.000933265724180038	0	none	0.000746453191640039	none
186	ENSDARG00000002696	gnb3b	0.000700280112044818	NA	NA	0	none
187	ENSDARG00000002710	ncl	0.00186333975322809	0.00105025252492195	none	0.000538421805152735	none
188	ENSDARG00000002720	utp15	0	0	none	0	none
189	ENSDARG00000002731	sdc2	0	0	none	0.00414235190097259	none
190	ENSDARG00000002732	spon2b	0	0	none	0	none
191	ENSDARG00000002745	tdh	0.00376301802772391	0.00585510980247822	none	0.000575043128234618	none
192	ENSDARG00000002748	sema6d	0	NA	NA	0.000892857142857143	none
193	ENSDARG00000002750	phf20a	0	NA	NA	0	none
194	ENSDARG00000002758	dedd1	0.00916624129398067	0.00135348522445297	none	0.000931549653354165	none
195	ENSDARG00000002768	pvalb2	0.00169140243579335	0.00117662905597877	none	0.00124026404206865	none
196	ENSDARG00000002771	si:ch211-48m9.1	0	NA	NA	0	none
197	ENSDARG00000002787	tle3a	0.00137995810053312	0.0053563159248778	none	0.00121663509663711	none
198	ENSDARG00000002790	ap2m1a	0.00206487942228197	0.010305411084054	none	0.00193225588279227	none
199	ENSDARG00000002791	atp1a1a.1	0.00385287917847414	0.00067804416242356	none	0.000202695854869768	none
200	ENSDARG00000002792	arcn1a	0.00488541841490432	0.000833333333333333	none	0.00175697907659201	none
201	ENSDARG00000002795	meis3	0	NA	NA	0	none
202	ENSDARG00000002798	cog8	0	NA	NA	0	none
203	ENSDARG00000002826	cep57l1	0	NA	NA	0	none
204	ENSDARG00000002830	trmt2a	0	NA	NA	0	none
205	ENSDARG00000002831	col4a4	0.000312695434646654	0	none	0	none
206	ENSDARG00000002840	si:dkey-28b4.8	0.00120151989382174	0.000400641025641026	none	0.000553850715703192	none
207	ENSDARG00000002872	zgc:113210	0.00534241628840267	NA	NA	0.000470809792843691	none
208	ENSDARG00000002877	reps1	0.00129951579246768	0.000801924619085806	none	0.000749745913715478	none
209	ENSDARG00000002897	si:ch211-160o17.2	0.00482008242193485	NA	NA	0.00218554861730598	none
210	ENSDARG00000002909	tjp3	0.000651890482398957	1	none	0	none
211	ENSDARG00000002912	adipor1a	0.00109101349411427	0.00232558139534884	none	0.00142382534409112	none
212	ENSDARG00000002933	gbx2	0.00684005619708817	0.00687783513697663	none	0.00102738064922939	none
213	ENSDARG00000002937	meis1a	0.00116746161792087	0.00151515151515152	none	0.000924472353043782	none
214	ENSDARG00000002945	bgnb	0.00133122395431394	0.00196078431372549	none	NA	NA
215	ENSDARG00000002949	ppp6c	0.00120909946698921	0	none	0	none
216	ENSDARG00000002952	smo	0.00326137392873523	0.00291819337640609	none	0.00355575589923532	none
217	ENSDARG00000002967	pdap1b	0.00385629138513314	0.00257663125310184	none	0.00177427676553115	none
218	ENSDARG00000002970	ss18	0.00143547640765885	0.00146968781340615	none	0.00101349555158456	none
219	ENSDARG00000002971	phc1	0.000665230481727575	0	none	0.00279546312016601	none
220	ENSDARG00000002988	tnnt2d	0.000757796561429943	0.000917907331791418	none	0.000811696659712027	none
221	ENSDARG00000002991	cep135	0	NA	NA	0	none
222	ENSDARG00000002994	itpkca	0.000745409021742811	0.00165016353126647	none	0.00143118742520458	none
223	ENSDARG00000003008	prkcea	0.00356399629655444	0	none	0.00064	none
224	ENSDARG00000003017	ube2al	0.00996928245713005	0.00492630055686819	none	0.00112294847917768	none
225	ENSDARG00000003021	hdac8	0.00132275132275132	NA	NA	0	none
226	ENSDARG00000003027	scnm1	0.00184774575018477	0.0015527950310559	none	0.000494071146245059	none
227	ENSDARG00000003032	eif4a1b	0.000683966258937639	0.000608503118246835	none	0.000252048340192302	none
228	ENSDARG00000003035	hspa9	0.0172503083984822	0.00158643452131344	none	0.00106495918856733	none
229	ENSDARG00000003058	fgfr1op	0.00588898964780458	0	none	0	none
230	ENSDARG00000003061	cd276	0.00142563477131507	0.00197579661347777	none	0.00199357211938158	none
231	ENSDARG00000003068	gorasp1a	0.00109953891503694	0.00168673043199814	none	0.00277664208061467	none
232	ENSDARG00000003077	gpx9	0.0025062656641604	0.00601503759398496	none	0.00294004241372662	none
233	ENSDARG00000003081	mybphb	0.00530518803657801	0.0123570437033369	none	0.000383114669120003	none
234	ENSDARG00000003085	stambpl1	0	0	none	0	none
235	ENSDARG00000003087	ubxn6	0	0	none	NA	NA
236	ENSDARG00000003091	oclnb	0.00156355989689323	0.00241147741147741	none	0	none
237	ENSDARG00000003098	kdm5bb	0.00429523585484726	0.00231060606060606	none	0.00116904455515985	none
238	ENSDARG00000003109	rcan1a	0.0148220295710486	0	none	0.000295159386068477	none
239	ENSDARG00000003113	ada	0.00436000935679427	0.00142857142857143	none	0.0005720823798627	none
240	ENSDARG00000003127	zgc:123105	0.00227389094485968	0.000903223543442422	none	0.0001657824933687	none
241	ENSDARG00000003132	apip	0.00150583955097451	0.000827129859387924	none	0.00457566125115462	none
242	ENSDARG00000003142	dachc	0.00676364044236726	0.00871894585146989	none	0.00081911795298523	none
243	ENSDARG00000003151	skp1	0.00156324965168589	0.00130948513933966	none	0.00127630877439736	none
244	ENSDARG00000003153	nudt21	0.00018018018018018	NA	NA	0	none
245	ENSDARG00000003157	nfkbil1	0	NA	NA	0	none
246	ENSDARG00000003165	nr2f6b	0.002468326339575	0.00348485046028129	none	0.000957715965732839	none
247	ENSDARG00000003167	mlst8	0.000836487120812064	0	none	0	none
248	ENSDARG00000003169	magi1b	0.0029526731739944	0.00213174196616812	none	0.000601106447899431	none
249	ENSDARG00000003175	stx5al	0.000305810397553517	0	none	0.000320512820512821	none
250	ENSDARG00000003181	sult1st4	0.000822368421052632	0	none	NA	NA
251	ENSDARG00000003189	psmd1	0.0038449069089273	0.00416001853193197	none	0.00439120058144659	none
252	ENSDARG00000003193	rassf7b	0.0104683720782144	0.00127877237851662	none	0	none
253	ENSDARG00000003200	foxm1	0.00505513946543947	0.00239940937615356	none	0.00197630639521203	none
254	ENSDARG00000003205	ngly1	0.00205376042913282	0	none	0	none
255	ENSDARG00000003206	chchd6a	0.000607792890465865	NA	NA	0	none
256	ENSDARG00000003207	mterf3	0.00240373946300428	NA	NA	0.00228333757745522	none
257	ENSDARG00000003208	pomk	0.0006265664160401	0.00183150183150183	none	0.00112583476822078	none
258	ENSDARG00000003213	naa15a	0.000618457292352671	0.00146329659041523	none	0.00107853530385806	none
259	ENSDARG00000003216	anxa2a	0.000912186475715154	0.0054856301147797	none	0.000300480769230769	none
260	ENSDARG00000003217	urb2	0	NA	NA	0	none
261	ENSDARG00000003219	bin2a	0	NA	NA	0.000865800865800866	none
262	ENSDARG00000003235	nup88	0.00615015014520313	0.00244946463433858	none	0.00239702625492608	none
263	ENSDARG00000003257	zgc:101559	0.000606060606060606	0	none	0	none
264	ENSDARG00000003269	clcn3	0.00188214752535412	0.00460093993667283	none	0.0021219754590241	none
265	ENSDARG00000003270	dhps	0.00193423597678917	NA	NA	0.00155923899092637	none
266	ENSDARG00000003281	pik3ip1	0	NA	NA	0	none
267	ENSDARG00000003287	wdr12	0.00216176046176046	0	none	0	none
268	ENSDARG00000003307	stx16	0.00258110132697364	0.00911685904669445	none	0.000594883997620464	none
269	ENSDARG00000003308	emc2	0.00100911502845205	0	none	0.000497100153850726	none
270	ENSDARG00000003311	pank2	0.00684989973875176	0	none	0.000341880341880342	none
271	ENSDARG00000003320	fam91a1	0.00125893437296946	0	none	0	none
272	ENSDARG00000003328	slf2	0	0	none	0	none
273	ENSDARG00000003373	commd2	0.00187590187590188	NA	NA	0	none
274	ENSDARG00000003375	gng12a	0.00173840151151552	0	none	0	none
275	ENSDARG00000003382	cwc25	0.000258264462809917	0.00275582573454914	none	0.000242718446601942	none
276	ENSDARG00000003383	asb8	0.00022883295194508	0	none	0.000686400686400686	none
277	ENSDARG00000003395	col4a3	0	NA	NA	0	none
278	ENSDARG00000003398	rbpja	0.00266148916686588	0.00570184977338082	none	0.00101904268570935	none
279	ENSDARG00000003411	foxa2	0.00270036544113127	0	none	0.000271296798697775	none
280	ENSDARG00000003446	ippk	0	NA	NA	0	none
281	ENSDARG00000003449	pde10a	0.00695032355373911	NA	NA	0	none
282	ENSDARG00000003469	neurod4	0.00663020783084181	0.00417453284881289	none	0	none
283	ENSDARG00000003486	ppp1caa	0.000939231151517679	0.000329380764163373	none	0.000136911281489595	none
284	ENSDARG00000003487	nup93	0.00193939293378465	0.00211484238975726	none	0.00101432324773286	none
285	ENSDARG00000003495	madd	0.00278569728449979	0.00460427085814083	none	0.000726308292097766	none
286	ENSDARG00000003512	anks1b	0.00394740251536465	0.00176518301518301	none	0.000631759294161964	none
287	ENSDARG00000003517	impa1	0.00071442728968192	0.000625390869293308	none	0	none
288	ENSDARG00000003519	aprt	0.000753295668549906	0	none	0	none
289	ENSDARG00000003520	tbc1d14	0.00239749126319258	0.002450029722757	none	0.000208594075928244	none
290	ENSDARG00000003526	psma5	0.00136163394341572	0.000805396154233363	none	0.000928102595677789	none
291	ENSDARG00000003527	mak16	0.00254957953968932	0.00566961361179143	none	0.00037593984962406	none
292	ENSDARG00000003531	tcea1	0.000751999828634524	0.000840336134453781	none	0.000931056159584641	none
293	ENSDARG00000003564	dohh	0.000938086303939962	0	none	0	none
294	ENSDARG00000003570	hsp90b1	0.00833690753268054	0.0015607892579381	none	0.000528461140260091	none
295	ENSDARG00000003573	dctn5	0.00074370709382151	NA	NA	0.00103199174406605	none
296	ENSDARG00000003584	pla2g7	0	0	none	0	none
297	ENSDARG00000003592	surf1	0.00168231695325291	0	none	0.000984984984984985	none
298	ENSDARG00000003599	rpl3	0.000948249627919254	0.00096480919638319	none	0.000857771197040751	none
299	ENSDARG00000003607	nr2f6a	0.00116284336078006	0.000970394736842105	none	0.00132665377026279	none
300	ENSDARG00000003616	arih1	0.0036025768027466	NA	NA	0	none
301	ENSDARG00000003641	tfg	0.00205282712632799	0	none	0.000490103378787918	none
302	ENSDARG00000003655	tmem59l	0.00092937726327181	0.00224867177464901	none	0.00189560228415063	none
303	ENSDARG00000003675	cryl1	0.000557413600891862	0	none	0.00271502002271233	none
304	ENSDARG00000003680	runx1t1	0.00749171115718797	0.0131553552972386	none	0.00161856632787411	none
305	ENSDARG00000003681	eif5	0.00301067157255625	0.00180763408038763	none	0.00126757079539435	none
306	ENSDARG00000003684	obsl1a	0	NA	NA	0	none
307	ENSDARG00000003693	hars	0.00172253196150255	0.000813008130081301	none	0.00200512466731052	none
308	ENSDARG00000003695	vdac3	0.00137325244633202	0	none	0.000286575484464667	none
309	ENSDARG00000003699	atp7a	0	0	none	0.000509943906170321	none
310	ENSDARG00000003705	prnprs3	0.0022101716631575	0.00389634361182765	none	0.000498056365403304	none
311	ENSDARG00000003706	ryr2b	0	NA	NA	0	none
312	ENSDARG00000003732	mitfa	0.00571956394297423	NA	NA	0	none
313	ENSDARG00000003749	polb	0.00122155844344221	0.00392568094431448	none	0	none
314	ENSDARG00000003750	pfas	0	NA	NA	0	none
315	ENSDARG00000003751	lats1	0.00259418728656291	0.00740414340132348	none	0.00165425971877585	none
316	ENSDARG00000003754	tspan2a	0.00865172642328439	0.00233322724694273	none	0.00300084630320475	none
317	ENSDARG00000003757	cnpy1	0.000226466135557045	0.00202240828378433	none	0.00115226646214041	none
318	ENSDARG00000003769	tada2b	0.00436169319564126	0	none	0.00111928563935503	none
319	ENSDARG00000003776	pip4k2aa	0.000916842501510694	0.000793650793650794	none	0	none
320	ENSDARG00000003779	ctnnd2b	0.00168041887355013	0.00254040805511394	none	0.000217296827466319	none
321	ENSDARG00000003789	dennd5b	0.00475161400240399	0.00475692629863453	none	0.000774482075914218	none
322	ENSDARG00000003795	idh2	0.0026751027708018	0.00147885746315128	none	0.000602516248994543	none
323	ENSDARG00000003797	asb2a.1	0.000505050505050505	NA	NA	0.00181488203266788	none
324	ENSDARG00000003808	aqp3a	0.00110929451513735	0.00111804080220815	none	0.000784145870689588	none
325	ENSDARG00000003811	plxnb2a	0.000422647852085285	0.000768822905620361	none	0.000820412132066609	none
326	ENSDARG00000003818	prkag1	0.00203866740255402	0.00247394859973562	none	0.00140520291286401	none
327	ENSDARG00000003820	nr1d2a	0.0249404269340509	0.0142223730250014	37°C dissociation	0.00123935423225894	37°C dissociation
328	ENSDARG00000003827	snapc1b	0.00231952578988843	NA	NA	0	none
329	ENSDARG00000003829	galnt2	0.00370411968961786	0.00429809605001421	none	0	none
330	ENSDARG00000003835	stom	0.00080990605862349	0	none	0.000236742424242424	none
331	ENSDARG00000003841	usb1	0.000798828385035282	NA	NA	0.00108572354561659	none
332	ENSDARG00000003845	chm	0.000602360602360602	0.0015015015015015	none	0.000346260387811634	none
333	ENSDARG00000003846	mrpl21	0.000931196042083139	0.0068212123411941	none	0.00043917435221783	none
334	ENSDARG00000003854	acsl1b	0.00272468109489607	0.000996672373483968	none	0.000526538098792434	none
335	ENSDARG00000003860	cbx3a	0.000689884125459457	0.000485672656629432	none	0.000750387426652751	none
336	ENSDARG00000003866	tm9sf2	0.000849544002499757	0.00196078431372549	none	9.85221674876847e-05	none
337	ENSDARG00000003869	decr1	0.00113636363636364	0	none	0	none
338	ENSDARG00000003872	ccdc102a	0.0003725782414307	NA	NA	0	none
339	ENSDARG00000003877	pbrm1	0	NA	NA	0	none
340	ENSDARG00000003904	sycp1	0	0	none	0	none
341	ENSDARG00000003910	med13b	0.0115468490380415	NA	NA	0.000520833333333333	none
342	ENSDARG00000003920	setb	0.000931208508045372	0.00283566934409031	none	0.000721876037864275	none
343	ENSDARG00000003927	cldn12	0.000714816156836881	0.00147967564688273	none	0.00101665009894971	none
344	ENSDARG00000003931	cndp2	0.000874892818697159	0.00226563201847055	none	0.00100927033492823	none
345	ENSDARG00000003934	nxnl2	0.0103237763280084	0.00543114973262032	none	0.000513067179733846	none
346	ENSDARG00000003938	rpa1	0.003706776794538	0.000481000481000481	none	0.00174857821916645	none
347	ENSDARG00000003940	mtfr1l	0.000461077384154307	0.000345065562456867	none	0.000612178519155263	none
348	ENSDARG00000003941	rrs1	0.000648675899324845	0	none	0.00074640738948915	none
349	ENSDARG00000003952	pfn2	0.00880941377983346	0.00179732558512248	none	0.00134544811099983	none
350	ENSDARG00000003963	traf4a	0.00403334024740198	NA	NA	0	none
351	ENSDARG00000003971	isl2a	0.0042021867021867	0.0092566507786484	none	0.000784929356357928	none
352	ENSDARG00000003974	spoplb	0.00623031826577033	0.00825015710096355	none	0.00277166586954868	none
353	ENSDARG00000003984	LTN1	0.000722163865546219	0	none	0.000961538461538462	none
354	ENSDARG00000003994	syt9a	0.0027096342371752	0.000526315789473684	none	0.00108832897833987	none
355	ENSDARG00000003998	phyhipla	0.00198412698412698	0.00462962962962963	none	0	none
356	ENSDARG00000004017	spag1a	0.00276808002628319	0	none	0	none
357	ENSDARG00000004023	isl1	0.00245603571823537	0.0065902854155026	none	0.000931434890613582	none
358	ENSDARG00000004034	arhgdig	0.00162631008532385	0.00116121080350312	none	0.000839747416541871	none
359	ENSDARG00000004037	cog2	0.000496031746031746	0	none	0.00143259274153011	none
360	ENSDARG00000004046	phf6	0.000432581684307409	0	none	0.000235849056603774	none
361	ENSDARG00000004049	marcksa	0.00447701947845838	0.00202150885858653	none	0.00093548667272863	none
362	ENSDARG00000004055	uhrf1bp1l	0.00749725219843979	0.00741666666666667	none	0	none
363	ENSDARG00000004059	galk2	0	0	none	NA	NA
364	ENSDARG00000004060	bhlhe40	0.00368766126257927	NA	NA	0	none
365	ENSDARG00000004074	bach2b	0.00165598290598291	NA	NA	0	none
366	ENSDARG00000004078	acsl4a	0.00147562186677381	0.00444732924421618	none	0.000297619047619048	none
367	ENSDARG00000004094	acsbg2	0.00435542347841546	NA	NA	0	none
368	ENSDARG00000004105	tie1	0	0	none	0	none
369	ENSDARG00000004111	esr1	0.0141309556698521	0.0151358869605391	none	0.000647115712822847	none
370	ENSDARG00000004115	mgat4b	0.001772458718376	0.000946969696969697	none	0	none
371	ENSDARG00000004132	usp19	0.00588751224969343	0.00068870523415978	none	0.000963373574920315	none
372	ENSDARG00000004141	zgc:92630	0	NA	NA	0	none
373	ENSDARG00000004154	orai1b	0	NA	NA	0.00152295152295152	none
374	ENSDARG00000004158	tmem63c	0.0028042328042328	0	none	0	none
375	ENSDARG00000004160	reep3b	0.00222815615650602	0.00341857100793676	none	0.000818713450292398	none
376	ENSDARG00000004161	ik	0.000708784763533191	0.000587585814858542	none	0.00112444293334657	none
377	ENSDARG00000004167	zgc:110366	0	NA	NA	0	none
378	ENSDARG00000004169	stmn1a	0.00148249948830388	0.00149935127982022	none	0.000615003206366818	none
379	ENSDARG00000004171	rabac1	0.00314228247040611	0.00270105034789678	none	0.000621375310687655	none
380	ENSDARG00000004173	copa	0.00459602469741761	0.00173640774139113	none	0.00114986670207571	none
381	ENSDARG00000004174	cnot1	0.00196320574761782	0.00115964250323814	none	0.0005769674277639	none
382	ENSDARG00000004189	cbx1a	0.0022226527252631	0.00156098079727759	none	0.00144235234551119	none
383	ENSDARG00000004196	tnfsf10l	0.00284155735185076	0.00467346896566497	none	0.000932417915340117	none
384	ENSDARG00000004199	spam1	0.00163398692810457	0	none	0	none
385	ENSDARG00000004211	ccdc106a	0.000242954324586978	NA	NA	0	none
386	ENSDARG00000004218	rnd1b	0.00726573592387295	NA	NA	0.000384615384615385	none
387	ENSDARG00000004232	dlb	0.0070269225568911	0.00200036371976585	none	0.000866519619296544	none
388	ENSDARG00000004246	slit2	0.0012926783039929	0.0032550518277904	none	0.00103926812435532	none
389	ENSDARG00000004251	dhfr	0.00362138085109454	0	none	0.000382701875239189	none
390	ENSDARG00000004261	tmed9	0.00116685366269445	0.000677460257330987	none	0.00103807211608281	none
391	ENSDARG00000004270	atl3	0.00289308850319609	0.00834818302848993	none	0.000326586276198679	none
392	ENSDARG00000004274	zgc:112496	0.00118436810892054	0	none	0.000806133782379707	none
393	ENSDARG00000004280	seh1l	0.00193896665724299	0.00266099082794598	none	0.00213590712931591	none
394	ENSDARG00000004296	ambp	0.000440917107583774	0.000202757502027575	none	NA	NA
395	ENSDARG00000004297	irf2bpl	0.00381308601714514	0.00614941990792404	none	0.000521605575311268	none
396	ENSDARG00000004301	rhogb	0	0	none	NA	NA
397	ENSDARG00000004302	slc45a1	0.00133689839572193	NA	NA	0	none
398	ENSDARG00000004306	klhl18	0	NA	NA	0	none
399	ENSDARG00000004308	fam8a1b	0.000366533755360984	NA	NA	0.00357831614953332	none
400	ENSDARG00000004311	ldlrap1a	0	NA	NA	0	none
401	ENSDARG00000004318	cbwd	0.000271517784414879	0.000768049155145929	none	0	none
402	ENSDARG00000004325	casp9	0	NA	NA	0	none
403	ENSDARG00000004336	exoc4	0.000267379679144385	NA	NA	0	none
404	ENSDARG00000004343	nelfe	0.00163124158246712	0.0016025641025641	none	0.00122869006268216	none
405	ENSDARG00000004358	gnb3a	0.00187295751633987	NA	NA	0.00114279184046626	none
406	ENSDARG00000004363	lhfpl6	0.00412249209193885	0	none	0.00212118742974283	none
407	ENSDARG00000004372	fmnl3	0.00190577651515152	0	none	0	none
408	ENSDARG00000004377	ppp1r13ba	0.000624893943859461	0.000968842779187607	none	0.000339789330615019	none
409	ENSDARG00000004378	yrk	0.000333300971598844	0.000828664799253034	none	0.000305250305250305	none
410	ENSDARG00000004386	si:dkey-153k10.9	0.000803522289488167	0.00170502983802217	none	0.00111336751900069	none
411	ENSDARG00000004392	hdr	0.00181735762231118	NA	NA	0	none
412	ENSDARG00000004402	elovl6	0.00555427189033327	0.00287128102960753	none	0.00271873452076556	none
413	ENSDARG00000004406	spra	0.00113976625132812	0	none	0	none
414	ENSDARG00000004415	tcf7l2	0.00149893632212957	0.00123082187209247	none	0.000536101295129242	none
415	ENSDARG00000004427	dpy30	0.000698833927278757	0.00149279357506514	none	0.00102704885568548	none
416	ENSDARG00000004436	fam92a1	0.000801650456822871	0.000949667616334283	none	0	none
417	ENSDARG00000004452	tardbpl	0.00126103870480874	0.000626296258388257	none	0.000613430530087211	none
418	ENSDARG00000004460	desi2	0.00341951149259293	0.00480569719416131	none	0.00155137612533182	none
419	ENSDARG00000004470	prkcsh	0.00865374149132906	0.00326422985997454	none	0	none
420	ENSDARG00000004472	atat1	0.00227704709641741	0	none	0	none
421	ENSDARG00000004497	tspan33a	0.00215395029755443	0.00468003471854563	none	0.00216500276185639	none
422	ENSDARG00000004517	ppat	0.000208333333333333	0.001194743130227	none	0	none
423	ENSDARG00000004525	zgc:63882	0	NA	NA	0	none
424	ENSDARG00000004527	pin4	0.00599551281971001	0.00475454830494572	none	0.00294579288790745	none
425	ENSDARG00000004537	kmt2a	0	NA	NA	0.000857632933104631	none
426	ENSDARG00000004539	ptgs2a	0.00482949635545008	0.00651476251604621	none	0	none
427	ENSDARG00000004576	plk4	0.00457085912621748	0.00899024024024024	none	0.00150698358245528	none
428	ENSDARG00000004577	zgc:194665	0	NA	NA	0.00148441365660564	none
429	ENSDARG00000004580	nmnat2	0.000596740094114438	0.00102822142451501	none	0.00238789471314647	none
430	ENSDARG00000004581	sel1l	0.00119690098394084	0	none	0.00056199821587868	none
431	ENSDARG00000004586	ntrk1	0	NA	NA	0.00130208333333333	none
432	ENSDARG00000004587	kat5b	0.000641848523748395	NA	NA	0.00197325166960794	none
433	ENSDARG00000004588	sox4a	0.00342967409384495	0.0113864307819565	none	0.000557179975626849	none
434	ENSDARG00000004597	lrrc4ba	0.00227272727272727	NA	NA	0	none
435	ENSDARG00000004618	stx2a	0.00112696443341605	NA	NA	0	none
436	ENSDARG00000004621	gpm6ab	0.00197615620717368	0.00310588366341564	none	0.0011856998807126	none
437	ENSDARG00000004627	panx3	0	NA	NA	0	none
438	ENSDARG00000004632	egln1b	0.00246004135394777	0.00419815240483933	none	0.00118903561443659	none
439	ENSDARG00000004635	epha7	0.00797591847149415	0.00236762182964715	none	0.00131802721088435	none
440	ENSDARG00000004636	ccdc9	0.00202670958943617	0	none	0	none
441	ENSDARG00000004658	zgc:101810	0.0016966013114922	NA	NA	0	none
442	ENSDARG00000004672	ptk2ab	0.00816591687255979	0.00318167604752971	none	0.000951441297975951	none
443	ENSDARG00000004680	dnajb6a	0.000456421225477487	0	none	NA	NA
444	ENSDARG00000004692	nabp1a	0.00584041716156356	0.00256410256410256	none	0	none
445	ENSDARG00000004695	six4a	0.00860220379671181	NA	NA	0.00123456790123457	none
446	ENSDARG00000004696	eefsec	0.000752400752400752	0.00723370429252782	none	0	none
447	ENSDARG00000004697	rxrgb	0.00128205128205128	NA	NA	0	none
448	ENSDARG00000004706	syf2	0.00270555603260377	0.00145863223338116	none	0.00209015662563269	none
449	ENSDARG00000004712	tbr1b	0.00175578082554827	0.00770106572624275	none	0.0010457284650833	none
450	ENSDARG00000004713	mad2l1	0.00131006148670296	0.0016215429489476	none	0.000866732007827841	none
451	ENSDARG00000004714	tcf12	0.00306675236659189	0.00438447463651053	none	0.00105545967433305	none
452	ENSDARG00000004726	trappc11	0	0.000752003062703383	none	0	none
453	ENSDARG00000004735	hnrnpub	0.00117175275018737	0.00131021995129714	none	0.000553957612427903	none
454	ENSDARG00000004745	lmbr1l	0.00853571428571429	NA	NA	0	none
455	ENSDARG00000004748	zgc:100868	0.00104029612723935	0.000245098039215686	none	0	none
456	ENSDARG00000004754	hspa4a	0.0210424386227449	0.00321372478926098	none	0.000321104654217536	none
457	ENSDARG00000004757	ybx1	0.00149261779995089	0.00247632981518808	none	0.00105843796090856	none
458	ENSDARG00000004771	ankrd10b	0.00660268094478621	0	none	0	none
459	ENSDARG00000004774	wdr36	0.00153323729162379	0.00324124093224263	none	0.00110406389476157	none
460	ENSDARG00000004782	fgfr3	0.00493496015238516	0.00385437599317849	none	0.000791399685552826	none
461	ENSDARG00000004785	cops2	0.00188745281569062	0.0038452230491303	none	0.00209840353818595	none
462	ENSDARG00000004796	mgrn1b	0.00297705584990518	0.00168971126379561	none	0.00404016510488332	none
463	ENSDARG00000004830	flot2a	0.00224700130546615	NA	NA	0	none
464	ENSDARG00000004836	dnajc5ab	0.00229427619356838	0.00233793115199261	none	0.000496069071759939	none
465	ENSDARG00000004840	rassf1	0.0089216816073214	NA	NA	0.000854700854700855	none
466	ENSDARG00000004843	foxp1a	0.00101922321434517	0	none	0.00173966325799461	none
467	ENSDARG00000004861	esrrga	0.00512158501782111	0.00183286735010873	none	0.000386100386100386	none
468	ENSDARG00000004866	rfx5	0.00538234669142913	0.00319683908045977	none	0.00150714841696274	none
469	ENSDARG00000004869	penka	0.00125156445556946	NA	NA	0.002071276714383	none
470	ENSDARG00000004870	psen1	0.000613546232150721	0.002721921632026	none	0.000537883773329365	none
471	ENSDARG00000004875	tmc6b	0.000759878419452888	0	none	0.00159166230594802	none
472	ENSDARG00000004877	rock2b	0	NA	NA	0	none
473	ENSDARG00000004880	acsm3	0	NA	NA	0	none
474	ENSDARG00000004889	aga	0.0147125019457171	NA	NA	0	none
475	ENSDARG00000004891	pex19	0.00132166958539439	0.000193798449612403	none	0.00350925455353679	none
476	ENSDARG00000004906	stip1	0.0173902849742081	0.00152578056541471	none	0.000894633814499448	none
477	ENSDARG00000004930	lmo7a	0.00208806721964617	0.00191295191295191	none	0.000380952380952381	none
478	ENSDARG00000004932	anos1b	0.00199548578629014	0.00153846153846154	none	0	none
479	ENSDARG00000004937	skp2	0.00419428832524592	0.00170311185870479	none	0.000263713080168776	none
480	ENSDARG00000004939	mtdhb	0	NA	NA	0	none
481	ENSDARG00000004948	bccip	0.000851426138782461	NA	NA	0	none
482	ENSDARG00000004954	grna	0.000393081761006289	NA	NA	0.00260951793606743	none
483	ENSDARG00000004956	zmat2	0.000223507536344419	0.00095959595959596	none	0	none
484	ENSDARG00000004988	ppp3ca	0.000802710600120406	0.000660276300236407	none	0.000966128372841221	none
485	ENSDARG00000005002	brf1b	0.00177809388335704	0	none	0	none
486	ENSDARG00000005015	tspy	0.00163678727485989	0	none	0.000480769230769231	none
487	ENSDARG00000005023	fkbp9	0.00108756364795009	0.000817634746206175	none	0.00114552650136277	none
488	ENSDARG00000005026	tshz1	0.00461687296064351	0.00205672671194938	none	0.0024863458902403	none
489	ENSDARG00000005034	ispd	0	NA	NA	0	none
490	ENSDARG00000005057	dimt1l	0.00132684163990879	NA	NA	0	none
491	ENSDARG00000005058	ncapd2	0.00105858023459671	0.00734530020244306	none	0.000943255322168827	none
492	ENSDARG00000005078	eif4e3	0.00696663872405327	0.00255666009955935	none	0.000299027510530969	none
493	ENSDARG00000005085	ggctb	0	0	none	0.00158730158730159	none
494	ENSDARG00000005098	zgc:86764	0.00110179172679173	0.00145772594752187	none	0.00191261670865566	none
495	ENSDARG00000005104	limk2	0.00379354253636199	0	none	0.000301674462748288	none
496	ENSDARG00000005108	oclna	0.000873207085772805	0.00149962628300241	none	0.00158863325017122	none
497	ENSDARG00000005112	cdh17	0.000582750582750583	0	none	0.00073909830007391	none
498	ENSDARG00000005115	calub	0.000999378001122447	0.0018608546941257	none	0.000171467764060357	none
499	ENSDARG00000005122	atp2a2b	0.0060671786618796	0	none	0.000654061037781968	none
500	ENSDARG00000005128	rnaseh2b	0.00209333214010829	0.0015015015015015	none	0.000520972481966337	none
501	ENSDARG00000005134	psmd11b	0.000907357902402957	0.000837620316508819	none	0.00168714442912318	none
502	ENSDARG00000005139	hhatlb	0.00131790211139988	0.000238095238095238	none	0.00147955331533542	none
503	ENSDARG00000005141	camkvb	0.000485908649173955	NA	NA	0.00125078173858662	none
504	ENSDARG00000005162	tpm3	0.00183633674482914	0.00255889487866059	none	0.00177346731195234	none
505	ENSDARG00000005163	efr3a	0	0.0142657342657343	none	0	none
506	ENSDARG00000005172	dynll2b	0.00148761146685097	0	none	0.00106760228406128	none
507	ENSDARG00000005185	cpn1	0.00596658434496272	NA	NA	0.000571428571428571	none
508	ENSDARG00000005186	sp4	0.00543265327721043	0.00343877529003134	none	0.0021659119701555	none
509	ENSDARG00000005191	ahcy	0.000671397914686106	0.000966430522592741	none	0.00107045697988784	none
510	ENSDARG00000005210	coro2a	0.00119047619047619	0.00115740740740741	none	0	none
511	ENSDARG00000005220	pdcd6	0.000480703575232841	0	none	0	none
512	ENSDARG00000005230	ssr2	0.000778252211251419	0.000879083868720225	none	0.000922779521778795	none
513	ENSDARG00000005232	ccdc85ca	0.00596662109820005	NA	NA	0.00174495378230523	none
514	ENSDARG00000005236	srcap	0.00131067398543936	0.00033101621979477	none	0.000101522842639594	none
515	ENSDARG00000005246	asb3	0.00161064425770308	NA	NA	0.00185975755066295	none
516	ENSDARG00000005251	rpe	0.00058013937649196	0.00173639226270805	none	0.000551500405515004	none
517	ENSDARG00000005254	kdelr2a	0.00218442748912713	0.000808855317855496	none	0.000920405491561044	none
518	ENSDARG00000005284	fbxl15	0	NA	NA	0.000349406009783368	none
519	ENSDARG00000005315	celf1	0.000825971349433848	0.00186882922130072	none	0.000706352014981089	none
520	ENSDARG00000005318	stam2	0.00045515154623314	0.00404411764705882	none	0.00156780772509673	none
521	ENSDARG00000005350	dip2ba	0.00732100419506348	0	none	0.00100159565775698	none
522	ENSDARG00000005355	larp6a	0.00213447792650096	0.0050914483440435	none	0.00152413656816872	none
523	ENSDARG00000005356	tyro3	0	NA	NA	0	none
524	ENSDARG00000005359	sucla2	0.00139501707625999	0.00124542124542125	none	0.000798855048535155	none
525	ENSDARG00000005368	mcamb	0.00299720942462316	0	none	0.000248756218905473	none
526	ENSDARG00000005372	camk4	0.00299145299145299	0.00381818181818182	none	0.00350932592311903	none
527	ENSDARG00000005374	tubgcp4	0	0	none	0	none
528	ENSDARG00000005382	prdm9	0	0.00307765151515152	none	0	none
529	ENSDARG00000005397	trim3b	0.00299152004402724	0.003241110829139	none	0.00131311827788793	none
530	ENSDARG00000005423	pgam1a	0.00164138904947728	0.00632451679577348	none	0.000627537836840162	none
531	ENSDARG00000005451	gdi2	0.00196468765794915	0.000704673577014003	none	0.00139361485270835	none
532	ENSDARG00000005453	foxp2	0.0155282025090738	0.00238095238095238	none	0.00127551020408163	none
533	ENSDARG00000005454	tacc3	0.00124178047177034	0.00312360727887404	none	0.00283100072234368	none
534	ENSDARG00000005456	katnb1	0.00425263157894737	NA	NA	0	none
535	ENSDARG00000005458	csnk1g2a	0.00511478871110785	0.000835895751858375	none	0.00150155271792273	none
536	ENSDARG00000005462	kif4	0.000770307605125897	0.00140757079002329	none	0.000463952294015073	none
537	ENSDARG00000005463	slc30a1a	0.0180830398384216	0.0016643709825528	none	0.000576275576275576	none
538	ENSDARG00000005464	dnase1l1	0	NA	NA	0	none
539	ENSDARG00000005468	irf2bp1	0.00183473389355742	NA	NA	0.0003813882532418	none
540	ENSDARG00000005476	nav3	0.00429991245928354	0.0134230080921257	none	0.0036297570565322	none
541	ENSDARG00000005479	tenm3	0.00272497970216615	0.0018278934587065	none	0.000701577121957094	none
542	ENSDARG00000005482	rapgef2	0.00705001105657307	0.0132268087896672	none	0.000568195352717726	none
543	ENSDARG00000005500	dgcr6	0.00153407655850012	0	none	0.000516182812074189	none
544	ENSDARG00000005513	naca	0.00144404942569193	0.00145318797989253	none	0.000698434595722647	none
545	ENSDARG00000005525	acy3.2	0.00178472108496858	0.00321808523455469	none	0.000523353414348675	none
546	ENSDARG00000005526	igfn1.1	0.000448143963563272	0.000930232558139535	none	0.000206611570247934	none
547	ENSDARG00000005536	ubr7	0.00142955996754565	0	none	0.00100594558420645	none
548	ENSDARG00000005540	xpo7	0.000916710394830912	0.00217926734390121	none	0.000285308505125152	none
549	ENSDARG00000005541	wif1	0.00207755073918778	0.00363095238095238	none	0.000923474367741521	none
550	ENSDARG00000005547	rint1	0.00294852573713143	NA	NA	0	none
551	ENSDARG00000005549	znf710b	0.00163975588581527	0.00278545465507445	none	0.000383535709622666	none
552	ENSDARG00000005551	hnrnph1l	0.00281137813764775	0.00367139345401456	none	0.00133796066327865	none
553	ENSDARG00000005559	pou4f1	0.00406206415718825	0.0196369048961289	none	0.00212916308471094	none
554	ENSDARG00000005560	ywhah	0.00305055086128032	0.00132936516584629	none	0.00101068012239555	none
555	ENSDARG00000005561	gfm2	0.00111234705228031	NA	NA	0	none
556	ENSDARG00000005576	mphosph8	0.00789650592373073	0.00455115363960305	none	0.00138816775418396	none
557	ENSDARG00000005586	zbtb20	0.00913771302927899	0.00336700336700337	none	0	none
558	ENSDARG00000005590	mtf2	0.000394800777453839	0.000784929356357928	none	0	none
559	ENSDARG00000005595	adgb	0.000921835639443613	NA	NA	0.000447227191413238	none
560	ENSDARG00000005606	paxip1	0.00142328152864894	NA	NA	0.000922081782237165	none
561	ENSDARG00000005612	aph1b	0.0004018448440782	0.00177940774511972	none	0.000457026784998433	none
562	ENSDARG00000005619	nek2	0.000628535512256443	NA	NA	0	none
563	ENSDARG00000005625	maco1a	0.00171309014497238	0.00311042813015735	none	0.00234086028770068	none
564	ENSDARG00000005629	smyd2b	0.00117678725694046	0.00128369704749679	none	0.0010653384513439	none
565	ENSDARG00000005643	gcat	0	NA	NA	0	none
566	ENSDARG00000005645	robo3	0.00921692652428339	0.00523248214525088	none	0.00148245575182622	none
567	ENSDARG00000005651	hrasb	0.000360750360750361	0	none	0	none
568	ENSDARG00000005652	man1a1	0.00484678719972838	NA	NA	0.00162365047233468	none
569	ENSDARG00000005675	sec61a1l	0.0012437265664335	0.00734793738652192	none	0.000307724957555178	none
570	ENSDARG00000005679	trip10a	0	0.00237430774276769	none	0.000427350427350427	none
571	ENSDARG00000005690	slc25a23a	0.00475510246659556	0.00335664335664336	none	0.00499597346295262	none
572	ENSDARG00000005704	eps8l3b	0	NA	NA	0	none
573	ENSDARG00000005738	rpf1	0.00218748120050929	0.00248447204968944	none	0.00166001597248085	none
574	ENSDARG00000005739	gpm6ba	0	NA	NA	0	none
575	ENSDARG00000005749	cand2	0	NA	NA	0	none
576	ENSDARG00000005754	ptprfb	0.00320964931007594	0.00279260835988664	none	0.00174302471027243	none
577	ENSDARG00000005762	col14a1a	0.00218184424662157	0.00306332648437912	none	0.00104906937394247	none
578	ENSDARG00000005772	tsr2	0.000340483486550902	0.00373217468805704	none	0.000571755288736421	none
579	ENSDARG00000005774	ddx3xb	0.00191896011042912	0.00181842838716489	none	0.00122232360706785	none
580	ENSDARG00000005775	scn8aa	0.00299039678705516	0	none	0.000792707094728498	none
581	ENSDARG00000005789	enpp1	0.000828075175237178	0.00138368600452229	none	0.000677117000646412	none
582	ENSDARG00000005791	rpl28	0.000970343621550888	0.0016254271934246	none	0.000808012338047719	none
583	ENSDARG00000005799	smim14	0.000621765140821402	0	none	0.000496524329692155	none
584	ENSDARG00000005800	ampd3a	0	NA	NA	0	none
585	ENSDARG00000005823	slc39a10	0.00064431295200526	0.00145965761948004	none	0.00020971620971621	none
586	ENSDARG00000005827	eif2s1a	0.000369679902724527	0.00266963292547275	none	0.000589391943146884	none
587	ENSDARG00000005840	got2b	0.00029057734449262	0.00230105443897636	none	0.000394947936246438	none
588	ENSDARG00000005842	cd9a	0.00168805023536584	0.000362844702467344	none	0.00160780314638038	none
589	ENSDARG00000005861	ralgapa2	0.000237416904083571	0.000806451612903226	none	0	none
590	ENSDARG00000005867	gon4l	0.00340698527786359	0.00590613748508485	none	0.000952194064438962	none
591	ENSDARG00000005870	mmadhc	0.000997296016547913	0	none	0.000187687687687688	none
592	ENSDARG00000005891	cyb5r3	0.001489808794259	0.00314892387693197	none	0.000870880822264151	none
593	ENSDARG00000005908	clk4b	0.00304504523254523	0.00425204506868344	none	0.00181829795800384	none
594	ENSDARG00000005916	srpk3	0.0023862917601058	0	none	0.000980392156862745	none
595	ENSDARG00000005924	serpina10a	0.00244200244200244	NA	NA	0	none
596	ENSDARG00000005926	ak2	0.0018209114476804	0.00248674693319069	none	0.000984492364897232	none
597	ENSDARG00000005927	tbc1d17	0.00466016434107272	0.00126502213788741	none	0.00313805141406285	none
598	ENSDARG00000005941	yes1	0.00373491578061436	0	none	0.0013540440879615	none
599	ENSDARG00000005943	htra4	0.00362863680941484	0.00480109739368999	none	0.00311772486772487	none
600	ENSDARG00000005945	sart1	0.00139208698726808	0.00330809215453064	none	0.000970759793715071	none
601	ENSDARG00000005980	sfswap	0.0103808452108503	0	none	0.000600897340027775	none
602	ENSDARG00000005989	rgl1	0.00239892856409965	0.00123314631975239	none	0.000576531708300584	none
603	ENSDARG00000005993	prc1b	0.00213799203160905	NA	NA	0	none
604	ENSDARG00000006003	mycla	0.0137643399701573	0.00673705379587732	none	0.00128365889303335	none
605	ENSDARG00000006008	dct	0.00255052615342385	0.00386853795944705	none	0.00210363095810128	none
606	ENSDARG00000006010	bmi1a	0.000851531247950685	NA	NA	0	none
607	ENSDARG00000006019	tktb	0.00117520735532415	0.00189658661433619	none	0.000755812054073019	none
608	ENSDARG00000006025	tp53i11b	0.00194986446227757	0	none	0	none
609	ENSDARG00000006029	lta4h	0.00101584510312308	0.000791455713384993	none	0.000863957750992411	none
610	ENSDARG00000006031	abat	0.00418544722541917	0.00123301985370951	none	0	none
611	ENSDARG00000006038	aebp2	0.00220160039413266	0.00125	none	0	none
612	ENSDARG00000006040	cyp20a1	0.000669552178172868	0.00165413533834586	none	0	none
613	ENSDARG00000006060	crybg1b	0.00336562640748302	NA	NA	0	none
614	ENSDARG00000006062	akap1b	0.000904731922739126	0	none	0.000769800339384271	none
615	ENSDARG00000006065	znf385b	0.00959472519817347	NA	NA	0.00278120518946207	none
616	ENSDARG00000006074	uck2a	0.000416557949619376	0.00127666612064481	none	0	none
617	ENSDARG00000006092	rad21a	0.00296052850568467	0.00162049119048254	none	0.00102859368338746	none
618	ENSDARG00000006094	igf2r	0.0018754525897383	0.0307105862653089	injection	0.000884173297966401	none
619	ENSDARG00000006110	chrd	0	NA	NA	0	none
620	ENSDARG00000006112	myof	0.000543478260869565	NA	NA	0	none
621	ENSDARG00000006120	tbx2b	0.00844485722823913	0.01997471866493	none	0.00107444638694639	none
622	ENSDARG00000006124	kdm5c	0.00532995004134685	0	none	0.000483391019479669	none
623	ENSDARG00000006125	csnk1db	0.00291631144057894	0.00133364456893869	none	0.00100945158625054	none
624	ENSDARG00000006128	cep170aa	0.00694776759222919	0.00085880475529494	none	0.000508915295751155	none
625	ENSDARG00000006137	star	0.00959372026408084	NA	NA	0.00198172157230704	none
626	ENSDARG00000006169	lrrk2	0	NA	NA	0	none
627	ENSDARG00000006174	lrrc23	0	NA	NA	0	none
628	ENSDARG00000006192	gatad2ab	0.0094953777151655	0.0151389651940107	none	0.00160879071785758	none
629	ENSDARG00000006196	sav1	0.000900182216061169	0	none	0.000992802184164805	none
630	ENSDARG00000006200	eif4g1a	0.00382388879740499	0.000787428689334867	none	0.00141640147841804	none
631	ENSDARG00000006207	gpx1b	0.00345402211786093	NA	NA	0	none
632	ENSDARG00000006215	akr1b1	0.000567585272584263	0	none	0.000537512302218185	none
633	ENSDARG00000006219	gnl3	0.00148095572736721	0.00272736438798145	none	0.000545912653975364	none
634	ENSDARG00000006220	ugt1a7	0.000192233756247597	0.00108225108225108	none	NA	NA
635	ENSDARG00000006225	ddx39aa	0.000743015290633115	0.000438748339466043	none	0.000547613525295517	none
636	ENSDARG00000006235	brms1la	0.00134944560538054	0.00342855350838793	none	0.00190405742674345	none
637	ENSDARG00000006240	slc27a1a	0	0.00269097222222222	none	0	none
638	ENSDARG00000006242	ptp4a1	0.00129567983256554	0.00271483404630738	none	0.000578731808570312	none
639	ENSDARG00000006251	ell2	0.00332312764966984	0.000512820512820513	none	0.00240895969141584	none
640	ENSDARG00000006253	mier3a	0.00169504009354289	0.00433317142855775	none	0.000200080032012805	none
641	ENSDARG00000006257	vldlr	0.00228644685352725	0.00526902726902727	none	0.00188538639242865	none
642	ENSDARG00000006260	tuba8l4	0.00252878773229378	0.00115735133543404	none	0.000981088166186579	none
643	ENSDARG00000006266	stat1a	0.00232201522480306	0.0013046259307981	none	0.000534123218653047	none
644	ENSDARG00000006283	waslb	0.00140173815531259	0.000494071146245059	none	0	none
645	ENSDARG00000006290	ndufs5	0.000873015556197062	0.00275300836760945	none	0.000714665448283789	none
646	ENSDARG00000006292	maats1	0	0	none	NA	NA
647	ENSDARG00000006299	arhgef7a	0.00256395854013055	0	none	0.00157297639262123	none
648	ENSDARG00000006300	psmd9	0.0038003904615509	0.000862068965517241	none	0.000522466039707419	none
649	ENSDARG00000006307	shisa4	0	NA	NA	0	none
650	ENSDARG00000006314	itgav	0.00193603505486365	NA	NA	0	none
651	ENSDARG00000006316	rpl23a	0.000835422272564868	0.000907680497575424	none	0.000546434980222622	none
652	ENSDARG00000006332	snx14	0.00153609831029186	0	none	0	none
653	ENSDARG00000006353	itga5	0.000759764579989299	0.0026525198938992	none	0.00067476383265857	none
654	ENSDARG00000006356	slc18a3a	0.000287521564117309	0.00411105098605099	none	0.00042657508801486	none
655	ENSDARG00000006370	atp6v1h	0.00240456584425774	0.00265608209381916	none	0.00218275989447583	none
656	ENSDARG00000006389	smad2	0.00724017986578241	0.00655588624338624	none	0.00112659494076712	none
657	ENSDARG00000006392	exosc9	0	0.00598625603008492	none	0	none
658	ENSDARG00000006395	rbm25b	0.00310923909463488	0.000766283524904215	none	0.000470135816454955	none
659	ENSDARG00000006397	laptm4a	0	0	none	0	none
660	ENSDARG00000006399	ywhae1	0.000534754373880879	0.000818215859206323	none	0.000765219378295553	none
661	ENSDARG00000006408	hmgb3b	0.000596378462205143	0.00142043096189652	none	0.00034965034965035	none
662	ENSDARG00000006413	rpl38	0.000632785004981442	0.00100827058419067	none	0.000688724904375369	none
663	ENSDARG00000006420	atrnl1b	0.000437473684299749	0.000855213470167489	none	0	none
664	ENSDARG00000006427	fabp2	0.000605576340668237	0.000574056617007324	none	0.00068827794796231	none
665	ENSDARG00000006434	polr1e	0	NA	NA	0	none
666	ENSDARG00000006456	pdgfrl	0.0016222075249853	0.00386554621848739	none	0.000571428571428571	none
667	ENSDARG00000006467	pcdh8	0.00417089820204267	0.0017921146953405	none	0.000705518573161998	none
668	ENSDARG00000006468	grap2a	0	NA	NA	0	none
669	ENSDARG00000006477	ddi2	0.00187954712779703	0.00121622935255744	none	0.00111630609635448	none
670	ENSDARG00000006487	anp32a	0.00326686644462017	0.00384324046412059	none	0.00136250310758931	none
671	ENSDARG00000006494	asb7	0.00411656057355669	0.00210534974924602	none	0.0024815494251812	none
672	ENSDARG00000006497	rtn1a	0.00113398492534093	0.00117001056609525	none	0.000642361023274079	none
673	ENSDARG00000006508	pip5k1bb	0.00126262626262626	NA	NA	0.00147702687460908	none
674	ENSDARG00000006514	her6	0.0405943889501128	0.00247841826789195	37°C dissociation	0.00170302572333094	37°C dissociation
675	ENSDARG00000006524	supt6h	0.0015871231735194	0.000864687658654283	none	0.00150033848882755	none
676	ENSDARG00000006526	fn1b	0.00224984831159206	0.0035744324063898	none	0.0019408523928563	none
677	ENSDARG00000006527	brd3a	0.00520993346843335	0.021577380952381	none	0.000178062678062678	none
678	ENSDARG00000006545	rgp1	0.00146711869783303	0	none	0	none
679	ENSDARG00000006546	ak4	0.00249834510992831	0.00233534026637475	none	0.00154763992883681	none
680	ENSDARG00000006553	rras	0.000336700336700337	0	none	0.00102199411106827	none
681	ENSDARG00000006566	nlk1	0.00155498489948384	0.00328407224958949	none	0.000499750124937531	none
682	ENSDARG00000006584	phf8	0.0014009746255577	0.00457753682487725	none	0	none
683	ENSDARG00000006588	zgc:111983	0.00510427801110529	0.00297619047619048	none	0.000972222222222222	none
684	ENSDARG00000006598	sgk2b	0.00517811498345358	0.00582395115114463	none	0.00218712762266769	none
685	ENSDARG00000006600	lsm14aa	0.00417098110116277	0.00705842620736238	none	0.00116877771212973	none
686	ENSDARG00000006603	csrp1a	0.000689369977203805	0.000886525063260225	none	0.000233100233100233	none
687	ENSDARG00000006604	nectin3b	0.00717400903037175	0.0170015883810415	none	0.00349752639561602	none
688	ENSDARG00000006607	gpr27	0.00296707049280056	0	none	0.000732600732600733	none
689	ENSDARG00000006609	map2k2a	0.000194514685858782	NA	NA	0.000933706816059757	none
690	ENSDARG00000006615	hnf1ba	0.00754357523820447	NA	NA	0	none
691	ENSDARG00000006617	napga	0.000133582687683676	0.00329136615442615	none	0.000138580931263858	none
692	ENSDARG00000006621	pspc1	0.00052753193393489	0	none	0	none
693	ENSDARG00000006624	ppp2r2ab	0.000679347826086957	NA	NA	0	none
694	ENSDARG00000006636	slitrk2	0	0	none	0	none
695	ENSDARG00000006639	lnpk	0.000977836966245488	0	none	0	none
696	ENSDARG00000006640	eomesa	0.00309701800059146	0.00313161227757618	none	0.00209845975396215	none
697	ENSDARG00000006642	drg2	0.00318200242762461	0.0053024846395737	none	0.00089126559714795	none
698	ENSDARG00000006666	si:dkeyp-69c1.6	0.00281418835340404	0.00386589002149643	none	0.00136105724341018	none
699	ENSDARG00000006672	fam49a	0.000724337158485038	0.00416716683218448	none	0.000438292503039741	none
700	ENSDARG00000006683	arhgef6	0.00141941042079842	0	none	0	none
701	ENSDARG00000006691	rpl12	0.000952186951031569	0.00179273902652764	none	0.000830282198818074	none
702	ENSDARG00000006712	wipf2b	0.000681576488028101	NA	NA	0.000274725274725275	none
703	ENSDARG00000006719	specc1la	0.00585842031509397	NA	NA	0	none
704	ENSDARG00000006747	tmem178b	0.0133795160234053	0.00541102130804143	none	0.00285974013943599	none
705	ENSDARG00000006754	mllt3	0.00317658050451573	0	none	0.000754147812971342	none
706	ENSDARG00000006757	klhl41b	0.000584671738517892	0.000801924619085806	none	0.000365853658536585	none
707	ENSDARG00000006758	fam234b	0.00186740957292393	0.00841766710742792	none	0.000476398542802436	none
708	ENSDARG00000006766	snd1	0.0028026199103871	0.00319279268434555	none	0.00142131764431644	none
709	ENSDARG00000006773	elovl4a	0.000816993464052288	0	none	0.000411184210526316	none
710	ENSDARG00000006782	rb1	0.00643791351478727	0.000925925925925926	none	0.000847957160055348	none
711	ENSDARG00000006786	copz2	0.00144162019162019	0.00762218926233614	none	0.000415800415800416	none
712	ENSDARG00000006791	arntl1a	0	NA	NA	0	none
713	ENSDARG00000006812	wdr26b	0.000740132367034817	0.000255558395093279	none	0.000663226002552789	none
714	ENSDARG00000006832	galnt9	0.00413653833626474	NA	NA	0	none
715	ENSDARG00000006837	mycn	0.00905691783894297	0.0127654359435736	none	0.00190556304376448	none
716	ENSDARG00000006840	gnmt	0.00274648910130964	NA	NA	0	none
717	ENSDARG00000006848	parp9	0.000322061191626409	NA	NA	0	none
718	ENSDARG00000006859	nkain1	0.00258491571828378	0	none	0.00140564843931298	none
719	ENSDARG00000006862	kifap3b	0.000662492535557551	0.00430613150262149	none	0.00114569294758612	none
720	ENSDARG00000006865	glra4a	0.00207832985610763	0	none	0.000502765208647562	none
721	ENSDARG00000006878	phf21aa	0	NA	NA	0	none
722	ENSDARG00000006889	mpped2a	0.0010593920337255	0	none	0.0012368765376997	none
723	ENSDARG00000006896	lhx6	0.00280488655992462	NA	NA	0.000448028673835125	none
724	ENSDARG00000006900	impdh2	0.000221141088014153	0.00910447911221905	none	0	none
725	ENSDARG00000006901	si:ch1073-459j12.1	0	NA	NA	0	none
726	ENSDARG00000006915	arl8ba	0.00045045045045045	NA	NA	0	none
727	ENSDARG00000006921	lrp5	0.00378772783128255	0.0063343379610508	none	0.000763598669883173	none
728	ENSDARG00000006923	cacna1ab	0.000518329070758738	0	none	0.000721256032974388	none
729	ENSDARG00000006924	fbxo38	0.010120705506191	NA	NA	0.00104129741226515	none
730	ENSDARG00000006939	tbx16l	0	NA	NA	0	none
731	ENSDARG00000006963	cse1l	0.00114506644860154	0.00179393790620723	none	0.00356859821705725	none
732	ENSDARG00000007009	hoxa11b	0.000569782974674279	NA	NA	0	none
733	ENSDARG00000007034	hnrpkl	0.00338292518188097	0.0014099645828459	none	0.000384067152359835	none
734	ENSDARG00000007065	mrps18b	0.000464181202856584	0.00174291724470936	none	0.00143308998776688	none
735	ENSDARG00000007077	ankrd50l	0.00322553705903068	0	none	0	none
736	ENSDARG00000007081	pias4a	0.00499672010265606	0.00733998068009848	none	0.00402270814078739	none
737	ENSDARG00000007092	xab2	0	0	none	0	none
738	ENSDARG00000007097	her13	0.0003295978905735	NA	NA	0.00119047619047619	none
739	ENSDARG00000007098	itm2ba	0.00335289402871632	0.00772205528999735	none	0.000237478411053541	none
740	ENSDARG00000007099	cx43.4	0.00297800072126821	0	none	0.000762373915083275	none
741	ENSDARG00000007108	lipia	0.000865051903114187	0	none	0.000700280112044818	none
742	ENSDARG00000007127	acat2	0.00452690350125646	0	none	0.000926265362872924	none
743	ENSDARG00000007135	cnot3a	0.00105757546345346	0	none	0.000423296613627091	none
744	ENSDARG00000007136	gtf2h4	0.000427350427350427	NA	NA	0	none
745	ENSDARG00000007141	psmc3	0.00112477782305874	0.00244989831326412	none	0.000571201874221899	none
746	ENSDARG00000007172	plxna3	0.00384900284900285	NA	NA	0.00390399074609601	none
747	ENSDARG00000007175	recql	0	NA	NA	0.000983642793987622	none
748	ENSDARG00000007179	sash1a	0.00666279070863905	0.00181159420289855	none	0.0010926693869724	none
749	ENSDARG00000007180	slc30a4	0.00158462619421461	0.00196078431372549	none	0.000613695090439276	none
750	ENSDARG00000007181	nadk2	0	NA	NA	0	none
751	ENSDARG00000007184	zbtb16a	0.00568187196142502	0.00336219766259876	none	0.000412919624434017	none
752	ENSDARG00000007195	grm2b	0.000924583546534766	NA	NA	0.000323939099449304	none
753	ENSDARG00000007196	rae1	0.0007666214169178	0.000816993464052287	none	0.000759377075166549	none
754	ENSDARG00000007198	mta1	0.000931158464613644	NA	NA	0.000750187546886722	none
755	ENSDARG00000007207	cnpy2	0.00396099644219945	0	none	0.00138504155124654	none
756	ENSDARG00000007216	abce1	0.00128867314144434	0.00204303657638793	none	0.0003269096677423	none
757	ENSDARG00000007217	wdr55	0	NA	NA	0	none
758	ENSDARG00000007219	actn1	0.00120165438326259	0.00191609977324263	none	0.00127384170201585	none
759	ENSDARG00000007220	ncam1b	0.00148809523809524	0	none	0	none
760	ENSDARG00000007221	pbk	0.00127399632266327	0.00104552538629618	none	0.000848339497120668	none
761	ENSDARG00000007231	ryk	0.00248813596237904	0.00204021339497654	none	0.000653445123955636	none
762	ENSDARG00000007241	mycb	0.0100228113337764	0.00609072531242343	none	0.000904677653304208	none
763	ENSDARG00000007247	ric8a	0.0203330891677134	0.00116279069767442	none	0	none
764	ENSDARG00000007250	use1	0	NA	NA	0.000572450344756612	none
765	ENSDARG00000007257	rab5ab	0.00183272614283245	0.0116296604040684	none	0.000478775478775479	none
766	ENSDARG00000007275	si:ch211-251b21.1	0.000686522829526711	0.000827882762689157	none	0.00173609099949229	none
767	ENSDARG00000007277	myf5	0.00216718523274684	0.001387093298858	none	0.00081921351716546	none
768	ENSDARG00000007278	ect2	0.000760869565217391	0.00456471348229214	none	0	none
769	ENSDARG00000007279	yipf5	0.00422330207294605	0.00258126910861416	none	0.0013157307580748	none
770	ENSDARG00000007285	mrpl57	0.000582965503060096	0.000727624553724391	none	0.000283607487237663	none
771	ENSDARG00000007294	aco2	0.00103212518028038	0.000676802623838659	none	0.000581973766572089	none
772	ENSDARG00000007302	sh3gl3b	0.000895747180489098	NA	NA	0	none
773	ENSDARG00000007315	tmpoa	0.00308481644644026	0.00192059467354134	none	0.0016240203384461	none
774	ENSDARG00000007320	rpl7	0.000719774156239023	0.00114423024970084	none	0.000697559554634756	none
775	ENSDARG00000007323	chmp4bb	0.00105526554088324	0.00138024543221435	none	0.000953619051864884	none
776	ENSDARG00000007347	degs1	0.00460693934575351	0.00202495609472354	none	0.00134382170282025	none
777	ENSDARG00000007359	UBL4A	0.000364658058345289	0.0026865839592652	none	0.00025	none
778	ENSDARG00000007362	sft2d1	0.000461911252461003	0.00128205128205128	none	0.00128610584018554	none
779	ENSDARG00000007369	tcf7l1b	0.00232491176915598	0.00326515456088627	none	0.000925412752845148	none
780	ENSDARG00000007370	dysf	0.000622278056245047	0.000264550264550265	none	0.00023191094619666	none
781	ENSDARG00000007377	odc1	0.000164365548980934	0.00189035916824197	none	0	none
782	ENSDARG00000007385	cct7	0.00960753244995531	0.00104887492675362	none	0.00101168011055275	none
783	ENSDARG00000007387	irf2a	0.00108998930404137	0.00364311246005197	none	0.000682027852216316	none
784	ENSDARG00000007396	rnd3b	0.000520833333333333	0.00131779984721161	none	0	none
785	ENSDARG00000007398	lrrk1	0	NA	NA	0.00137931034482759	none
786	ENSDARG00000007405	strap	0.000649131162219915	0.00150466353473872	none	0.00091001151877894	none
787	ENSDARG00000007406	phox2a	0.00414643379577466	0.00706668643050658	none	0.000350057097185205	none
788	ENSDARG00000007407	barx1	0.00995345087027653	0.0111360700023491	none	0.000548245614035088	none
789	ENSDARG00000007409	ppifa	0.00102926701854194	0	none	0	none
790	ENSDARG00000007413	arid2	0.00278807630772888	0.00224040760865402	none	0.000613826925479976	none
791	ENSDARG00000007421	ftcd	0.00123456790123457	0	none	0	none
792	ENSDARG00000007425	apol1	0.00114331936922794	0	none	0.000931968494468495	none
793	ENSDARG00000007430	prdm12b	0.00155454053900225	NA	NA	0.000404858299595142	none
794	ENSDARG00000007438	ube2ib	0.000917279010588495	0.000972035259981107	none	0.00085113843823433	none
795	ENSDARG00000007443	fbxl18	0	NA	NA	0.00166733360010671	none
796	ENSDARG00000007444	ift81	0.00148148148148148	NA	NA	0	none
797	ENSDARG00000007449	slc25a39	0.00270254273858834	0.00592313944038082	none	0	none
798	ENSDARG00000007485	epc2	0.00334955861834022	0.0040545042622605	none	0.00194290535668173	none
799	ENSDARG00000007496	ufl1	0	NA	NA	0	none
800	ENSDARG00000007523	kmt2e	0.00542909711162985	0.00126728458882782	none	0.000959072155648628	none
801	ENSDARG00000007526	ndufs2	0.00410124727824764	0	none	0.00137122065735159	none
802	ENSDARG00000007576	crybb1l1	0.00245769511744231	0.0104549654065976	none	0.00307985573958283	none
803	ENSDARG00000007597	bloc1s4	0.000531914893617021	0	none	0	none
804	ENSDARG00000007601	zmynd8	0	NA	NA	0	none
805	ENSDARG00000007603	stxbp2	0.00296160875623865	0	none	0	none
806	ENSDARG00000007624	gins1	0.00034965034965035	0	none	0.000443458980044346	none
807	ENSDARG00000007630	mkrn2	0.00066000066000066	0	none	0.000575373993095512	none
808	ENSDARG00000007639	cnot4b	0.00149925037481259	NA	NA	0.00144300144300144	none
809	ENSDARG00000007654	nsfa	0.00124419615781805	0.00028587764436821	none	0.000199362041467305	none
810	ENSDARG00000007655	crybb1l3	0	0	none	0	none
811	ENSDARG00000007657	ccnh	0.00125142574195874	0.00225112914689227	none	0.00110745115856429	none
812	ENSDARG00000007663	amph	0.000973517195999541	0.00203518907563025	none	0.000294117647058824	none
813	ENSDARG00000007678	ttyh3b	0.0012545847825424	0.000483558994197292	none	0.00105761514980214	none
814	ENSDARG00000007682	ppdpfa	0.00744685660548798	NA	NA	0.00153249224456655	none
815	ENSDARG00000007691	cul1b	0.0013815207780725	NA	NA	0.00114942528735632	none
816	ENSDARG00000007693	nfkbiab	0.0277118209705565	NA	NA	0.00102707749766573	37°C dissociation
817	ENSDARG00000007697	fabp7a	0.000797702404530497	0.00511433524719724	none	0.00256484828574898	none
818	ENSDARG00000007708	nsa2	0.000870391046734618	0.00113122171945701	none	0.000237829803047194	none
819	ENSDARG00000007711	rab3il1	0.000327931442482526	0.00260310790837107	none	0.00132184226268996	none
820	ENSDARG00000007720	sub1b	0.000567919789248494	0.00285957215632258	none	0.000945689206218216	none
821	ENSDARG00000007722	nudt8	0.000523286237571952	0.00145772594752187	none	0.000759878419452888	none
822	ENSDARG00000007734	stn1	0.00158730158730159	NA	NA	0	none
823	ENSDARG00000007737	zyg11	0.0122713982809894	0.00170940170940171	none	0.000595238095238095	none
824	ENSDARG00000007739	atp1a1a.2	0.00135415270236169	0	none	0.000352889121005063	none
825	ENSDARG00000007744	tsr1	0	NA	NA	0.00260695187165775	none
826	ENSDARG00000007745	uqcrfs1	0.00105728623729805	0.00188467855426642	none	0.000799013832010312	none
827	ENSDARG00000007751	lmnl3	0.00124378109452736	0	none	0	none
828	ENSDARG00000007755	wdr61	0.00113525493702463	0.000681532455501886	none	0.00139541813181981	none
829	ENSDARG00000007760	spg21	0.0035012759960682	0.00270241572195589	none	0.00109688299970755	none
830	ENSDARG00000007764	klhdc10	0.00131684170736387	0	none	0.00296725296725297	none
831	ENSDARG00000007774	vash2	0.00108315095842812	NA	NA	0.000974561035536645	none
832	ENSDARG00000007786	tmx2b	0.000239463601532567	0	none	0.000175070028011204	none
833	ENSDARG00000007788	atp2b1b	0	NA	NA	0	none
834	ENSDARG00000007791	ppp2r1ba	0.00150470313512019	0.00198614917854791	none	0.00129979824006333	none
835	ENSDARG00000007795	cst3	0.00291419295241285	0.000938539644348384	none	0.000939326601372829	none
836	ENSDARG00000007804	gas6	0.00200294309047951	NA	NA	0.00135538896132116	none
837	ENSDARG00000007807	cyth3a	0	NA	NA	0	none
838	ENSDARG00000007808	zdhhc16a	0.00301182557280118	NA	NA	0	none
839	ENSDARG00000007813	rnpepl1	0.000470809792843691	NA	NA	0	none
840	ENSDARG00000007818	palm1b	0.00257603677806411	0.00241642767610787	none	0.000868083740581061	none
841	ENSDARG00000007823	atf3	0.0753214816107352	0.00920845398227926	37°C dissociation	0	37°C dissociation
842	ENSDARG00000007824	camta1b	0.00888558578604805	0.00502979067406199	none	0.00123100527788105	none
843	ENSDARG00000007825	map2k1	0.000820064868052484	NA	NA	0.000465116279069767	none
844	ENSDARG00000007836	ctsla	0.00174258926681449	0.00172569605859366	none	0.000623331139664298	none
845	ENSDARG00000007863	tra2a	0.00260624716945404	0.00591655197305853	none	0.0012794970451824	none
846	ENSDARG00000007867	dazap2	0.00154578439478253	0.00223043027023939	none	0.000379141028031574	none
847	ENSDARG00000007891	meox1	0	NA	NA	0	none
848	ENSDARG00000007901	crnkl1	0.000911896745230079	0.00344912785337611	none	0.00191595441595442	none
849	ENSDARG00000007906	lrp2b	0	NA	NA	0	none
850	ENSDARG00000007912	si:ch211-196i2.1	0.000797448165869219	0	none	0	none
851	ENSDARG00000007916	xpnpep3	0.00208986415882968	NA	NA	0	none
852	ENSDARG00000007918	ttc27	0.000545553737043099	0.000675675675675676	none	0	none
853	ENSDARG00000007923	ptpn1	0.00100040700221479	0.000437062937062937	none	0.000468930474503279	none
854	ENSDARG00000007941	hmx4	0.00120956399437412	NA	NA	0	none
855	ENSDARG00000007943	gabpb2a	0.000390414183517632	0.00203659565926119	none	0.000689338235294118	none
856	ENSDARG00000007955	iars	0.00383769669483955	0	none	0.00211034833460463	none
857	ENSDARG00000007959	hibadhb	0.000935370510998488	0.00115754554257228	none	0.000789613265725984	none
858	ENSDARG00000007960	hnrnpaba	0.00159276634540944	0.00145817622412619	none	0.000933224789867738	none
859	ENSDARG00000007971	cks1b	0.000849054442964366	0.00247861209502563	none	0.000855944435616293	none
860	ENSDARG00000007975	fth1b	0.00314889788573999	0	none	0	none
861	ENSDARG00000007976	si:ch211-220f16.2	0.0019305536414167	NA	NA	0	none
862	ENSDARG00000007982	onecut1	0.00338688442470917	0.00104166666666667	none	0.000396057842866353	none
863	ENSDARG00000007989	nedd8	0.000831042507809744	0.000814408989954561	none	0.00339507216839488	none
864	ENSDARG00000007996	pou2f1b	0.00539274750907012	0.00487731559442502	none	0.00147535831364715	none
865	ENSDARG00000008020	med31	0.00446370538232672	0.00111982082866741	none	0.00403827363502181	none
866	ENSDARG00000008022	kif18a	0	NA	NA	0	none
867	ENSDARG00000008026	fam129bb	0.00197664265316643	0	none	0	none
868	ENSDARG00000008030	myl9b	0.00422220766581522	0.000867928561521301	none	0.00111356977086684	none
869	ENSDARG00000008032	sart3	0.00110030916489584	0.000446428571428571	none	0.000106190931294467	none
870	ENSDARG00000008049	si:dkey-42i9.4	0.00406131602756368	0.00579246983250011	none	0.00260378413654976	none
871	ENSDARG00000008068	tma16	0.000754910248501603	0	none	0.00136111111111111	none
872	ENSDARG00000008097	srsf9	0.00105015180314181	0.000979824832562012	none	0.00099105336696527	none
873	ENSDARG00000008105	mettl2a	0.000606002308580223	0	none	0.00102181576661728	none
874	ENSDARG00000008107	src	0	NA	NA	0	none
875	ENSDARG00000008119	si:ch211-195d17.2	0.00110730593607306	NA	NA	0	none
876	ENSDARG00000008131	sox1b	0.000991933484142995	0	none	0.000411020542374055	none
877	ENSDARG00000008133	foxl1	0	0	none	0	none
878	ENSDARG00000008141	rbl1	0.0158211962568278	0.0178769841269841	none	0.00241814657137238	none
879	ENSDARG00000008142	stxbp3	0.000727344127974546	0.00102038956462569	none	0.000807687227645725	none
880	ENSDARG00000008153	serinc5	0.00480267830847861	0.00679977604568825	none	0.00156315125466323	none
881	ENSDARG00000008155	sms	0.000479497354497355	0.00303969050423957	none	0	none
882	ENSDARG00000008170	dbnla	0.00164562992983294	0.00951498531362275	none	0.00162635424540186	none
883	ENSDARG00000008184	mia3	0.000967667972535798	0.000310655483069276	none	0.000722696998876585	none
884	ENSDARG00000008186	syk	0.000529100529100529	0.00258064516129032	none	0.00170103815937149	none
885	ENSDARG00000008188	sf1	0.00229945279504198	0.00257083847919676	none	0.000900854725111087	none
886	ENSDARG00000008200	ugp2b	0.00220966654555416	0	none	0.000716845878136201	none
887	ENSDARG00000008209	myt1la	0.00629543176442441	NA	NA	0	none
888	ENSDARG00000008218	znf410	0.00244793201689753	0.00364828090156602	none	0.000896057347670251	none
889	ENSDARG00000008224	vps35	0.00365916449009953	0.00186686211050593	none	0.00232733201209949	none
890	ENSDARG00000008235	cog5	0	0	none	0	none
891	ENSDARG00000008237	sars	0.000946099535096133	0.00197718947718948	none	0.00112973727103351	none
892	ENSDARG00000008239	mocs3	0	NA	NA	0	none
893	ENSDARG00000008243	cct8	0.00203190918644605	0.00143698890264666	none	0.00121279324979563	none
894	ENSDARG00000008255	cnot6a	0.00264635312568499	0.0038399651251495	none	0.000429511816914751	none
895	ENSDARG00000008275	klhl24b	0.000715426381347812	NA	NA	0	none
896	ENSDARG00000008278	rcor2	0.00266519196359886	0.00105774728416238	none	0.00217153807578589	none
897	ENSDARG00000008287	fam114a1	0	NA	NA	0	none
898	ENSDARG00000008292	eif2s3	0.00104503402461454	0.00108960382420248	none	0.000732142463287546	none
899	ENSDARG00000008305	hand2	0.00813959938608438	0.00849735439763939	none	0.000691037318402746	none
900	ENSDARG00000008310	ip6k2a	0.0154372278833868	0.00236202589143766	none	0.00239152504777505	none
901	ENSDARG00000008322	ambra1a	0	NA	NA	0	none
902	ENSDARG00000008333	znfl2a	0.00101112234580384	NA	NA	0	none
903	ENSDARG00000008363	mcl1b	0.00694470536524374	0.0121400969917277	none	0.00150150890165097	none
904	ENSDARG00000008370	csnk1da	0.0035793898546153	0.00159280129962433	none	0.000252370515244397	none
905	ENSDARG00000008372	spred2b	0	NA	NA	0	none
906	ENSDARG00000008377	epn2	0.000914271730583539	0.00092511655011655	none	0.000628965574118986	none
907	ENSDARG00000008380	brd7	0.00578115394580961	0.00765401154008362	none	0.00112953104976073	none
908	ENSDARG00000008383	arpc1a	0.00218747037258181	0.000716845878136201	none	0.0015470843257956	none
909	ENSDARG00000008384	hdac6	0	NA	NA	0.000524109014675052	none
910	ENSDARG00000008388	mmp14b	0.00132081215349288	0.00458919231072467	none	0.00110962419598714	none
911	ENSDARG00000008395	snupn	0.0010999712041121	0.00149355948009559	none	0.000650089341845404	none
912	ENSDARG00000008398	cacna1c	0	NA	NA	0	none
913	ENSDARG00000008407	tspan7b	0.00177459427978787	0.00079005011562536	none	0.00144405220667953	none
914	ENSDARG00000008413	atp11a	0.00221122865216583	0	none	0.000633111744222855	none
915	ENSDARG00000008433	unc45b	0.0292684551639952	0.00209092058879805	37°C dissociation	0.000768257115385595	37°C dissociation
916	ENSDARG00000008434	bcl2l1	0.0105544652990496	NA	NA	0	none
917	ENSDARG00000008447	fkbp4	0.0198503919248018	0.00222242499282347	none	0.00212734898454749	none
918	ENSDARG00000008461	anapc5	0.0021551724137931	0.00471575635386119	none	0.000946969696969697	none
919	ENSDARG00000008472	apex2	0.00176539147127382	NA	NA	0	none
920	ENSDARG00000008487	dmd	0.00129055040819747	0.00379506641366224	none	0	none
921	ENSDARG00000008490	ltv1	0.000193573364305072	0	none	0	none
922	ENSDARG00000008494	myl6	0.00187648562784004	0.00169433684220702	none	0.00117835305168367	none
923	ENSDARG00000008502	pno1	0.00112840448062242	0.00195085293281228	none	0.000645120086954329	none
924	ENSDARG00000008503	glcci1a	0.000595238095238095	0	none	0.00129102042952599	none
925	ENSDARG00000008542	yod1	0.00300414910322506	0.0061537491527561	none	0.00459646244852988	none
926	ENSDARG00000008548	arhgap12a	0	NA	NA	0	none
927	ENSDARG00000008551	pole3	0	0.001044474393531	none	0.000540832882639265	none
928	ENSDARG00000008560	brap	0	NA	NA	0	none
929	ENSDARG00000008568	slc25a24	0.00128356033899201	0	none	0	none
930	ENSDARG00000008573	fam20b	0.00141436999961644	0.0022450110864745	none	0.000439664502164502	none
931	ENSDARG00000008592	mtmr8	0.00170325939339067	0	none	0.00104166666666667	none
932	ENSDARG00000008593	nbas	0	NA	NA	0	none
933	ENSDARG00000008623	cops3	0	NA	NA	0	none
934	ENSDARG00000008637	mttp	0	0	none	0	none
935	ENSDARG00000008639	kifap3a	0.00263127457783946	0	none	0.000179307871615564	none
936	ENSDARG00000008660	coro1b	0.0022135301342419	0.0012764036682513	none	0.00104600212970396	none
937	ENSDARG00000008662	fign	0.000285714285714286	0	none	0.000548245614035088	none
938	ENSDARG00000008678	snx3	0.00165850768732507	0	none	0.000478937893438577	none
939	ENSDARG00000008697	epas1a	0.00166472273349998	0.00198971607422312	none	0.000354090354090354	none
940	ENSDARG00000008706	paip2b	0.0010752686358799	0.00154083204930663	none	0.000334054459638269	none
941	ENSDARG00000008720	lmo3	0.00468640452518085	0.00493865698651709	none	0.000474802786794657	none
942	ENSDARG00000008732	zgc:66479	0.000880529726683573	0	none	0	none
943	ENSDARG00000008735	atp6ap2	0.000760407009424621	0.000645994832041344	none	0.000710885446693519	none
944	ENSDARG00000008740	esf1	0.00093984962406015	NA	NA	0	none
945	ENSDARG00000008748	ube2na	0.00165976387526524	0.00185064935064935	none	0.00122334727953993	none
946	ENSDARG00000008757	entpd6	0	NA	NA	0	none
947	ENSDARG00000008765	tmed5	0.00406776736909208	0.000736211197339246	none	0.00235220042840163	none
948	ENSDARG00000008772	cacng1a	0.000774264309482646	0	none	0.000628535512256443	none
949	ENSDARG00000008785	dldh	0.00357579089710655	0.00210659698798924	none	0.00250586972527614	none
950	ENSDARG00000008803	marcksb	0.00145614545111478	0.00142305460738977	none	0.00111291677026924	none
951	ENSDARG00000008805	orc3	0.000427350427350427	NA	NA	0	none
952	ENSDARG00000008808	eml2	0.00349378881987578	0	none	0.00160874888145496	none
953	ENSDARG00000008816	glud1a	0	NA	NA	0	none
954	ENSDARG00000008818	hsf1	0.00299024545204012	0.00639618779153663	none	0.00030441400304414	none
955	ENSDARG00000008829	chga	0.00167582417582418	0	none	0.00109421162052741	none
956	ENSDARG00000008832	neu1	0	NA	NA	0	none
957	ENSDARG00000008840	hmbsa	0.00215107139902374	0.0026525198938992	none	0	none
958	ENSDARG00000008859	mylipa	0.00470089821318279	NA	NA	0.000549450549450549	none
959	ENSDARG00000008861	tfap2e	0.00356149265313776	0.00277420277420277	none	0.000484517364079408	none
960	ENSDARG00000008867	rap1b	0.00531500570223824	0.00261057746095615	none	0.00149218714898034	none
961	ENSDARG00000008880	usp28	0.00464107096926662	0.00712999485508489	none	0	none
962	ENSDARG00000008884	hprt1	0.00168102381783417	0.000677506775067751	none	0.000177304964539007	none
963	ENSDARG00000008886	msx1b	0.00881885838044197	NA	NA	0	none
964	ENSDARG00000008904	smarca2	0.00233515662405488	0.00403435445480357	none	0.00241685276180843	none
965	ENSDARG00000008920	mrpl53	0.000675363529394031	0.0016997427560062	none	0.000575006388959877	none
966	ENSDARG00000008936	sec11a	0.000951274339491691	0.000937566732251549	none	0.000857456844153154	none
967	ENSDARG00000008947	rtf1	0.00273845792769429	0.000946969696969697	none	0.000567665580899638	none
968	ENSDARG00000008966	tbl1xr1b	0.00725382426608264	0.00185469851897399	none	0.000453613452354173	none
969	ENSDARG00000008969	fgb	0.000459136822773186	0.00159637432381779	none	0	none
970	ENSDARG00000008976	mdn1	0.00152995023767083	0.000693507272454641	none	0.000342679928379895	none
971	ENSDARG00000008979	golga1	0.00236492301230841	0	none	0.000404040404040404	none
972	ENSDARG00000008982	casq2	0.00517246935335862	0.00202201840723356	none	0.00531785259893366	none
973	ENSDARG00000008986	e2f7	0.00283436593736455	0.00122549019607843	none	0.000520833333333333	none
974	ENSDARG00000009001	pdia6	0.00245842362565628	0.00034241363018455	none	0.000771409760676693	none
975	ENSDARG00000009014	col11a1b	0.000753737543548678	0.00143229776557574	none	0.000840093076013329	none
976	ENSDARG00000009018	rhbg	0.000254609435377598	0.00164477465611097	none	0.000541860698240274	none
977	ENSDARG00000009021	chrna1	0.00113965877130553	0.00384199134199134	none	0.00142763520039453	none
978	ENSDARG00000009023	ankrd28b	0.00116478663425668	0.00247967479674797	none	0.000505561172901921	none
979	ENSDARG00000009026	ank2a	0	0	none	0	none
980	ENSDARG00000009031	tnikb	0.000211909302818394	0.00277001296386323	none	0	none
981	ENSDARG00000009040	si:ch73-141c7.1	0.00516356511660694	0.0137844611528822	none	0.00164707754918606	none
982	ENSDARG00000009079	BX296551.1	0.00490956262077967	NA	NA	0.00464949359452718	none
983	ENSDARG00000009106	serinc1	0.00165932731971632	0.00155245958079984	none	0.00113007223715046	none
984	ENSDARG00000009113	pigc	0.00150829562594268	NA	NA	0	none
985	ENSDARG00000009133	myo1eb	0.00268420416868293	0	none	0.00232536868175166	none
986	ENSDARG00000009134	hlx1	0.0102376334655837	0.00876815039297105	none	0.00210890811024922	none
987	ENSDARG00000009136	tp53bp2a	0.00114930493229613	0.00440765185371587	none	0.000579789763831464	none
988	ENSDARG00000009142	ppp1r13bb	0.00250283547475158	0.0072617413471909	none	0.000565930956423316	none
989	ENSDARG00000009169	mob1ba	0.00203953953953954	0.00117508813160987	none	0.000458085203847916	none
990	ENSDARG00000009170	ctr9	0.00121222021222021	0.00650631914536253	none	0.000584244383941468	none
991	ENSDARG00000009178	zfand1	0.000941575154426905	0	none	0	none
992	ENSDARG00000009194	col16a1	0	NA	NA	0.000284495021337127	none
993	ENSDARG00000009196	anxa3a	0.000257850985221675	0.00401026026026026	none	0.000844594594594595	none
994	ENSDARG00000009208	prkcda	0.000427926665171563	0.00156013846228853	none	0.00067313411851227	none
995	ENSDARG00000009209	slc9a6a	0.00580263416315061	0.00410142127101188	none	0.00208067076612717	none
996	ENSDARG00000009212	ppiaa	0.00128098408395321	0.000979375102026227	none	0.00271047994221102	none
997	ENSDARG00000009214	mfsd13a	0.00102707749766573	0	none	0.00123873873873874	none
998	ENSDARG00000009250	etfb	0.000916384621994343	0.00103703798868515	none	0.000570158810020065	none
999	ENSDARG00000009253	rtraf	0.000809876766932189	0.0030946495934526	none	0.00187362028445098	none
1000	ENSDARG00000009273	ppm1da	0.00529334997320457	0	none	0.000906825113825387	none
1001	ENSDARG00000009280	smyd1a	0	NA	NA	0	none
1002	ENSDARG00000009281	dnm1b	0.0127540007019245	0.0257273608744197	injection	0	none
1003	ENSDARG00000009285	rpl15	0.00129862711475119	0.0011414085841404	none	0.0011553246845012	none
1004	ENSDARG00000009311	pvalb6	0	NA	NA	0	none
1005	ENSDARG00000009313	zgc:63831	0.000261437908496732	0.00108225108225108	none	0.00188344125809436	none
1006	ENSDARG00000009315	clgn	0.00130697382470432	0.00616441269729069	none	0.0022569710237564	none
1007	ENSDARG00000009336	aif1l	0	0.00733044501497647	none	0	none
1008	ENSDARG00000009341	nrap	0.00107314840843275	0.00189306964569628	none	0.00204417273210892	none
1009	ENSDARG00000009342	txndc5	0.00094306145097747	0.00335154158055123	none	0.000209195295430245	none
1010	ENSDARG00000009346	caprin1a	0.0015677560045081	0.00031055900621118	none	0.000355871005098309	none
1011	ENSDARG00000009350	atg3	0.00100843816397267	0.000591016548463357	none	0.000404448938321537	none
1012	ENSDARG00000009387	robo4	0.00245320855614973	0.000773993808049536	none	0.000343642611683849	none
1013	ENSDARG00000009390	npl	0.0005993243979514	0	none	0	none
1014	ENSDARG00000009401	vcanb	0.0025461789121779	NA	NA	0.00239896431385793	none
1015	ENSDARG00000009418	mef2cb	0.000681529512798863	NA	NA	0.00288771034505762	none
1016	ENSDARG00000009436	ubxn7	0.00152800910078644	0	none	0	none
1017	ENSDARG00000009438	myog	0.0011176702085793	NA	NA	0.000332336324360253	none
1018	ENSDARG00000009447	atp5mc3b	0.00372748181474537	0.00389361768739775	none	0.00293130155881167	none
1019	ENSDARG00000009472	med19b	0.00130939019827909	0	none	0.00249818597991586	none
1020	ENSDARG00000009473	ppardb	0.00207127989674638	0	none	0	none
1021	ENSDARG00000009480	pdcl	0.000700502137424521	0.000496158325105694	none	0.000568922356897343	none
1022	ENSDARG00000009484	arf1	0.00120236206454773	0.00157478825275781	none	0.00046595819535868	none
1023	ENSDARG00000009488	gipc2	0.00150766699481212	0	none	0	none
1024	ENSDARG00000009494	xrcc1	0.00119543042753394	NA	NA	0.00149725480008436	none
1025	ENSDARG00000009499	syne1a	0.000908177020265485	0.000816993464052288	none	0.000912792224848962	none
1026	ENSDARG00000009505	prelid3b	0.0120842385049148	0.00768217514301006	none	0.00145414707424511	none
1027	ENSDARG00000009525	tial1	0.00639248648857434	NA	NA	0.000483558994197292	none
1028	ENSDARG00000009534	wls	0.0023371012847761	0.00193338306782997	none	0.00164880328502073	none
1029	ENSDARG00000009544	cldnb	0.00257046951190955	0.00550905754739102	none	0.000603007145916458	none
1030	ENSDARG00000009549	ubr4	0.00107758620689655	NA	NA	0	none
1031	ENSDARG00000009550	foxi3b	0.0114185852832198	NA	NA	0.00152913090346988	none
1032	ENSDARG00000009553	gng3	0.00188776502676726	0.00093583888597739	none	0.000520499824752201	none
1033	ENSDARG00000009557	wrap73	0.0034324942791762	NA	NA	0	none
1034	ENSDARG00000009567	spegb	0.000962535220494624	0.00213371927835437	none	0.000675316942904544	none
1035	ENSDARG00000009585	papola	0.00240070877484482	0.00403022076232077	none	0.000616697320914315	none
1036	ENSDARG00000009594	nr1d2b	0.0052787576081432	0.00435729847494553	none	0	none
1037	ENSDARG00000009607	ccnc	0.000989334866976391	0.00462735987060912	none	0.00258746889629343	none
1038	ENSDARG00000009610	rgs12a	0	NA	NA	0	none
1039	ENSDARG00000009624	CABZ01027646.1	0.000980392156862745	NA	NA	0	none
1040	ENSDARG00000009629	unc119.1	0.0028535253157959	0.00169824027171844	none	0	none
1041	ENSDARG00000009640	psmb1	0.00158608214475203	0.000784755798221607	none	0.00260739498136863	none
1042	ENSDARG00000009657	fgfr1op2	0.00062238356881214	0.000371057513914657	none	0.0016951378487908	none
1043	ENSDARG00000009677	dlg1	0.00121810677530017	0	none	0.00171746196240991	none
1044	ENSDARG00000009681	med27	0.00320728917390408	0.000788022064617809	none	0.00294783015678891	none
1045	ENSDARG00000009685	ppa2	0.00132788559754852	0	none	0.00156739811912226	none
1046	ENSDARG00000009689	daam1b	0.00246050264526246	0	none	0.00109649122807018	none
1047	ENSDARG00000009693	llgl1	0.0009670982702564	0.00102749433106576	none	0.000793871356562166	none
1048	ENSDARG00000009724	rpn2	0.00556794012109748	0.0192737429448358	none	0	none
1049	ENSDARG00000009735	gigyf2	0.00315129615196358	0	none	0.000241545893719807	none
1050	ENSDARG00000009740	ppp1r7	0.00040010694765927	0.000828198502617107	none	0.000239120038259206	none
1051	ENSDARG00000009745	fbxw2	0.00207096111863091	0.00548573695907859	none	0.0019975045687417	none
1052	ENSDARG00000009753	sf3b6	0.00162927261741624	0.000862150949320564	none	0.000964487004721584	none
1053	ENSDARG00000009754	zc3h11a	0.0119354217584307	0.00135226504394861	none	0.000268903606282247	none
1054	ENSDARG00000009764	srek1	0.002002442002442	NA	NA	0	none
1055	ENSDARG00000009771	ppme1	0.00115784800202435	0.0011812476928756	none	0.00151520383647727	none
1056	ENSDARG00000009779	mcl1a	0.0296985337323042	0.0289321165582708	high turnover	0.00277534748495658	37°C dissociation
1057	ENSDARG00000009783	dirc2	0.00299458493579607	0.00914285714285714	none	0.00219539588885199	none
1058	ENSDARG00000009806	smfn	0.000765147694091893	0.0030783480440231	none	0.000698383125119376	none
1059	ENSDARG00000009822	her4.4	0.0441417081166659	NA	NA	0.00495126705653021	37°C dissociation
1060	ENSDARG00000009823	pou3f1	0.0105204156465557	0.0095338459679332	none	0.000739243608900746	none
1061	ENSDARG00000009830	hdlbpa	0.0018935295830083	0.000388589649330307	none	0.00122782251768703	none
1062	ENSDARG00000009837	agk	0	0	none	0	none
1063	ENSDARG00000009851	wdr41	0.00245524974958388	0.00339283171897601	none	0.00276698754273461	none
1064	ENSDARG00000009862	dcps	0.00080736421822954	0.00449823029202336	none	0.000342935528120713	none
1065	ENSDARG00000009864	ddx55	0.00246373996373996	0	none	NA	NA
1066	ENSDARG00000009870	mapk8b	0.00651273233088743	NA	NA	0.00131662949844768	none
1067	ENSDARG00000009871	snrpc	0.00220107432680028	0.00132770056731206	none	0.00175144072300535	none
1068	ENSDARG00000009881	ier5	0.0253175838633279	0.0157966625227843	37°C dissociation	0.00120240293665925	37°C dissociation
1069	ENSDARG00000009899	znf385a	0.00268817204301075	NA	NA	0	none
1070	ENSDARG00000009901	slc38a5a	0.00146394061623947	0.00270409809471128	none	0.000571102227298686	none
1071	ENSDARG00000009922	dmbx1a	0.00573804796715013	0.00154320987654321	none	0.000589311115626905	none
1072	ENSDARG00000009939	micu2	0	NA	NA	0	none
1073	ENSDARG00000009941	erc1a	0	NA	NA	0	none
1074	ENSDARG00000009942	cdc6	0	0	none	0.000937284413399115	none
1075	ENSDARG00000009949	fndc4b	0.000630306148700798	NA	NA	0.000343231475306947	none
1076	ENSDARG00000009950	edf1	0.00266330705558367	0.000272776868521549	none	0.000940364006654174	none
1077	ENSDARG00000009953	med14	0.00156301640547177	0.00177478580171359	none	0.00112020884697256	none
1078	ENSDARG00000009958	cbl	0.00498942919596285	0.00216450216450216	none	0.0023530418413622	none
1079	ENSDARG00000009978	icn	0.000526695179295987	0.000843014478130979	none	0.000427490916394826	none
1080	ENSDARG00000009982	fam199x	0.00214590966362402	0.00129032258064516	none	0.000407000407000407	none
1081	ENSDARG00000010008	vim	0.00313120888972282	0.00178224553224553	none	0.00167646983201272	none
1082	ENSDARG00000010010	trim13	0.00117933130699088	NA	NA	0	none
1083	ENSDARG00000010018	qki2	0.0059669358862954	0.00988945786462777	none	0.000933583577504334	none
1084	ENSDARG00000010021	grpel1	0.000997030602604822	0.00138257575757576	none	0.00061157378230549	none
1085	ENSDARG00000010029	spon1a	0.00103950103950104	NA	NA	0	none
1086	ENSDARG00000010031	ssh1b	0.00166481687014428	NA	NA	0	none
1087	ENSDARG00000010032	cmtm7	0.000568205383434947	NA	NA	0	none
1088	ENSDARG00000010042	dnm1a	0.00281886037855389	NA	NA	0.00057452835230613	none
1089	ENSDARG00000010051	ufd1l	0.00256950719201332	0.00206570922683455	none	0	none
1090	ENSDARG00000010052	ndrg3b	0.000481902609801901	0.00156728316173999	none	0.000756661233338032	none
1091	ENSDARG00000010059	itpkb	0.000985861964122834	NA	NA	0	none
1092	ENSDARG00000010070	adam9	0.00176845740487955	0.00149122807017544	none	0.00137403446226976	none
1093	ENSDARG00000010078	nup133	0.000480920845159256	0.00120499419279907	none	0.000575344269070211	none
1094	ENSDARG00000010083	rbfox3a	0.00409621031598013	0.00358108831417554	none	0.000511646186394207	none
1095	ENSDARG00000010085	p4ha2	0.0060693932981308	0.000496031746031746	none	0.000926859840156099	none
1096	ENSDARG00000010098	pank1b	0.00696005130090433	0	none	0.000343524562006183	none
1097	ENSDARG00000010113	ndufb8	0.000625324608545884	0.000957861442141361	none	0.000763024428169077	none
1098	ENSDARG00000010132	dacha	0.00318978455719161	NA	NA	0.0008896361574933	none
1099	ENSDARG00000010137	ldb1a	0.00165600742522814	0.00124490412878071	none	0.00046542617261564	none
1100	ENSDARG00000010144	plppr3a	0.00347587265901898	0.00059537210756723	none	0.000703329266425666	none
1101	ENSDARG00000010145	tor4aa	0	NA	NA	0	none
1102	ENSDARG00000010149	atp5fa1	0.00202924509323264	0.00174110504905988	none	0.000780179614343834	none
1103	ENSDARG00000010155	abi1a	0.00257936261280779	0	none	0.00211021335860874	none
1104	ENSDARG00000010160	rps15a	0.00106277933525349	0.00132437973527435	none	0.000994446326817787	none
1105	ENSDARG00000010186	myo3a	0	NA	NA	0	none
1106	ENSDARG00000010194	eif4bb	0.00425512512879102	0.00518103576962079	none	0.000596393807600704	none
1107	ENSDARG00000010207	smad3b	0	0	none	0	none
1108	ENSDARG00000010244	rpl22l1	0.00169105423048741	0.00141614050432878	none	0.0013400157003656	none
1109	ENSDARG00000010246	prmt1	0.00221041865977171	0.00161525641826802	none	0.00118764797847781	none
1110	ENSDARG00000010248	wdr54	0	0	none	0.00132077168824026	none
1111	ENSDARG00000010250	nqo1	0.000666669334944973	0.00146544631838749	none	0.00160409057928977	none
1112	ENSDARG00000010255	bin2b	0	NA	NA	0	none
1113	ENSDARG00000010266	igf2bp3	0.00449710380392559	0.00262723309409525	none	0.000747105102145952	none
1114	ENSDARG00000010267	dpydb	0.00253151662955333	0.000823045267489712	none	0	none
1115	ENSDARG00000010270	fezf1	0.00269270294797487	0	none	0.00174492835863243	none
1116	ENSDARG00000010276	ptgs2b	0	0.0187125978105513	none	0	none
1117	ENSDARG00000010279	scamp2	0	0.0017334470019892	none	0.00195432586736935	none
1118	ENSDARG00000010280	clasp1a	0.00185302271525817	0	none	0.000451803295813638	none
1119	ENSDARG00000010281	xpo4	0.00231756882123966	0	none	0.000832838185779362	none
1120	ENSDARG00000010301	b4galt6	0.00691463363503269	0.00507742659826475	none	0.00113866565357166	none
1121	ENSDARG00000010312	cp	0	0	none	0	none
1122	ENSDARG00000010316	qars	0.000724363819601915	0	none	0.000299043062200957	none
1123	ENSDARG00000010318	srpx	0	NA	NA	0	none
1124	ENSDARG00000010381	rnf2	0.000570903398106538	0.00259089386362894	none	0.000266583906289789	none
1125	ENSDARG00000010400	lrrfip2	0.00213878498180263	0.00888189777078666	none	0.000968192229282762	none
1126	ENSDARG00000010411	epn1	0.00335269001283165	0	none	0.000658138672599184	none
1127	ENSDARG00000010420	ndrg1b	0.00832000796391044	0.00221483942414175	none	0.00448377751600557	none
1128	ENSDARG00000010423	npsn	0.000945922258005283	0.000609756097560976	none	0	none
1129	ENSDARG00000010432	eaf2	0.000511562906241398	0	none	0.000313971742543171	none
1130	ENSDARG00000010434	clu	0.000973897707231041	0	none	0.00113088616981832	none
1131	ENSDARG00000010437	tent5c	0.0021978021978022	NA	NA	0	none
1132	ENSDARG00000010442	rnf11a	0.00355774493705528	0.00169779286926995	none	0	none
1133	ENSDARG00000010472	atp1a2a	0.000720842455670292	0.001291062265839	none	0.000545889619395967	none
1134	ENSDARG00000010478	hsp90aa1.1	0.0103065559925518	0.00240971552130382	none	0.00375609613806854	none
1135	ENSDARG00000010481	bzw1a	0.0021987450277582	0.00166897780685256	none	0.0010607212308793	none
1136	ENSDARG00000010487	sae1	0.00155124123203258	0.000711237553342816	none	0.00154842109729328	none
1137	ENSDARG00000010516	rpl21	0.00113875548310473	0.000995006324737033	none	0.000526344689409829	none
1138	ENSDARG00000010519	per3	0.00305044660937556	0.00287698412698413	none	0.000693507272454641	none
1139	ENSDARG00000010531	scamp4	0.00079238106737503	0.0009765625	none	0.00112669424545118	none
1140	ENSDARG00000010553	mmgt1	0.000823743947682827	0.0062111801242236	none	0.000768049155145929	none
1141	ENSDARG00000010563	spopla	0.000529100529100529	0.00145265423242468	none	0	none
1142	ENSDARG00000010571	ezh2	0.00262389502872679	0.00905395454138416	none	0.00124831858463849	none
1143	ENSDARG00000010572	slc25a25a	0.0154424479572917	0.00824779306785624	none	0.000469924812030075	none
1144	ENSDARG00000010583	pard3ab	0.00555555555555556	NA	NA	0	none
1145	ENSDARG00000010591	foxn4	0.0034237462608705	0.00124574631818246	none	0.000571571343157164	none
1146	ENSDARG00000010596	slc7a6os	0.00127819426721057	0.00277777777777778	none	0.000752944417683653	none
1147	ENSDARG00000010601	mtmr10	0.00233748581767949	0	none	0.000365497076023392	none
1148	ENSDARG00000010610	sarm1	0.00189619653443943	0.00168918918918919	none	0.000558035714285714	none
1149	ENSDARG00000010625	clic2	0.00282912464908551	NA	NA	0	none
1150	ENSDARG00000010630	hoxb6a	0.00283674463716092	0.00266077898550725	none	0.00236369910282954	none
1151	ENSDARG00000010641	slc20a1b	0.00227596653534448	0.00103885766351257	none	0.000346020761245675	none
1152	ENSDARG00000010655	ppm1k	0.0135562517597006	0.0094556145220597	none	0.00178670414950903	none
1153	ENSDARG00000010658	insig1	0.00294559603313072	0.00452855059145773	none	0.000926633279574456	none
1154	ENSDARG00000010662	fbxo36a	0	0	none	NA	NA
1155	ENSDARG00000010680	gngt2a	0.0082387536623516	NA	NA	0.00170068027210884	none
1156	ENSDARG00000010681	tjap1	0.00329931972789116	0.0018796992481203	none	0	none
1157	ENSDARG00000010710	msi1	0.00227979782204126	0.00260179042639769	none	0.000783103939250119	none
1158	ENSDARG00000010717	chchd10	0.0013803335309262	0.00103272849868651	none	0.000998074567097981	none
1159	ENSDARG00000010721	sept6	0.00166842343758362	0.00120765188017551	none	0.00112150194725107	none
1160	ENSDARG00000010727	ttyh2l	0	NA	NA	0	none
1161	ENSDARG00000010732	xrcc4	0.00152439024390244	0.00238095238095238	none	0	none
1162	ENSDARG00000010738	zgc:101716	0	NA	NA	0	none
1163	ENSDARG00000010752	acsl4b	0.0008302200083022	0	none	0	none
1164	ENSDARG00000010756	nod2	0.000976872338649077	NA	NA	0.000546746856205577	none
1165	ENSDARG00000010758	capn12	0	NA	NA	0	none
1166	ENSDARG00000010767	epha4l	0	0	none	0	none
1167	ENSDARG00000010770	sox19a	0.003168854685378	0	none	0	none
1168	ENSDARG00000010773	pnpla6	0	0	none	0.000587374975275388	none
1169	ENSDARG00000010779	tlk2	0.000282725473565168	0.00708281515464936	none	0.000798212005108557	none
1170	ENSDARG00000010784	ppp1r12a	0.00412797580111359	0.0027956989691437	none	0.00104979555366963	none
1171	ENSDARG00000010785	thbs1b	0.00100268391905728	0.00131473464806798	none	0.000201279987828108	none
1172	ENSDARG00000010789	homer3b	0.00177416162864491	0.00413608798437661	none	0	none
1173	ENSDARG00000010791	dla	0.0134780699337106	0.0204126708460856	none	0.000820858901666982	none
1174	ENSDARG00000010792	cdc25b	0.00385328430098343	0.00179629624310173	none	0.000356744704570792	none
1175	ENSDARG00000010794	tfeb	0.000437062937062937	0	none	0	none
1176	ENSDARG00000010816	slc7a14a	0.00712958539045496	NA	NA	0.00149925037481259	none
1177	ENSDARG00000010823	memo1	0.00125110990940469	0	none	0.00162036292380647	none
1178	ENSDARG00000010831	churc1	0.00149172240097722	0.0016025641025641	none	0.00100806451612903	none
1179	ENSDARG00000010844	kras	0.00288472057946244	0.00147275405007364	none	0	none
1180	ENSDARG00000010873	DDX17	0.0189602999754801	NA	NA	0	none
1181	ENSDARG00000010878	cdkn1ca	0.013952356370032	0.00631641658962219	none	0.000515961278929263	none
1182	ENSDARG00000010918	nprl3	0.000823045267489712	NA	NA	0	none
1183	ENSDARG00000010946	cbsb	0.00235369077521742	0.00179859879826635	none	0.000925739269499894	none
1184	ENSDARG00000010948	kif11	0.00100091973266293	0.000946969696969697	none	0.000486830938958599	none
1185	ENSDARG00000010953	ndel1a	0.00224839945309604	0.00212930700735579	none	0.000433284424881064	none
1186	ENSDARG00000010956	sh3glb1b	0.00182255137196998	NA	NA	0	none
1187	ENSDARG00000010957	mpp2b	0.00104745120207495	0	none	0	none
1188	ENSDARG00000010958	glmnb	0	NA	NA	0	none
1189	ENSDARG00000010962	fkbp7	0.00110700384219408	0.00304525537868697	none	0.0036224589130811	none
1190	ENSDARG00000010965	psma8	0.000854431290635133	0.00115531055527505	none	0.00103550106513235	none
1191	ENSDARG00000010978	trmt1	0	NA	NA	0	none
1192	ENSDARG00000010981	zdhhc3a	0	NA	NA	0	none
1193	ENSDARG00000011000	gtf2a1	0.00570491726694221	0.00614111472273544	none	0.00195628387937426	none
1194	ENSDARG00000011020	hnrnpa1a	0.000690233448854138	NA	NA	0.000248015873015873	none
1195	ENSDARG00000011026	zgc:92907	0.000671814671814672	NA	NA	0	none
1196	ENSDARG00000011027	fgfr1a	0.00415860819831057	0.00116075406606253	none	0.000630696253131274	none
1197	ENSDARG00000011055	fbxo9	0.0017526455026455	0.00327485380116959	none	0.000679347826086957	none
1198	ENSDARG00000011065	camk2b1	0.00171968752155302	0.000641025641025641	none	0.00102246129834116	none
1199	ENSDARG00000011066	glra3	0.00677190164738057	0.00863002039472628	none	NA	NA
1200	ENSDARG00000011072	ddx11	0.00300932288292458	0.00332345764239452	none	0	none
1201	ENSDARG00000011076	zgc:91968	0	NA	NA	0	none
1202	ENSDARG00000011079	wdr3	0.00494953416149068	0.00174624226348364	none	0.00232877768830946	none
1203	ENSDARG00000011088	si:ch211-288d18.1	0	NA	NA	0	none
1204	ENSDARG00000011094	ccna2	0.00155961240873991	0.000485482654600302	none	0.000797599039615846	none
1205	ENSDARG00000011122	pptc7a	0.00512831217775006	0.0115428478331704	none	0.0013269954446425	none
1206	ENSDARG00000011125	snrpb	0.00131205851588711	0.00102561290009027	none	0.000696219318399703	none
1207	ENSDARG00000011141	dpysl5a	0.00132811658350381	0.00199683498425637	none	0.000454747389235789	none
1208	ENSDARG00000011152	rpp14	0.00125	0	none	0.00117090227071287	none
1209	ENSDARG00000011157	arhgef18a	0	0.000611995104039168	none	0.000297000297000297	none
1210	ENSDARG00000011163	sema3fa	0.00338661255092791	NA	NA	0	none
1211	ENSDARG00000011166	cahz	0.000837713984055791	0.00142915498441327	none	0.000632242430502117	none
1212	ENSDARG00000011170	ndrg2	0.00275332720970772	0.00176090489786429	none	0.00129902709412541	none
1213	ENSDARG00000011171	si:ch211-12m10.1	0.0161185055409374	0.0024740227610094	none	0.0015491452991453	none
1214	ENSDARG00000011175	atp6v1d	0.00101863369189253	0.00142770640622908	none	0.00110121842275623	none
1215	ENSDARG00000011188	acvr2aa	0.00354794018503827	0.000352112676056338	none	0.000612096437612385	none
1216	ENSDARG00000011196	dnajc11a	0.00155125145788137	0	none	0	none
1217	ENSDARG00000011201	rplp2l	0.000700593260154595	0.000917127423249937	none	0.00065110915453243	none
1218	ENSDARG00000011219	akt2	0.000748332214897564	NA	NA	0.0011790293040293	none
1219	ENSDARG00000011235	otx2b	0.00670116086727245	0.0122454764202222	none	0.000906453603727635	none
1220	ENSDARG00000011239	ppp1r14aa	0	NA	NA	0.00311053783614759	none
1221	ENSDARG00000011240	ift46	0.00130027102752904	0.00131156378678514	none	0.00134513848779612	none
1222	ENSDARG00000011245	esrp1	0.000678373152017965	0	none	0	none
1223	ENSDARG00000011246	krr1	0.000744601638123604	NA	NA	0	none
1224	ENSDARG00000011247	rnpc3	0.0004995004995005	0.00231762917933131	none	0.000714205466480492	none
1225	ENSDARG00000011262	traip	0	NA	NA	0	none
1226	ENSDARG00000011272	uqcc2	0.00165688488325371	0.00142441484546748	none	0.00123282514586862	none
1227	ENSDARG00000011273	tlx2	0.00570770347749967	0	none	0.0019126889365067	none
1228	ENSDARG00000011299	blzf1	0.0035397847730005	0.00321226136858176	none	0.00220217356598345	none
1229	ENSDARG00000011301	nae1	0.00158776710832032	0.00521254355400697	none	0.000858083775122134	none
1230	ENSDARG00000011312	stk3	0.0024798876664013	0	none	0	none
1231	ENSDARG00000011360	nfatc2ip	0.00319434562535922	NA	NA	0.000270562770562771	none
1232	ENSDARG00000011370	fyna	0.00108690735724606	0.00107607378108104	none	0	none
1233	ENSDARG00000011371	zgc:64106	0	NA	NA	0	none
1234	ENSDARG00000011373	mknk2a	0.00257832437497571	NA	NA	0	none
1235	ENSDARG00000011400	tnnc1a	0	0	none	0.000744047619047619	none
1236	ENSDARG00000011404	fen1	0.000699503748284236	0.00523536503183589	none	0	none
1237	ENSDARG00000011405	rps9	0.0025835509646915	0.00119889571436534	none	0.00276559401858962	none
1238	ENSDARG00000011407	col2a1b	0.00163417226475266	0.00631257122604992	none	0.00520066654964441	none
1239	ENSDARG00000011418	sigmar1	0.00273763108711191	0.0110864745011086	none	0	none
1240	ENSDARG00000011422	ryr1a	0	0.00106837606837607	none	0	none
1241	ENSDARG00000011459	gsna	0.00516871981994379	0.00158730158730159	none	0.000302663438256659	none
1242	ENSDARG00000011462	otub1b	0.00117169782936003	0	none	0.00149061574472236	none
1243	ENSDARG00000011466	afg1la	0	0	none	0.00145040145040145	none
1244	ENSDARG00000011473	calcrla	0.00459296800760215	0.0140636721519074	none	0	none
1245	ENSDARG00000011488	sirt2	0.00110812683053512	0.00170818469176133	none	0.00143749321540302	none
1246	ENSDARG00000011493	dcun1d3	0.00122918985477261	NA	NA	0.000661375661375661	none
1247	ENSDARG00000011496	ppm1bb	0.0010179693492909	0.00209036364246665	none	0.00107475413944372	none
1248	ENSDARG00000011498	si:ch211-212o1.2	0.000656000104960017	NA	NA	0.000457875457875458	none
1249	ENSDARG00000011506	lpcat1	0.00455016151467427	NA	NA	0	none
1250	ENSDARG00000011510	rcc2	0.00103437355079818	0.00227014999865073	none	0.000425810588527081	none
1251	ENSDARG00000011515	orai1a	0	NA	NA	0.00106837606837607	none
1252	ENSDARG00000011519	myl4	0	NA	NA	0	none
1253	ENSDARG00000011545	arrb2b	0.00128678589134542	0	none	0.000368438483192582	none
1254	ENSDARG00000011553	atp5pb	0.00116206416652133	0.0013143255521563	none	0.00538526306867323	none
1255	ENSDARG00000011555	spag7	0.000783310699865166	0	none	0.000152532031726663	none
1256	ENSDARG00000011564	sfpq	0.000915362567470887	0.000834589726177509	none	0.000752351841352892	none
1257	ENSDARG00000011570	pou6f1	0.000847095291539736	0	none	0.000255427841634738	none
1258	ENSDARG00000011579	hoxb10a	0	0.00193423597678917	none	0.000625782227784731	none
1259	ENSDARG00000011582	sox5	0.00636120804254371	0	none	0.000233426704014939	none
1260	ENSDARG00000011594	smarcb1b	0.000561842681338284	0.000954088847549011	none	0.00067380799180597	none
1261	ENSDARG00000011597	atxn2l	0.00339106287231815	0.00411621936576565	none	0.00126298728126407	none
1262	ENSDARG00000011602	si:dkeyp-117h8.2	0.000361680580731361	0.00174825174825175	none	0	none
1263	ENSDARG00000011605	dennd6b	0	0.000956937799043062	none	0	none
1264	ENSDARG00000011609	FOXK2	0.00503344191108437	0.00233616885131763	none	0.00123782153693941	none
1265	ENSDARG00000011611	actr1	0.00161963384979085	0.00177799525133091	none	0.00079510422744454	none
1266	ENSDARG00000011613	rbm39a	0.00201894373442286	0.00512377615541109	none	0.00121728481056506	none
1267	ENSDARG00000011615	mybpc3	0.00174199432940056	0.000695258544173409	none	0.00153818766556579	none
1268	ENSDARG00000011618	slc26a2	0.000282805429864253	0.00455927051671732	none	0	none
1269	ENSDARG00000011640	syt5b	0.00304825672349117	NA	NA	0.00297627099199717	none
1270	ENSDARG00000011648	snrpd1	0.000948360386825165	0.00169588223410043	none	0.000674100032209128	none
1271	ENSDARG00000011661	twf1b	0.00141025641025641	0.00168350168350168	none	0.000658327847267939	none
1272	ENSDARG00000011662	chuk	0.00356850821272828	0.00134952766531714	none	0.000424218393597926	none
1273	ENSDARG00000011665	aldoaa	0.0023092445581758	0.000925018397975009	none	0.00120780065772194	none
1274	ENSDARG00000011673	si:ch211-246m6.5	0	NA	NA	0	none
1275	ENSDARG00000011683	prtfdc1	0	NA	NA	0	none
1276	ENSDARG00000011693	ttc36	0.000562727573651109	0	none	0	none
1277	ENSDARG00000011703	clocka	0	NA	NA	0	none
1278	ENSDARG00000011723	zgc:56556	0	0.00329380764163373	none	0.00126262626262626	none
1279	ENSDARG00000011724	marveld1	0	NA	NA	0	none
1280	ENSDARG00000011727	b9d1	0.00149267754120738	0	none	0.000422297297297297	none
1281	ENSDARG00000011740	u2af2b	0.00336119487914669	0.00683309739943831	none	0.00180847394031501	none
1282	ENSDARG00000011743	pigo	0	0.0015527950310559	none	0	none
1283	ENSDARG00000011764	ints13	0.00319821517779098	NA	NA	0	none
1284	ENSDARG00000011769	cpm	0	0	none	0	none
1285	ENSDARG00000011770	dhrs12	0	0.0471812567464741	injection	NA	NA
1286	ENSDARG00000011777	cttn	0.000305826569114911	0	none	0.000647751823425145	none
1287	ENSDARG00000011783	stag2a	0.00234621082177925	0.00244073773485538	none	0.00358919790587636	none
1288	ENSDARG00000011797	tent5bb	0.007091456875113	0.00234254992319508	none	0.00144663029278414	none
1289	ENSDARG00000011819	pcnx1	0.00316837788252517	0	none	0.000315656565656566	none
1290	ENSDARG00000011821	plod2	0	NA	NA	0.00136054421768707	none
1291	ENSDARG00000011824	pbxip1b	0	0	none	0	none
1292	ENSDARG00000011825	cetn3	0.00133113491322927	0	none	0	none
1293	ENSDARG00000011841	atp5l	0.0013209574540299	0.00136492734240907	none	0.00100712540744482	none
1294	ENSDARG00000011851	map2k5	0	0	none	NA	NA
1295	ENSDARG00000011863	ptk7a	0.00240707568293775	NA	NA	0	none
1296	ENSDARG00000011870	sp8a	0.00534291540071635	0.00538133719660796	none	0.00106915287022814	none
1297	ENSDARG00000011876	ednraa	0.000277777777777778	0	none	0	none
1298	ENSDARG00000011885	mrpl19	0.00251478889502445	0.00161290322580645	none	0.00103096794273265	none
1299	ENSDARG00000011890	cry4	0.000219154065307911	0.00227272727272727	none	0.000581839501128147	none
1300	ENSDARG00000011897	tsg101b	0.00258941722034075	0.00376690698585197	none	0.00233840541149511	none
1301	ENSDARG00000011909	itpr2	0	NA	NA	0	none
1302	ENSDARG00000011921	txnl1	0.000714285714285714	0	none	0	none
1303	ENSDARG00000011925	spns1	0.000531943546649429	0.00119336370912001	none	0.00129020979020979	none
1304	ENSDARG00000011932	prkcbp1l	0.00149633918451123	0.00113357843137255	none	0.000440313111545988	none
1305	ENSDARG00000011934	gyg1a	0.00373170549166433	0.00350228415907423	none	0.00323016022939494	none
1306	ENSDARG00000011941	bmpr2a	0.00146404982722118	0	none	0	none
1307	ENSDARG00000011945	slc35e1	0.002652220370889	0.00396872133970684	none	0.00289685503557623	none
1308	ENSDARG00000011948	insra	0.00515534382222362	0.000938086303939962	none	0.000795273453111614	none
1309	ENSDARG00000011956	dlx4a	0.00504362281599875	0.0022450110864745	none	0.000963995354239257	none
1310	ENSDARG00000011958	ctnnbl1	0.000367647058823529	0.000363636363636364	none	0.000203998368013056	none
1311	ENSDARG00000011961	csrp2	0.00229144684899497	0	none	0	none
1312	ENSDARG00000011973	slc35d1a	0.00176186401269458	NA	NA	0	none
1313	ENSDARG00000011989	crx	0.00191761863466612	0.00146947538848706	none	0.000701787731791471	none
1314	ENSDARG00000011998	bfsp2	0	0.000862068965517241	none	0.00131339631481435	none
1315	ENSDARG00000012002	slc38a7	0.000895230415997876	0	none	0	none
1316	ENSDARG00000012005	mob2b	0.00180001874590459	0	none	0.000697809653033534	none
1317	ENSDARG00000012013	cpa6	0	NA	NA	0.00287850146073208	none
1318	ENSDARG00000012016	hpgd	0.00229615161106358	0.0101903940436399	none	0.00206262799466688	none
1319	ENSDARG00000012019	glra1	0	NA	NA	0	none
1320	ENSDARG00000012021	kdsr	0	0	none	0	none
1321	ENSDARG00000012025	hs6st2	0.00609779366041502	NA	NA	0	none
1322	ENSDARG00000012035	zgc:100832	0	NA	NA	0.00147327992318541	none
1323	ENSDARG00000012039	ttc26	0	NA	NA	0.00162819824655573	none
1324	ENSDARG00000012040	rnf19a	0.00229908234741747	0	none	0.000758341759352882	none
1325	ENSDARG00000012044	polr3gla	0	NA	NA	0	none
1326	ENSDARG00000012051	mettl21a	0	NA	NA	0	none
1327	ENSDARG00000012066	dcn	0.00125100697755555	0.00103849399763586	none	0.00220693317424375	none
1328	ENSDARG00000012071	angptl1a	0.011612698561355	0.0116471744572778	none	0.00286037062352852	none
1329	ENSDARG00000012072	dmac2l	0.000469043151969981	NA	NA	0.00738380809595202	cold_dissociation
1330	ENSDARG00000012073	kif15	0.000881493878523827	0.00127632446310238	none	0.000209467951403435	none
1331	ENSDARG00000012076	apoa1a	0.000286695187006226	0.000805940308235391	none	0.00145076287389746	none
1332	ENSDARG00000012078	meis1b	0.00846910837505916	0	none	0.000531990200734951	none
1333	ENSDARG00000012113	c19h1orf109	0.00357994483958762	0.00294937794937795	none	0.0042893417740419	none
1334	ENSDARG00000012126	zgc:109965	0.000473484848484848	NA	NA	0	none
1335	ENSDARG00000012138	sgce	0.00183413158979469	0.00306878306878307	none	0	none
1336	ENSDARG00000012140	ccnl1b	0.0036256232374489	0.0107955607905952	none	0.00317772533095177	none
1337	ENSDARG00000012141	papolg	0.000684976379668553	0.00263013866299375	none	0.000901159702754366	none
1338	ENSDARG00000012144	emc7	0.0018339835627315	0.0062269658821383	none	0.00141282742087603	none
1339	ENSDARG00000012192	cant1a	0.000628535512256443	0	none	0	none
1340	ENSDARG00000012194	scp2a	0.00256256262517804	0.00122474421176935	none	0	none
1341	ENSDARG00000012199	gpt2	0.00122496563292123	0.00320924261874198	none	0	none
1342	ENSDARG00000012204	CDK18	0.00564499716143407	NA	NA	0	none
1343	ENSDARG00000012215	umps	0.00185702573223796	0.00394404561084651	none	0.00284656084656085	none
1344	ENSDARG00000012219	dpf2	0.00105436446300399	0	none	0.00219219219219219	none
1345	ENSDARG00000012222	nup35	0.000688983965464077	NA	NA	0	none
1346	ENSDARG00000012244	ube2e3	0.00244859015137442	0.00188863124642941	none	0.000603350351698713	none
1347	ENSDARG00000012248	rgma	0.00227013478328254	0	none	0.000498713771222775	none
1348	ENSDARG00000012261	eftud2	0.000871504585365878	0	none	0.000845599334440854	none
1349	ENSDARG00000012274	eif4e1c	0.00285571488960823	0.00431630636358158	none	0.000603406568687418	none
1350	ENSDARG00000012281	zgc:65851	0	NA	NA	0	none
1351	ENSDARG00000012295	bcs1l	0	NA	NA	0	none
1352	ENSDARG00000012306	syt13	0	0	none	0	none
1353	ENSDARG00000012311	myoz2a	0	NA	NA	0	none
1354	ENSDARG00000012314	usp25	0.00104820512820513	0	none	0.000561167227833894	none
1355	ENSDARG00000012325	zgc:110269	0	NA	NA	0	none
1356	ENSDARG00000012340	ptpn11b	0	NA	NA	0	none
1357	ENSDARG00000012341	capn9	0.000555555555555556	0.00133689839572193	none	0	none
1358	ENSDARG00000012347	nacad	0	NA	NA	0	none
1359	ENSDARG00000012366	fbp2	0.00340218453822942	0	none	0	none
1360	ENSDARG00000012368	ttc21b	0	NA	NA	0	none
1361	ENSDARG00000012369	rdh10b	0	NA	NA	0.004331751462311	none
1362	ENSDARG00000012378	naa35	0.000339673913043478	0.00113636363636364	none	0.000711237553342817	none
1363	ENSDARG00000012381	hsc70	0.0030221427953164	0.000333333333333333	none	0.00067172918050111	none
1364	ENSDARG00000012387	pdha1a	0.00136187077195644	0.000579400730146127	none	0.00063592107031081	none
1365	ENSDARG00000012388	cox4i1l	0.00204923577637704	0	none	0.0030959386806161	none
1366	ENSDARG00000012389	adar	0.00131249743652844	0	none	0	none
1367	ENSDARG00000012397	eya4	0.005655708781447	0	none	0	none
1368	ENSDARG00000012399	adssl	0.00452523817091322	0.0126668433681657	none	0.00205424094734837	none
1369	ENSDARG00000012405	col1a1a	0.00154979730909944	0.0013925928075788	none	0.00130523904201111	none
1370	ENSDARG00000012407	mgat1a	0.00142232332198767	0	none	0.00140523882896764	none
1371	ENSDARG00000012409	rnf207b	0.00362076648841355	NA	NA	0	none
1372	ENSDARG00000012422	col11a2	0.00134553111745514	0.000990112303537832	none	0.000721237895240436	none
1373	ENSDARG00000012426	neflb	0	0	none	0	none
1374	ENSDARG00000012432	fam76b	0.00173726536668584	0.00189873401097891	none	0.00132648660735871	none
1375	ENSDARG00000012449	si:ch211-169p10.1	0	NA	NA	0	none
1376	ENSDARG00000012450	vmp1	0.00087682413925304	0.00113854354288392	none	0.000796924752807106	none
1377	ENSDARG00000012453	rnls	0	NA	NA	0	none
1378	ENSDARG00000012458	zgc:77849	0.0128080375950784	0.005071071343453	none	0.00229248857301551	none
1379	ENSDARG00000012467	spint1b	0.000476190476190476	NA	NA	0	none
1380	ENSDARG00000012485	aurka	0.00133631713554987	NA	NA	0	none
1381	ENSDARG00000012495	mphosph10	0.00070105333263228	0	none	0	none
1382	ENSDARG00000012499	per1b	0.005353645415807	0.00341943486306967	none	0.000769120409678747	none
1383	ENSDARG00000012504	rlbp1a	0.0012073050088514	NA	NA	0	none
1384	ENSDARG00000012505	u2af2a	0.00139295093915806	0.00107471218152333	none	0.000590558590400523	none
1385	ENSDARG00000012506	rnpep	0.000586430548374342	NA	NA	0	none
1386	ENSDARG00000012513	sdcbp2	0.00194052779160729	0.00111010797788718	none	0.000427561146734555	none
1387	ENSDARG00000012519	hcfc1b	0.000415191581178934	0.000614250614250614	none	0.000440810791663617	none
1388	ENSDARG00000012553	rap1aa	0.000963233747919392	0.00169489960448839	none	0.00109436315050595	none
1389	ENSDARG00000012555	ak5	0	0.00201612903225806	none	0	none
1390	ENSDARG00000012563	pdss2	0	NA	NA	0	none
1391	ENSDARG00000012572	polr3f	0.00113442994895065	0.00130718954248366	none	0	none
1392	ENSDARG00000012574	slkb	0.00139135876326113	0.00205000902328529	none	0.000568343279340722	none
1393	ENSDARG00000012577	waca	0.00678783855178126	0.00328947368421053	none	0.000610409081173699	none
1394	ENSDARG00000012581	AL590149.1	0.000508158484468136	NA	NA	0	none
1395	ENSDARG00000012586	fmnl2a	0.00293040293040293	0	none	0	none
1396	ENSDARG00000012588	ptdss1a	0.000430663221360896	0	none	0	none
1397	ENSDARG00000012591	pdcd10b	0.00142991672536155	0.000816326530612245	none	0.000305250305250305	none
1398	ENSDARG00000012593	col5a1	0.00179909782982698	0.00116060559179835	none	0.000650745343899097	none
1399	ENSDARG00000012603	eif3ja	0.00056422669482928	0.00213643196704748	none	0.000839360422716057	none
1400	ENSDARG00000012610	saga	0	NA	NA	0	none
1401	ENSDARG00000012625	prkag2a	0	0	none	0	none
1402	ENSDARG00000012627	cdc34b	0.00141898772613335	0.00146379918325717	none	0.000777551261557995	none
1403	ENSDARG00000012642	si:ch211-266d19.4	0.00289210233592881	NA	NA	0.000844594594594595	none
1404	ENSDARG00000012656	atf6	0.00174510223420655	0.000878797987660436	none	0.000511599990024785	none
1405	ENSDARG00000012667	tfap2b	0.000998802505718811	0.0044397109002328	none	0.00035169318438241	none
1406	ENSDARG00000012671	inhbaa	0	0	none	0	none
1407	ENSDARG00000012672	gtf2e2	0.00382352600504265	0.0125718271332306	none	0	none
1408	ENSDARG00000012674	rpusd4	0	NA	NA	0	none
1409	ENSDARG00000012682	pfn2l	0.000903740767313629	0.00121416477487908	none	0.000651075034009106	none
1410	ENSDARG00000012684	atp2b1a	0.00545433352919345	0.00221050244118998	none	0.000938634750576463	none
1411	ENSDARG00000012688	eif1b	0.00532265209716656	0.00220939377931727	none	0.000994580814944106	none
1412	ENSDARG00000012694	c3a.1	0.000420621225194133	0.00147038567493113	none	0	none
1413	ENSDARG00000012699	bbx	0.00396136121942574	NA	NA	0	none
1414	ENSDARG00000012723	rbm14a	0.000648978522541741	0	none	0.000397152878068909	none
1415	ENSDARG00000012729	hcls1	0.000609756097560976	NA	NA	0	none
1416	ENSDARG00000012741	maco1b	0.00110934759256883	0.00223344375187397	none	0.000872974217005026	none
1417	ENSDARG00000012747	rer1	0.000280736196781058	0	none	0.00127822453440755	none
1418	ENSDARG00000012763	arl13b	0	NA	NA	0.0012531328320802	none
1419	ENSDARG00000012776	smarca1	0	NA	NA	0	none
1420	ENSDARG00000012777	nucks1b	0.00126105859241802	0	none	0.000753328861891036	none
1421	ENSDARG00000012790	tmem161a	0.00412642877116315	0.0010385182863752	none	0.00343170039722771	none
1422	ENSDARG00000012801	pfkpb	0	NA	NA	0	none
1423	ENSDARG00000012818	csnk2a2a	0.0108565381476948	0.00196078431372549	none	0.00204449392452878	none
1424	ENSDARG00000012820	nop56	0.00656977303776792	0.0125412286126572	none	0.00752973716046343	cold_dissociation
1425	ENSDARG00000012827	mettl3	0.000729051310446659	NA	NA	0	none
1426	ENSDARG00000012833	foxn3	0.0108116341138483	NA	NA	0.00379032115991051	none
1427	ENSDARG00000012840	alg9	0.000404858299595142	0.00089126559714795	none	0.000741719162771794	none
1428	ENSDARG00000012848	arih2	0.0120739106050136	0	none	0.00110221711946435	none
1429	ENSDARG00000012860	tmprss4b	0.00238095238095238	0	none	0	none
1430	ENSDARG00000012866	picalma	0.00237330824061178	0	none	0.000902440971517662	none
1431	ENSDARG00000012871	npepl1	0.00164926864454102	0.000920148798393922	none	0.00123759699510303	none
1432	ENSDARG00000012881	slc4a1a	0.00117468998091684	0.00137704335465529	none	0.00070897364126744	none
1433	ENSDARG00000012887	znf143a	0.0014609203798393	0	none	0.0027016539076535	none
1434	ENSDARG00000012892	ammecr1	0.00654658795224	NA	NA	0.00203032141695728	none
1435	ENSDARG00000012896	anos1a	0.0102328046791365	0	none	0.00326773166447079	none
1436	ENSDARG00000012899	ddx49	0.00110802603364875	0.0043859649122807	none	0	none
1437	ENSDARG00000012914	arhgef4	0.00280310433364959	0	none	0.00108181132679642	none
1438	ENSDARG00000012915	ech1	0.000300120048019208	0	none	0	none
1439	ENSDARG00000012927	tcea2	0	0	none	0	none
1440	ENSDARG00000012929	eif2d	0	0.00181818181818182	none	0.000478927203065134	none
1441	ENSDARG00000012932	mat2b	0.000210703750526759	0.00140252454417952	none	0.000403551251008878	none
1442	ENSDARG00000012942	itgb5	0.00378749790514496	NA	NA	0	none
1443	ENSDARG00000012944	myhz2	0.000703662945591954	0.00151639989648821	none	0.000716160539913195	none
1444	ENSDARG00000012946	syap1	0.00127279958674987	0.00152894665641376	none	0.000590047177669351	none
1445	ENSDARG00000012949	scml2	0.00457302676662721	0.00346348739309607	none	0.00211356186385751	none
1446	ENSDARG00000012953	mob1bb	0	0	none	0.00175855921023651	none
1447	ENSDARG00000012968	rhoub	0.00184185473457006	0.00577894643164205	none	0.00165516051426867	none
1448	ENSDARG00000012972	cfl1l	0.0015153574309098	0.00191638855134057	none	0.00103882156430403	none
1449	ENSDARG00000012981	osbpl7	0.00180781629515906	NA	NA	0.000712250712250712	none
1450	ENSDARG00000012982	nf1a	0.00635526180852311	0	none	0.00024740227610094	none
1451	ENSDARG00000012987	gpia	0.000914469502382105	0.00156805402498903	none	0.000991579514323784	none
1452	ENSDARG00000013004	tdg.1	0.00205778842815832	0.00148809523809524	none	0.00107050932592011	none
1453	ENSDARG00000013005	opcml	0	NA	NA	0	none
1454	ENSDARG00000013009	ubiad1	0.00153344458145183	0.000808387015283567	none	0.00130947639908213	none
1455	ENSDARG00000013016	pole4	0.00101799932163997	0	none	0.000285714285714286	none
1456	ENSDARG00000013025	ints6	0.000750187546886722	0	none	0.0012370113805047	none
1457	ENSDARG00000013031	mta2	0.00172953247225217	0.000958028238553996	none	0.000798245426629587	none
1458	ENSDARG00000013044	ndufv2	0.00173218496593427	0.00943576304482878	none	0.0014857144413467	none
1459	ENSDARG00000013056	itpk1a	0.001154595891438	NA	NA	0	none
1460	ENSDARG00000013057	hoxb5a	0.00253039985042592	0.00195514811129543	none	0.000800535879932664	none
1461	ENSDARG00000013058	ascc2	0.000838645471906184	0.000786782061369001	none	0.00147992747992748	none
1462	ENSDARG00000013063	oxct1a	0.00674038667727091	0.00336132193481957	none	0.00300514446199524	none
1463	ENSDARG00000013075	mrpl11	0.00134954151584168	0.00226244343891403	none	0.00142351465880878	none
1464	ENSDARG00000013076	bmi1b	0.00486523508857476	0.00110466844221876	none	0.00392998078743042	none
1465	ENSDARG00000013078	ywhaba	0.0016362874548095	0.00130749551170697	none	0.00227921238871112	none
1466	ENSDARG00000013079	tubgcp2	0.00432134245099166	0.00853139714358283	none	0.00122725418196654	none
1467	ENSDARG00000013082	uap1l1	0	0.00597508263412154	none	0	none
1468	ENSDARG00000013087	ndrg3a	0.00124571725703917	0.000929267147802617	none	0.000781279273342765	none
1469	ENSDARG00000013095	gclc	0.00224580101862426	0.00136966536441126	none	0.00209694325989729	none
1470	ENSDARG00000013117	hiat1a	0.0012987012987013	0.00154798761609907	none	0	none
1471	ENSDARG00000013122	maf1	0.000860461830027654	0.0022856609543916	none	0.000195618153364632	none
1472	ENSDARG00000013125	dlx1a	0.003125	NA	NA	0.00192340067340067	none
1473	ENSDARG00000013144	atp1b1a	0.00385683174850248	0.00374169552046013	none	0.000906066654416451	none
1474	ENSDARG00000013150	dhx16	0	NA	NA	0	none
1475	ENSDARG00000013161	zgc:55558	0.000531191349948072	0.00535520040164003	none	0	none
1476	ENSDARG00000013168	jag1b	0.0134724683372499	0	none	0.00175386198173692	none
1477	ENSDARG00000013207	zeb1b	0.0024146746522132	0.00210092516259609	none	0.000316586519528015	none
1478	ENSDARG00000013224	phc2b	0.00389571080324675	0.000555555555555556	none	0.000514832714660824	none
1479	ENSDARG00000013250	tars	0.00257613406560918	0.00401445930278057	none	0.00146593856915128	none
1480	ENSDARG00000013266	colec11	0	NA	NA	0	none
1481	ENSDARG00000013274	eif4eb	0.00144279553526129	0.00198462701612903	none	0.000548245614035088	none
1482	ENSDARG00000013279	znf76	0	NA	NA	0	none
1483	ENSDARG00000013292	tmem179	0	NA	NA	0	none
1484	ENSDARG00000013295	slc2a3a	0.00327215761420202	0	none	0	none
1485	ENSDARG00000013302	gpx8	0.00132964029730904	0.000608642726719416	none	0.00102896341463415	none
1486	ENSDARG00000013307	rpl19	0.000814575839953575	0.000733120678517205	none	0.000699760932549163	none
1487	ENSDARG00000013310	map3k15	0	0.00148148148148148	none	0	none
1488	ENSDARG00000013312	cadps2	0	NA	NA	0	none
1489	ENSDARG00000013317	pygmb	0.00220651169544253	0.00156624891326167	none	0.00107973145734335	none
1490	ENSDARG00000013329	ttc5	0.000472813238770686	NA	NA	0.000801282051282051	none
1491	ENSDARG00000013333	ndufa10	0.00151768270072697	0.00632077913328489	none	0.00236371342567431	none
1492	ENSDARG00000013335	anxa6	0.000988142292490119	NA	NA	0	none
1493	ENSDARG00000013343	kif26ba	0.00330717991290576	0.00830739721026099	none	0.000344379187015486	none
1494	ENSDARG00000013346	fam208ab	0	NA	NA	0	none
1495	ENSDARG00000013351	cirbpb	0.00140614822097199	0.00156032831354427	none	0.000950099933757105	none
1496	ENSDARG00000013360	sh3gl3a	0.00384483803861726	0.000715637906785108	none	0.000523371329699806	none
1497	ENSDARG00000013371	isoc2	0.000876117496807152	0.00688411868636273	none	0.000910547785547786	none
1498	ENSDARG00000013379	ppp6r3	0.00564786835165942	0.00166654737775869	none	0.00238592823419308	none
1499	ENSDARG00000013397	bnip2	0	NA	NA	0.00334252971137521	none
1500	ENSDARG00000013414	lin7a	0.00576577241976068	0	none	0	none
1501	ENSDARG00000013415	lmna	0.000506585612968592	NA	NA	0	none
1502	ENSDARG00000013430	bhmt	0.00110158639888036	0.000820170424635128	none	0.00074774106080578	none
1503	ENSDARG00000013434	hira	0.00195378466687477	0.00534227060198714	none	0.000738842170830785	none
1504	ENSDARG00000013441	hey2	0.00631428829498218	NA	NA	0	none
1505	ENSDARG00000013443	atp6v1ba	0.00128782170122234	0.000349018641701569	none	0.000888548478180811	none
1506	ENSDARG00000013457	mtrex	0	NA	NA	0	none
1507	ENSDARG00000013472	nedd1	0	0	none	0	none
1508	ENSDARG00000013475	cct4	0.00557266820594485	0.000971501354726282	none	0.000341799807837802	none
1509	ENSDARG00000013476	arhgef39	0.00207981526447577	0	none	0.00103788271925272	none
1510	ENSDARG00000013478	rrp15	0.000960640666523019	0.000744047619047619	none	0.000854968115756108	none
1511	ENSDARG00000013500	abca2	0	NA	NA	0	none
1512	ENSDARG00000013505	ube2kb	0.00238677566615933	0.000663129973474801	none	0.00232555663747131	none
1513	ENSDARG00000013522	pck1	0	NA	NA	0	none
1514	ENSDARG00000013526	svep1	0.00100790195129818	NA	NA	0.00115327380952381	none
1515	ENSDARG00000013528	mcm9	0	NA	NA	0	none
1516	ENSDARG00000013542	lpgat1	0.00278805338123183	0.00108163265306122	none	0.000714555816654512	none
1517	ENSDARG00000013561	pgm1	0.00212122669681818	0.00550047845952893	none	0.00117456229238742	none
1518	ENSDARG00000013575	rfx2	0.00068195709024521	0	none	0.000672110763853883	none
1519	ENSDARG00000013582	csnk2a2b	0.000995782856247973	NA	NA	0.00108463007356938	none
1520	ENSDARG00000013596	brd1a	0.00418582864166537	0	none	0.000628369773169733	none
1521	ENSDARG00000013598	tnfb	0.0195288509906151	0.0135647176717116	none	NA	NA
1522	ENSDARG00000013615	pbx3b	0.00476641810976815	0.00342034222360817	none	0.00144186648601557	none
1523	ENSDARG00000013623	vdac2	0.00205171767250176	0.0026086234862957	none	0.00169994733126058	none
1524	ENSDARG00000013628	cd164	0.00123890150541191	0.00152571307738472	none	0.000549259536211387	none
1525	ENSDARG00000013655	tpd52l2b	0.00158116030212928	0.00178835199355035	none	0.0020611382171175	none
1526	ENSDARG00000013659	brox	0.000933265925176946	0.000788271375611607	none	0.000434027777777778	none
1527	ENSDARG00000013667	tbck	0	NA	NA	0	none
1528	ENSDARG00000013670	hyou1	0.000518643463556753	0.00229996760609006	none	0.000192012288786482	none
1529	ENSDARG00000013681	si:dkey-42i9.6	0.00128964053309383	0.000419287211740042	none	0.000325916530134066	none
1530	ENSDARG00000013704	cers2a	0	NA	NA	0.0016730314602655	none
1531	ENSDARG00000013708	usp9	0.0027502905220284	0.00138377343632134	none	0.00061495237453403	none
1532	ENSDARG00000013719	gtse1	0.00327456251317731	0	none	0.00102772773580227	none
1533	ENSDARG00000013721	g6pca.2	0.00223905496697183	0.000934385382059801	none	0.00158730158730159	none
1534	ENSDARG00000013729	srsf6a	0.0019172876912509	0.00194901688903018	none	0.00159161748330828	none
1535	ENSDARG00000013730	slc4a4a	0.000585512461807695	0.00263482392195264	none	0	none
1536	ENSDARG00000013732	vta1	0.00116671777787139	0.00159895483331326	none	0.000449111501046311	none
1537	ENSDARG00000013734	polr3glb	0	NA	NA	0	none
1538	ENSDARG00000013741	lancl1	0	NA	NA	0	none
1539	ENSDARG00000013749	slc25a55b	0.000885578950681396	0.000868055555555556	none	0	none
1540	ENSDARG00000013755	actn3a	0.00279995195167889	0.00766632406672044	none	0.00166561786081897	none
1541	ENSDARG00000013763	rrbp1a	0.000300842358604091	0.00266353232454927	none	0.00113026819923372	none
1542	ENSDARG00000013771	ctss2.2	0	NA	NA	0	none
1543	ENSDARG00000013776	thop1	0.00127588011348963	0.00109349371241115	none	0.000529557966693126	none
1544	ENSDARG00000013777	ppp1r13l	0.00214319593417162	0.00178571428571429	none	0.00200032623987433	none
1545	ENSDARG00000013784	zgc:77158	0.00842601776387854	0.00212089077412513	none	0	none
1546	ENSDARG00000013794	klf11b	0.02031568117323	0.00572473180353105	none	0	none
1547	ENSDARG00000013795	hps4	0.00078125	NA	NA	0	none
1548	ENSDARG00000013802	pcid2	0.000483558994197292	NA	NA	0	none
1549	ENSDARG00000013804	capns1b	0.00512440187681128	0.00393053441761815	none	0.00445294090466606	none
1550	ENSDARG00000013822	anapc16	0.000693496899545703	0.00135447696086972	none	0.00103014039151163	none
1551	ENSDARG00000013830	osbpl2b	0.00305373388029215	0.0107918263090677	none	0.000449236298292902	none
1552	ENSDARG00000013838	sulf2b	0.00312240417958783	0.0048858574965742	none	0.00293735276504058	none
1553	ENSDARG00000013841	abl2	0.00172614984098088	NA	NA	0	none
1554	ENSDARG00000013843	sept5a	0.00390465842572108	0.00285714285714286	none	0.000568181818181818	none
1555	ENSDARG00000013845	ttc14	0	0	none	0	none
1556	ENSDARG00000013847	egfra	0.00229028918720363	0.00142450142450142	none	0	none
1557	ENSDARG00000013853	lmo4a	0.00510667383427521	0.00127551020408163	none	0.000716233474854164	none
1558	ENSDARG00000013855	slc12a3	0	NA	NA	0	none
1559	ENSDARG00000013860	ptpmt1	0.00109947657162016	0.000746093488028972	none	0.000921834026465244	none
1560	ENSDARG00000013861	armc1	0	NA	NA	0	none
1561	ENSDARG00000013863	fam133b	0.00104018155218367	0.00112989821047473	none	0.000873984590336883	none
1562	ENSDARG00000013881	pi4k2b	0.0104023142656633	0.00559618082936987	none	0.00183752625629376	none
1563	ENSDARG00000013892	sorl1	0.00161443008575979	0.000911896745230079	none	0.00136120339608712	none
1564	ENSDARG00000013921	frya	0	0	none	0	none
1565	ENSDARG00000013928	plekhb2	0	NA	NA	0	none
1566	ENSDARG00000013931	eif3m	0.000851681978535459	0.00293286950407693	none	0.00254398219297139	none
1567	ENSDARG00000013938	psmb3	0.00161247046345708	0.00214646321349428	none	0.00147366263315975	none
1568	ENSDARG00000013946	ivns1abpb	0.00467753823028361	0.000771604938271605	none	0	none
1569	ENSDARG00000013950	pdf	0.00350066512637401	0	none	0.00675854855886933	cold_dissociation
1570	ENSDARG00000013961	slc31a1	0.00130823257467994	0.00892560178407291	none	0.000545780384490062	none
1571	ENSDARG00000013963	mipb	0.00404784272068011	0.00528179734535915	none	0.00258551725236554	none
1572	ENSDARG00000013965	cul2	0	0	none	0.000288350634371396	none
1573	ENSDARG00000013966	psma6b	0.00205985714716656	0.00270402301282572	none	0.00191602477684947	none
1574	ENSDARG00000013968	psap	0.00283146933746295	0.00208257832848251	none	0.00220619233859295	none
1575	ENSDARG00000013973	pex3	0.00115737920615969	NA	NA	0.000383141762452107	none
1576	ENSDARG00000013976	anxa13	0.000513901864469611	0.00108829026957682	none	0.00125312330847062	none
1577	ENSDARG00000013979	ndfip1	0.000500142085819835	0.000371057513914657	none	0.000502621479314043	none
1578	ENSDARG00000013990	ube2q2	0.00294454841457467	0	none	0.000186636804777902	none
1579	ENSDARG00000013997	ern1	0.0028139497589213	NA	NA	0.000700280112044818	none
1580	ENSDARG00000014003	stard8	0.000853539576365663	0	none	0	none
1581	ENSDARG00000014004	eif2b4	0.00216554163042457	0.00109469074986316	none	0.00399221732523562	none
1582	ENSDARG00000014008	cwc22	0.00378679634784143	0.00557683730554933	none	0.00158425903824723	none
1583	ENSDARG00000014013	lbr	0.00175118077920321	0.00150101489366829	none	0.00063367969603665	none
1584	ENSDARG00000014015	zgc:77086	0.00395672974648752	0.00110299109404884	none	0.00155983423773297	none
1585	ENSDARG00000014017	rrm1	0.00501124851572933	0	none	0.00220553667202662	none
1586	ENSDARG00000014018	lhx1a	0.00432104309710089	0.00925065153342592	none	0.00115718267213621	none
1587	ENSDARG00000014031	abcc2	0	NA	NA	0	none
1588	ENSDARG00000014041	smarcad1a	0.0011916502476268	0.00113011988011988	none	0.000764763768415668	none
1589	ENSDARG00000014047	cldn7b	0.00311182851694267	0.00971161325063321	none	0	none
1590	ENSDARG00000014050	ngfb	0.00313479623824451	NA	NA	0	none
1591	ENSDARG00000014053	olfm1b	0.00144781102219121	0	none	0.00155870967899448	none
1592	ENSDARG00000014059	cldn5b	0.00314211533666353	0.00610055465095611	none	0.00206668319258019	none
1593	ENSDARG00000014068	pgam1b	0.00150458391817752	0.00104595274007039	none	0.00112731271959244	none
1594	ENSDARG00000014081	fam184a	0	NA	NA	0	none
1595	ENSDARG00000014083	wdr82	0.00188862307093706	0.00236006758858587	none	0	none
1596	ENSDARG00000014085	atp6v1e1a	0.000603105712594764	0	none	0	none
1597	ENSDARG00000014091	osr1	0	0.0123957667385813	none	0.000425170068027211	none
1598	ENSDARG00000014101	pyroxd2	0	NA	NA	0	none
1599	ENSDARG00000014106	cfl2	0.000424065864426761	0.000754259085883029	none	0.000538550718578252	none
1600	ENSDARG00000014113	wasla	0.00187972175416679	0	none	0	none
1601	ENSDARG00000014137	picalmb	0.00187112742245365	0.00116686629137222	none	0.000263577102852711	none
1602	ENSDARG00000014139	srp72	0	NA	NA	0	none
1603	ENSDARG00000014159	mtdha	0.00238825004211836	0.0011933504326402	none	0.0013440205004301	none
1604	ENSDARG00000014161	ercc4	0	NA	NA	0.00299145299145299	none
1605	ENSDARG00000014165	ssr3	0.000839092489061154	0.00103153296126194	none	0.000676071346968359	none
1606	ENSDARG00000014171	bloc1s1	0.00183969460862914	0.0022413165197718	none	0	none
1607	ENSDARG00000014179	pfkma	0.00446607047281973	0.0055212860689314	none	0.00456313218103846	none
1608	ENSDARG00000014180	ildr2	0.00151829134150934	0	none	0	none
1609	ENSDARG00000014181	foxp1b	0.0016846710080282	0.0218489240228371	none	0.000868055555555556	none
1610	ENSDARG00000014190	sst2	0.00180419666466178	0.00182512927616039	none	0.00123565481049938	none
1611	ENSDARG00000014196	myl1	0.00122338217768857	0.00110627352241978	none	0.00105014055336032	none
1612	ENSDARG00000014201	otpa	0.00181594694781524	0.00221555263675749	none	0.000637569096581511	none
1613	ENSDARG00000014215	cdh13	0.000856924068019107	0	none	0.000401046943600135	none
1614	ENSDARG00000014222	zgc:86598	0.000760875745388776	0.0047044097027548	none	0.000305340388290862	none
1615	ENSDARG00000014230	dlst	0.00139823674047041	0.00374243765134005	none	0.00162228713056595	none
1616	ENSDARG00000014233	sept8b	0	NA	NA	0.00150375939849624	none
1617	ENSDARG00000014244	rbmx	0.000922900024207214	NA	NA	0	none
1618	ENSDARG00000014259	eya1	0.0101428503407244	0.00168918918918919	none	0.00033342725650418	none
1619	ENSDARG00000014273	camk2d2	0.00167805933898359	0.00267094017094017	none	0.00169801952700141	none
1620	ENSDARG00000014274	rfc2	0.00620171186183912	0.00380479735318445	none	0.00065359477124183	none
1621	ENSDARG00000014287	eno2	0.00449686879699599	0	none	0.00114812226031246	none
1622	ENSDARG00000014292	med15	0.00131578947368421	NA	NA	0	none
1623	ENSDARG00000014303	vac14	0.00263253449527959	0	none	0	none
1624	ENSDARG00000014311	pgghg	0	NA	NA	0.0028677150786309	none
1625	ENSDARG00000014313	atp5pf	0.00109111013876413	0.00103783894159411	none	0.000507696271081358	none
1626	ENSDARG00000014321	en1a	0.000548245614035088	NA	NA	0	none
1627	ENSDARG00000014329	npm1a	0.00143098864601348	0.00464080036684987	none	0.000412507677524321	none
1628	ENSDARG00000014333	ormdl1	0.00116115067949816	0.00273292075617657	none	0.000562091503267974	none
1629	ENSDARG00000014348	stk17b	0.00473411399832684	0.00820857959355379	none	0.000888922275641026	none
1630	ENSDARG00000014361	tmbim4	0.000787224471434998	0	none	0	none
1631	ENSDARG00000014366	luc7l3	0.00152978303113873	0.00382226483001677	none	0.0018521423174596	none
1632	ENSDARG00000014373	ddx4	0.000594883997620464	NA	NA	0	none
1633	ENSDARG00000014378	slc12a4	0	0	none	0	none
1634	ENSDARG00000014386	galnt6	0	0	none	0	none
1635	ENSDARG00000014420	elavl3	0.00517302789344869	0.00665369076736838	none	0.00108800997637561	none
1636	ENSDARG00000014428	ppp2r5d	0.007054302971322	NA	NA	0	none
1637	ENSDARG00000014430	rabgef1	0.00106678337024783	0.000657894736842105	none	0.00048780487804878	none
1638	ENSDARG00000014439	dgkza	0	0	none	0	none
1639	ENSDARG00000014462	rab3c	0.00158354190612255	0	none	0	none
1640	ENSDARG00000014463	usf1l	0.00381754412748943	0.0060561117290817	none	0.000853174603174603	none
1641	ENSDARG00000014465	arhgef25b	0	NA	NA	0	none
1642	ENSDARG00000014490	tac1	0.00164998501584343	0.0017623669806117	none	0.00131708003117032	none
1643	ENSDARG00000014498	ythdf2	0.00609085238274118	0.00315332709495807	none	0.00175102887735853	none
1644	ENSDARG00000014499	nutf2l	0.000929394455502259	0.00134120089477232	none	0.000315022171180655	none
1645	ENSDARG00000014506	tmem126a	0.00263167782519762	0.000674763832658569	none	0.00150551875651928	none
1646	ENSDARG00000014517	usp5	0.000718266374303128	0	none	0.000968519186908592	none
1647	ENSDARG00000014522	cdh6	0.00329029116649729	0	none	0.000857856380226215	none
1648	ENSDARG00000014531	atg4a	0	NA	NA	0.00133333333333333	none
1649	ENSDARG00000014536	pfdn1	0.00654195658132708	0.00109698018997497	none	0.000823040521807572	none
1650	ENSDARG00000014545	golim4b	0.00128671766031261	0	none	0	none
1651	ENSDARG00000014554	ppp1r3cb	0.00647024897490186	0.00214860262684719	none	0.00584882647967189	none
1652	ENSDARG00000014556	serpinb1l3	0	0	none	0	none
1653	ENSDARG00000014569	hnrnpr	0.000913216109945134	0.000909926091085511	none	0.000237944706363173	none
1654	ENSDARG00000014571	ctnnb1	0.00220938221306017	0.00164576286586936	none	0.000686867742494318	none
1655	ENSDARG00000014572	chpt1	0.00102107214014477	0.000409394527041586	none	0.000488328156521182	none
1656	ENSDARG00000014577	rhpn2	0.00441237442190711	0.00679555746664354	none	0.000907640555625734	none
1657	ENSDARG00000014582	exoc3	0.00121082129421572	0.0031231651335338	none	0.00218997643876156	none
1658	ENSDARG00000014587	slc38a5b	0.0012454017231055	0.00263454968942934	none	0.000736737073974214	none
1659	ENSDARG00000014588	adcy2b	0	NA	NA	0	none
1660	ENSDARG00000014591	ilf2	0.00101248328002681	0.000864849173134873	none	0.000598343112448526	none
1661	ENSDARG00000014626	dlx3b	0.00387306374877605	0.00189753320683112	none	0	none
1662	ENSDARG00000014634	mbtps1	0.00209098131249265	0.00051975051975052	none	0.00113314587919678	none
1663	ENSDARG00000014674	acsl3b	0.00256587498651354	0.0021272467667536	none	0.00214603273597535	none
1664	ENSDARG00000014675	efna3a	0	NA	NA	0	none
1665	ENSDARG00000014676	bckdhb	0.00108768062025391	0.00486815183152414	none	0.000542948849671539	none
1666	ENSDARG00000014685	esco2	0.0047848038527481	0.00549450549450549	none	0.000617474529175672	none
1667	ENSDARG00000014690	rps4x	0.00263483582114168	0.00450744787665355	none	0.00223949559384969	none
1668	ENSDARG00000014692	znf622	0	0	none	0.000223613595706619	none
1669	ENSDARG00000014704	pgm2l1	0	NA	NA	0.00177419246547291	none
1670	ENSDARG00000014727	acox1	0	NA	NA	0.00293075684380032	none
1671	ENSDARG00000014731	cacybp	0.018914310435463	0.000628535512256443	none	0.000952050952050952	none
1672	ENSDARG00000014746	rbfox1	0.00344628811528238	0.0043285478750559	none	0.00125455554601553	none
1673	ENSDARG00000014763	arf2a	0.00219521678133027	0.00118596787827557	none	0.000610665282541387	none
1674	ENSDARG00000014770	usp4	0.00305592737196419	0.000341997264021888	none	0.000190585096245474	none
1675	ENSDARG00000014790	g3bp2	0.00228402129947268	0.00136742968440161	none	0.000447282764700785	none
1676	ENSDARG00000014793	ehd1b	0.00096301247771836	0.000565610859728507	none	0.0004151100041511	none
1677	ENSDARG00000014794	uqcrc2a	0.000945473400262744	0.00197013388231898	none	0.00038733421522739	none
1678	ENSDARG00000014796	wnt11r	0.000700167887667888	0.00341849816849817	none	0.000491400491400491	none
1679	ENSDARG00000014803	cryba1l2	0	0	none	0	none
1680	ENSDARG00000014804	cacna2d1a	0	NA	NA	0	none
1681	ENSDARG00000014806	hacd2	0.00604502705543025	0.0046819870204152	none	0.00211869431454014	none
1682	ENSDARG00000014817	ranbp1	0.00092651926054386	0.000738325654141712	none	0.00116860008525148	none
1683	ENSDARG00000014825	si:dkeyp-69b9.6	0.00532554920325275	0.0197156084656085	none	0.000895496272734124	none
1684	ENSDARG00000014867	rpl8	0.00150380370568427	0.000780194211336119	none	0.00119344458634803	none
1685	ENSDARG00000014871	syngr3a	0.00120302584996986	0.00340252107977796	none	0.000757125052955108	none
1686	ENSDARG00000014875	abi2b	0.0044661733615222	NA	NA	0	none
1687	ENSDARG00000014891	robo2	0.00374269005847953	NA	NA	0	none
1688	ENSDARG00000014898	ncbp2	0.0027813675961112	0.00252409103614184	none	0.00188997301243257	none
1689	ENSDARG00000014907	htra1b	0	NA	NA	0	none
1690	ENSDARG00000014910	panx1b	0.00226579520697168	0.00569655281467426	none	0	none
1691	ENSDARG00000014914	lamp2	0.000415800415800416	0.000392156862745098	none	0	none
1692	ENSDARG00000014915	ndufab1b	0.00162184835176068	0.00135617886469228	none	0.00100393533680314	none
1693	ENSDARG00000014943	kif23	0.00115067514609149	0.00918231250641223	none	0.00206017366296112	none
1694	ENSDARG00000014945	znf598	0.00367392459424036	0.00113871635610766	none	0.00131918713981191	none
1695	ENSDARG00000014956	diablob	0.00040453074433657	0	none	0.000502765208647562	none
1696	ENSDARG00000014962	ppp3cca	0.00274961309444068	0.0072463768115942	none	0.000836120401337793	none
1697	ENSDARG00000014963	triap1	0.00031188067997884	0.00274725274725275	none	0.000396825396825397	none
1698	ENSDARG00000014966	ccdc82	0.00655093038063215	0.00101876108068059	none	0.000962051257636824	none
1699	ENSDARG00000014969	ankhb	0.00369698115512444	0.00202634245187437	none	0.00213711996399823	none
1700	ENSDARG00000014976	lims2	0	NA	NA	0	none
1701	ENSDARG00000014986	acvr1l	0.00108043217286915	0.00803570821040967	none	0	none
1702	ENSDARG00000014994	tbp	0.000486809521672895	0.00102248179171256	none	0.000324695253259719	none
1703	ENSDARG00000014995	jagn1b	0.00185244591369578	0.00173760561135023	none	0.0014129278785613	none
1704	ENSDARG00000015002	cdh4	0.00157761110142063	0.00311147186147186	none	0.00102564102564103	none
1705	ENSDARG00000015003	arhgap4b	0	NA	NA	0.0011036036036036	none
1706	ENSDARG00000015006	dnm1l	0.000809735204639663	0	none	0.000326893052302888	none
1707	ENSDARG00000015015	tspan18b	0.00237404209845867	0.00343408209000461	none	0.000424665355220911	none
1708	ENSDARG00000015016	kif26ab	0.00232683769767122	0.00227018930799773	none	0.000404040404040404	none
1709	ENSDARG00000015050	calm2b	0.00161125971889422	0.00181804302535185	none	0.000561821067323124	none
1710	ENSDARG00000015053	grip1	0.00896148844470007	NA	NA	0	none
1711	ENSDARG00000015057	ube2d4	0.00212698805551009	NA	NA	0	none
1712	ENSDARG00000015059	daam1a	0.00403427350394297	0.00251917425915855	none	0.000385193625472788	none
1713	ENSDARG00000015070	pola2	0.00297914597815293	0	none	0	none
1714	ENSDARG00000015088	dnajb11	0.00352812926737937	0.00119047619047619	none	0.00219033351893392	none
1715	ENSDARG00000015111	ddx39ab	0.00264330232980072	0.00101601691491525	none	0.00101953037703241	none
1716	ENSDARG00000015126	gorasp2	0.00276633105047221	0.00103963612735543	none	0.00151777557503108	none
1717	ENSDARG00000015128	rpl27	0.000979623665681469	0.00143429179895408	none	0.000805455220442635	none
1718	ENSDARG00000015156	fbln2	0.00108024691358025	0	none	0	none
1719	ENSDARG00000015161	zgc:92664	0.000467704125703763	0.00218599033816425	none	0.000281386604996952	none
1720	ENSDARG00000015164	mknk2b	0.0417834619999541	0.0156814730297289	37°C dissociation	0.00309572070441636	37°C dissociation
1721	ENSDARG00000015174	atp6v0a1b	0	NA	NA	0.0003125	none
1722	ENSDARG00000015176	ror1	0.00116252034410602	NA	NA	0	none
1723	ENSDARG00000015184	mpp3a	0.00293020248876631	0.00295327110349971	none	0.00109576864079681	none
1724	ENSDARG00000015199	cblb	0.0015033512068083	0	none	0	none
1725	ENSDARG00000015201	pcmt	0.00113083937231009	0.000952380952380952	none	0.0012173791843864	none
1726	ENSDARG00000015206	hnrnpua	0.00116446624929924	0.00315248211750647	none	0.00111176167929671	none
1727	ENSDARG00000015208	rbb4l	0.000971400544914603	0.00105839559833493	none	0.000442885487528345	none
1728	ENSDARG00000015221	nsrp1	0.00018828845791753	0	none	0.000514703574679095	none
1729	ENSDARG00000015222	cbll1	0.00252525252525253	0	none	0.00204124149659864	none
1730	ENSDARG00000015224	cd2ap	0.00122053425974995	0	none	0.000684210526315789	none
1731	ENSDARG00000015239	prpf19	0.00169467804419145	0.000849393004582864	none	0.000978412144880968	none
1732	ENSDARG00000015240	cdkl5	0.00194931773879142	NA	NA	0.00345059532322654	none
1733	ENSDARG00000015252	st3gal3b	0.00241919252908264	0.0164162068238493	none	0	none
1734	ENSDARG00000015254	fzr1a	0.00457014232634612	0	none	0.00288522338316544	none
1735	ENSDARG00000015263	adma	0.0106397513162864	NA	NA	0.00544200699280656	none
1736	ENSDARG00000015266	mab21l2	0.0058714614806431	0.00538275382025382	none	0.00132592378868572	none
1737	ENSDARG00000015273	alpi.1	0.00188971589099018	0	none	0	none
1738	ENSDARG00000015278	plxnc1	0	NA	NA	0	none
1739	ENSDARG00000015290	sacm1la	0	0	none	0	none
1740	ENSDARG00000015292	ube2g1a	0.00160987409943223	0.000752190713019806	none	0.00105141480851402	none
1741	ENSDARG00000015310	pitpnbl	0.00104933992634274	0.000696333924536896	none	0.000503679562157546	none
1742	ENSDARG00000015312	klf12a	0.000694444444444444	NA	NA	0.000580720092915215	none
1743	ENSDARG00000015314	zc4h2	0.00158423776420945	0.00259554085284037	none	0.00117996318026965	none
1744	ENSDARG00000015315	psmc5	0.00114624030523202	0.00251563858781888	none	0.0014507744734244	none
1745	ENSDARG00000015325	u2af1	0.00102215897511516	0.00172016395821696	none	0.000885366325061377	none
1746	ENSDARG00000015337	comta	0	NA	NA	0	none
1747	ENSDARG00000015343	pgd	0.00342121909762856	0.000841750841750842	none	0.000843952278482107	none
1748	ENSDARG00000015349	mfge8a	0	0	none	0	none
1749	ENSDARG00000015352	lsg1	0.00246163117660674	0.00106044538706257	none	0.0008272800645682	none
1750	ENSDARG00000015355	fosl1a	0.0677610891443499	0.039190908749304	high turnover	0	37°C dissociation
1751	ENSDARG00000015374	st3gal3a	0.000862068965517241	0	none	0.000218722659667542	none
1752	ENSDARG00000015385	ndufs3	0.00149523020624706	0.000735718529836177	none	0.00108271249406884	none
1753	ENSDARG00000015392	dhx15	0.00131685069060946	0.00226551242210319	none	0.000989402092585125	none
1754	ENSDARG00000015394	thoc7	0.000861062422218309	0.000862860792485117	none	0.000889186697977888	none
1755	ENSDARG00000015422	ppil1	0.000781732074272965	0.00340731545129203	none	0.000898055432089422	none
1756	ENSDARG00000015425	slc24a4a	0.0049461109834202	0.00674703086431153	none	0.00206275206275206	none
1757	ENSDARG00000015427	hdac1	0.0011525333590859	0.000635999647663158	none	0.000870418983941117	none
1758	ENSDARG00000015445	lim2.4	0	0.00069650349500285	none	0.000134916351861846	none
1759	ENSDARG00000015449	fut8a	0.000976800976800977	NA	NA	0.000248941996514812	none
1760	ENSDARG00000015460	racgap1	0	0	none	0	none
1761	ENSDARG00000015471	chd1l	0.00284856596290353	0.00138888888888889	none	0	none
1762	ENSDARG00000015472	gpc4	0.00314604671897562	0.00330321004234048	none	0.000520208083233293	none
1763	ENSDARG00000015474	ppp2r5ea	0.00451419658351581	0	none	0	none
1764	ENSDARG00000015495	klf3	0.00213503678580378	0.0101695428177704	none	0	none
1765	ENSDARG00000015506	pibf1	0.00146987184957615	NA	NA	0	none
1766	ENSDARG00000015524	prps1a	0.000903579066692936	0.00149308777455927	none	0.000168067226890756	none
1767	ENSDARG00000015531	slc4a8	0.000757575757575758	NA	NA	0.00140745953553835	none
1768	ENSDARG00000015536	sox6	0.00715802819692717	0.00426334056243733	none	0.000820790961146115	none
1769	ENSDARG00000015537	gad2	0.00480053000913092	0.00264888585813351	none	0.00118295111054554	none
1770	ENSDARG00000015538	znf207a	0.00330865220282254	0.00182289156739628	none	0.0016177856585937	none
1771	ENSDARG00000015540	psen2	0	0.00548835125448029	none	0	none
1772	ENSDARG00000015543	s100a1	0	NA	NA	0	none
1773	ENSDARG00000015546	alpl	0	NA	NA	0	none
1774	ENSDARG00000015551	fth1a	0.00176245748281383	0.00185761179165747	none	0.00172981213399457	none
1775	ENSDARG00000015552	phactr4a	0.00300005241067344	0.00168248654927855	none	0.0012911004729088	none
1776	ENSDARG00000015554	zic2a	0.00430030448531836	0	none	0.000553758088601294	none
1777	ENSDARG00000015557	zgc:100829	0.00220606194112402	0.00377700876793436	none	0.000776694931288733	none
1778	ENSDARG00000015559	fstl1a	0.00204689219483631	0	none	0.000256344527044348	none
1779	ENSDARG00000015563	zgc:123305	0.0016996891996892	NA	NA	0.0014367816091954	none
1780	ENSDARG00000015566	dnmt3ab	0.00261364195552015	0.00327193161945291	none	0.00124551035373656	none
1781	ENSDARG00000015567	zic1	0.00229507059942128	0.0050379698496136	none	0.00124221757338251	none
1782	ENSDARG00000015575	cyp3c1	0.000691802144586648	0.00328203112383849	none	0.00322689880112368	none
1783	ENSDARG00000015610	tubg1	0.00216577470635143	0.00140174871838557	none	0.0010397317010814	none
1784	ENSDARG00000015628	psmd10	0	0	none	0	none
1785	ENSDARG00000015638	gemin2	0.000234487734487734	0.00212813620071685	none	0	none
1786	ENSDARG00000015649	rap2c	0.00165289872903894	0.000549800633041476	none	0.00135017755384699	none
1787	ENSDARG00000015653	tnip1	0.00124252362676907	0.00241964120040955	none	0.000492246486603532	none
1788	ENSDARG00000015654	ca15a	0	0	none	0	none
1789	ENSDARG00000015662	pla2g12b	0.000430203233941552	0.000679363469240461	none	0	none
1790	ENSDARG00000015674	msx3	0.000892857142857143	NA	NA	0	none
1791	ENSDARG00000015681	gsk3ab	0.0020702606388894	0.00394240394240394	none	0.00150531397181869	none
1792	ENSDARG00000015686	bmp6	1	0	none	NA	NA
1793	ENSDARG00000015707	dvl3a	0.00136198569484079	NA	NA	0	none
1794	ENSDARG00000015709	hsd17b12a	0.00135347538243424	0	none	0.00113052536875252	none
1795	ENSDARG00000015722	kctd5a	0.00580522037473918	0.00815601094238865	none	0.000964648465942612	none
1796	ENSDARG00000015747	aarsd1	0	0	none	0	none
1797	ENSDARG00000015757	tmem50a	0.00167319746737359	0.000277161862527716	none	0.000223536520819903	none
1798	ENSDARG00000015759	tspan7	0.000617654422203726	0.00121881747200064	none	0.000484531388681586	none
1799	ENSDARG00000015780	ankrd46b	0	NA	NA	0	none
1800	ENSDARG00000015790	atp1b3a	0.000685258771653178	0.000440528634361233	none	0.00039602484273056	none
1801	ENSDARG00000015793	creb3l1	0.00541190105045805	0.0023284861965521	none	0.000390754742785691	none
1802	ENSDARG00000015805	cgnl1	0.000389863547758285	NA	NA	0	none
1803	ENSDARG00000015807	rab22a	0.00370357704939164	0.00208456596994431	none	0.0014832916686079	none
1804	ENSDARG00000015822	sesn3	0.00143562635939194	0.00257428481112692	none	0.000244558571777941	none
1805	ENSDARG00000015823	vps26b	0	0	none	0	none
1806	ENSDARG00000015835	eif4e2rs1	0.00520833367985367	0.00150829562594268	none	0.00597511802202234	none
1807	ENSDARG00000015851	pnn	0.00117917485564544	0	none	0	none
1808	ENSDARG00000015854	chata	0.0011542923288543	0.00429164308621015	none	0.00303511522715273	none
1809	ENSDARG00000015856	slc25a40	0	NA	NA	0	none
1810	ENSDARG00000015862	rpl5b	0.00124690272169206	0.00166515856854488	none	0.000879335054520354	none
1811	ENSDARG00000015863	socs6b	0	0.00210084033613445	none	0.000501868200163233	none
1812	ENSDARG00000015866	apoa2	0.00105415641925413	0.000878779144559585	none	0.00106752734441271	none
1813	ENSDARG00000015869	slc22a16	0	NA	NA	0	none
1814	ENSDARG00000015876	npas1	0.0113105248101091	0.00407030742135106	none	0.00154790527112488	none
1815	ENSDARG00000015887	b2ml	0.0134024535988366	0.00430823302025433	none	0.0013848190716207	none
1816	ENSDARG00000015889	zc3h15	0.00174277034324881	0	none	0.000614620903846326	none
1817	ENSDARG00000015890	mafa	0	0	none	0	none
1818	ENSDARG00000015891	ptprea	0.000496985357450474	0.0038128048262079	none	0.0005005005005005	none
1819	ENSDARG00000015901	ptbp2b	0.00211810297807045	0.00187184613161758	none	0.000531154854629851	none
1820	ENSDARG00000015902	stat6	0	NA	NA	0	none
1821	ENSDARG00000015905	lztr1	0.00128205128205128	NA	NA	0	none
1822	ENSDARG00000015907	dcbld1	0.00684926719745038	0.00699237021241501	none	0	none
1823	ENSDARG00000015915	slc25a36b	0.00321626129924847	0	none	0.00244734176411007	none
1824	ENSDARG00000015917	rnft1	0.0012752591819866	0.00208463623097769	none	0.000487329434697856	none
1825	ENSDARG00000015918	dlat	0.000494464110925547	0.00188415450487866	none	0.000316670785961443	none
1826	ENSDARG00000015921	pwp1	0	0	none	0	none
1827	ENSDARG00000015922	stk17al	0.00218838605351763	NA	NA	0	none
1828	ENSDARG00000015930	rwdd1	0.00267498656796046	0	none	0.00104187973959837	none
1829	ENSDARG00000015931	si:ch211-214j24.9	0.000685425685425685	0.000709219858156028	none	0.000865727062535573	none
1830	ENSDARG00000015937	kptn	0	NA	NA	0	none
1831	ENSDARG00000015947	matn4	0.00236625800716889	0.00320301766307691	none	0.0028611336677055	none
1832	ENSDARG00000015955	cldnc	0.00114784205693297	0.00677455571072592	none	0	none
1833	ENSDARG00000015966	yaf2	0.00238329002660293	0	none	0.000335345405767941	none
1834	ENSDARG00000015970	phip	0.00078064012490242	NA	NA	0.00138701454490928	none
1835	ENSDARG00000015971	rapgef1b	0.0010752688172043	NA	NA	0	none
1836	ENSDARG00000015978	COX5B	0.00092459558835061	0.00201876115367664	none	0.00104707717893112	none
1837	ENSDARG00000015989	zdhhc16b	0.00028604118993135	0	none	0	none
1838	ENSDARG00000015990	hcfc1a	0.00208969927153768	0.00573176210131822	none	0.000790027477443445	none
1839	ENSDARG00000015997	mfsd5	0.00337716472891092	0.00216842336407554	none	0.000297619047619048	none
1840	ENSDARG00000015998	wdhd1	0	NA	NA	0	none
1841	ENSDARG00000016010	nup107	0.00153130303255972	0.00140610390980562	none	0.00152997147160346	none
1842	ENSDARG00000016016	dbnlb	0.00297997124269622	0.0036521547463912	none	0.00103335376504335	none
1843	ENSDARG00000016022	zic5	0.00257865955731526	0.00787241811425115	none	0.000555654338549075	none
1844	ENSDARG00000016038	hacd3	0	NA	NA	0	none
1845	ENSDARG00000016044	gins4	0.000465983224603914	0	none	0	none
1846	ENSDARG00000016048	gpat3	0.000985221674876847	0.00288673020527859	none	0	none
1847	ENSDARG00000016058	fibpa	0.000942754512273229	0	none	0.000944528051072019	none
1848	ENSDARG00000016059	rab5b	0	NA	NA	0	none
1849	ENSDARG00000016081	cldn15la	0	NA	NA	0	none
1850	ENSDARG00000016085	mbnl3	0.00167795822384379	0.00272041682693686	none	0.000518266779949023	none
1851	ENSDARG00000016086	smurf1	0.002537378973923	0.000551571980143409	none	0.000661375661375661	none
1852	ENSDARG00000016093	qtrt2	0	NA	NA	0	none
1853	ENSDARG00000016112	bbs12	0	NA	NA	0.00156739811912226	none
1854	ENSDARG00000016117	exd2	0.00145348837209302	NA	NA	0	none
1855	ENSDARG00000016122	ptrhd1	0.000292740046838407	0.00740806067554458	none	0.000838264299802761	none
1856	ENSDARG00000016128	ap3m2	0.000292397660818713	0	none	0.0003584229390681	none
1857	ENSDARG00000016132	keap1a	0.00242003367003367	0	none	0	none
1858	ENSDARG00000016138	nme6	0.00143385753931545	NA	NA	0	none
1859	ENSDARG00000016143	xiap	0.000410509031198686	NA	NA	0.00188105545248402	none
1860	ENSDARG00000016153	dag1	0.00201515682876615	0.0049725757251794	none	0.000689827497123523	none
1861	ENSDARG00000016156	fam53b	0.00184279733130713	0.00626155857760695	none	0.00025025025025025	none
1862	ENSDARG00000016163	usp33	0.00407326657115561	0.00384615384615385	none	0.00159307309731039	none
1863	ENSDARG00000016173	cct3	0.00190860649940637	0.000951459404296977	none	0.00307854067009132	none
1864	ENSDARG00000016177	eif4enif1	0.00287521263479876	0.0059684663162924	none	0.00195275403608737	none
1865	ENSDARG00000016181	trim33	0.00470244090340625	0.0010078355666591	none	0.000193162062970833	none
1866	ENSDARG00000016188	SBNO2	0.00237522749390654	0	none	0.000390625	none
1867	ENSDARG00000016200	trib3	0.0117630489971856	0.00645492045740655	none	0.000755434477965	none
1868	ENSDARG00000016233	sdr16c5a	0.00128205128205128	NA	NA	0	none
1869	ENSDARG00000016238	arl6ip5b	0.00100196612220206	0.00111234705228031	none	0.000645994832041344	none
1870	ENSDARG00000016239	psmd13	0.000656715128881871	0.00164803961074578	none	0.000608325204714745	none
1871	ENSDARG00000016253	ralab	0.000667064914376742	0.00275735294117647	none	0.000462962962962963	none
1872	ENSDARG00000016256	nudt3a	0.00487179641732179	0.000874125874125874	none	0.000992063492063492	none
1873	ENSDARG00000016260	fxr2	0.00448039832992497	0.00336578104435247	none	0.000929258777658404	none
1874	ENSDARG00000016263	zdhhc5a	0	NA	NA	0	none
1875	ENSDARG00000016280	eif1ad	0.00118855882470345	0	none	0	none
1876	ENSDARG00000016301	zgc:65894	0.00042798353909465	0	none	0.00184219659620553	none
1877	ENSDARG00000016302	upf1	0.00402688017648913	0	none	0.00170291708893628	none
1878	ENSDARG00000016304	tfdp1b	0.00261192108269889	0	none	0.000330856153924463	none
1879	ENSDARG00000016307	mrpl46	0.000895330672585609	0	none	0.000190621425848265	none
1880	ENSDARG00000016311	dock9b	0.000571755288736421	0	none	0	none
1881	ENSDARG00000016318	med7	0.000578627408604682	NA	NA	0	none
1882	ENSDARG00000016319	c9	0	0.00414987272197898	none	NA	NA
1883	ENSDARG00000016337	lctlb	0	0	none	0	none
1884	ENSDARG00000016343	zgc:92518	0	0	none	0	none
1885	ENSDARG00000016345	ncoa5	0.00113531783731019	0.000766072194643623	none	0.000567568242285763	none
1886	ENSDARG00000016357	fmo5	0.000217864923747277	NA	NA	0	none
1887	ENSDARG00000016360	kpna1	0.00178896925504186	0.00235328351085618	none	0.00153969226710041	none
1888	ENSDARG00000016363	her8a	0	NA	NA	0	none
1889	ENSDARG00000016368	zbtb8os	0.0011396906656445	0.000830602491892815	none	0.00226239642111687	none
1890	ENSDARG00000016399	riok1	0	0	none	0.000617283950617284	none
1891	ENSDARG00000016412	agt	0	NA	NA	0	none
1892	ENSDARG00000016415	dhtkd1	0	NA	NA	0	none
1893	ENSDARG00000016427	fignl1	0.00162337662337662	0.0103425985778927	none	0	none
1894	ENSDARG00000016429	farp2	0.00245692609616764	0.00471674094165399	none	0.00224864224151587	none
1895	ENSDARG00000016443	eif3c	0.000916638215414725	0.00755484568723278	none	0.00545090182357239	none
1896	ENSDARG00000016447	ythdf1	0.0030391331351899	0.00189205251188532	none	0.000503099038738004	none
1897	ENSDARG00000016460	fut9a	0	0	none	0.000617283950617284	none
1898	ENSDARG00000016463	trappc6b	0.00137501846802315	0.00110864745011086	none	0.000635391824081902	none
1899	ENSDARG00000016464	cdc42bpab	0	0	none	0	none
1900	ENSDARG00000016470	anxa5b	0.000271484807567282	0.000551571980143409	none	0.000731008055353401	none
1901	ENSDARG00000016474	galcb	0	NA	NA	0	none
1902	ENSDARG00000016477	eif4a2	0.00384073291050035	NA	NA	0.00197229750075279	none
1903	ENSDARG00000016481	ptpn2a	0	NA	NA	0	none
1904	ENSDARG00000016484	dkc1	0.0011491197845114	0.00536957358464058	none	0.00135416801680929	none
1905	ENSDARG00000016496	cdk8	0.00965899468025792	0.00472594951959278	none	0.00330405755768732	none
1906	ENSDARG00000016513	setd3	0	0.00115469208211144	none	0.00119732846907326	none
1907	ENSDARG00000016514	gtf2h2	0.00241545893719807	0	none	0	none
1908	ENSDARG00000016516	rbm8a	0.00079950781777662	0.00218867924528302	none	0.00154333279443081	none
1909	ENSDARG00000016519	ctdnep1a	0	0.00339775910364146	none	0	none
1910	ENSDARG00000016526	gata3	0.00181929835395182	0	none	0.00105265783895028	none
1911	ENSDARG00000016531	klhl4	0	0	none	NA	NA
1912	ENSDARG00000016532	suco	0.00313852813852814	0.00251998321851263	none	0	none
1913	ENSDARG00000016545	zgc:154046	0.00181642512077295	0.000526315789473684	none	0.000527777777777778	none
1914	ENSDARG00000016548	eif5b	0.00402781090367598	0.00748601977022693	none	0.0010827216385217	none
1915	ENSDARG00000016551	iqsec1b	0.00434771853722825	0.00452683081045723	none	0.00106995980376078	none
1916	ENSDARG00000016570	prlra	0	0.00318979266347687	none	0	none
1917	ENSDARG00000016573	mroh1	0.000401627016680339	0.00130992196209588	none	0.000462534690101758	none
1918	ENSDARG00000016584	rgs7a	0.0021219960915664	0.00089126559714795	none	0.00398570763422092	none
1919	ENSDARG00000016594	haus4	0.00210440458742666	0	none	0	none
1920	ENSDARG00000016598	ckmt1	0.000780383775584842	0.00133001392644751	none	0.000559103254025039	none
1921	ENSDARG00000016630	tprb	0	NA	NA	0	none
1922	ENSDARG00000016649	akr7a3	0.00249154135242845	0	none	0.000525210084033613	none
1923	ENSDARG00000016651	znf106a	0.000648980054964753	0.00116479054242117	none	0.00268303879450379	none
1924	ENSDARG00000016664	rnf20	0.00362499276757264	0.002482917409388	none	0.00198292982580757	none
1925	ENSDARG00000016667	gabbr1b	0	NA	NA	0	none
1926	ENSDARG00000016676	gnao1a	0.00460520027792071	0.0103108101107444	none	0.00212876670309244	none
1927	ENSDARG00000016687	acadvl	0.000722125968229213	0.00145629551367256	none	0.00112218935949174	none
1928	ENSDARG00000016691	cd9b	0.000543301352355003	0.00132302709239237	none	0.00100702009948615	none
1929	ENSDARG00000016704	pbld	0	NA	NA	0	none
1930	ENSDARG00000016706	atic	0.0019504290121909	0.000712417079323554	none	0.000905564547636323	none
1931	ENSDARG00000016710	rchy1	0	0	none	0	none
1932	ENSDARG00000016721	sdha	0.00185470337036634	0.0023776589161978	none	0.0010031392477595	none
1933	ENSDARG00000016724	zgc:162339	0.00174307749224508	0	none	0.000364431486880466	none
1934	ENSDARG00000016730	rfxank	0	NA	NA	0	none
1935	ENSDARG00000016733	psat1	0.000589470284237726	0.000946528424976701	none	0.000395486946794765	none
1936	ENSDARG00000016739	si:dkey-6l15.1	0	NA	NA	0	none
1937	ENSDARG00000016745	slc35f6	0.000846430519173289	0.00204051708095826	none	0	none
1938	ENSDARG00000016750	abcc6a	0.0137409784500302	NA	NA	0	none
1939	ENSDARG00000016753	ipo9	0.00147495776292608	0	none	0.00158618776063103	none
1940	ENSDARG00000016754	tbca	0.00146385102168999	0.00187092366762611	none	0.00119576878332784	none
1941	ENSDARG00000016763	znf292a	0.0073787805966416	NA	NA	0.000544662309368192	none
1942	ENSDARG00000016765	scamp3	0	NA	NA	0	none
1943	ENSDARG00000016771	tfa	0.00208037360189223	0.00121957000750007	none	0.00121111457495416	none
1944	ENSDARG00000016774	plekho2	0.00059386191577134	0.00148148148148148	none	0	none
1945	ENSDARG00000016775	aqr	0	0	none	0.000697558545092177	none
1946	ENSDARG00000016782	huwe1	0.000678412119777637	0	none	0.000526968899375094	none
1947	ENSDARG00000016783	srsf6b	0.00207821257561032	0.00364692993140097	none	0.000589704710529872	none
1948	ENSDARG00000016793	crybb1l2	0.00141198466502278	0.00119330083398704	none	0.00077331891997776	none
1949	ENSDARG00000016794	mtmr6	0.00170940170940171	NA	NA	0.0014741641337386	none
1950	ENSDARG00000016809	prkacab	0.000461792193512919	0.00104166666666667	none	0.000290613193839	none
1951	ENSDARG00000016811	ints3	0	NA	NA	0.000716845878136201	none
1952	ENSDARG00000016830	rimkla	0.00128375415486218	0.00440118765527327	none	0.000915481859381074	none
1953	ENSDARG00000016835	tcirg1a	0	0.00106382978723404	none	0.00293233082706767	none
1954	ENSDARG00000016837	glipr2l	0	NA	NA	0	none
1955	ENSDARG00000016855	sf3b5	0.000876814181220056	0.00246078431372549	none	0.000620039682539683	none
1956	ENSDARG00000016856	pon2	0.000375375375375375	NA	NA	0	none
1957	ENSDARG00000016858	smad7	0.0196377875633094	NA	NA	0.000309214594928881	none
1958	ENSDARG00000016864	farsb	0.00102568072016326	0.00442599651241563	none	0.00103514406022499	none
1959	ENSDARG00000016866	fam102ab	0	NA	NA	0	none
1960	ENSDARG00000016867	rnf128a	0.00231434670261768	NA	NA	0	none
1961	ENSDARG00000016871	smarce1	0.00126923103083393	0.00119154440026978	none	0.00298411165199094	none
1962	ENSDARG00000016875	gys1	0.000310655483069276	0	none	0.000255493101686254	none
1963	ENSDARG00000016889	eif3g	0.00159801639871975	0.00233023954953235	none	0.00286046956302513	none
1964	ENSDARG00000016903	wdr5	0.00212291844899272	0.00216678341992821	none	0.00123520288055884	none
1965	ENSDARG00000016904	bckdk	0.00142456612980954	0.00153997316856565	none	0.00101320022084163	none
1966	ENSDARG00000016908	zgc:171779	0	NA	NA	0	none
1967	ENSDARG00000016934	ttyh2	0.0140189660874331	NA	NA	0.00270514514657087	none
1968	ENSDARG00000016936	hmcn1	0.00162002459799907	0.00087719298245614	none	0.000897370545006584	none
1969	ENSDARG00000016964	MCUR1	0.000423728813559322	0	none	0	none
1970	ENSDARG00000016968	tmem214	0.00194260348916031	0.00181188207739448	none	0.000788151289619223	none
1971	ENSDARG00000016977	snx27b	0.0021861992591744	0.00423992673992674	none	0.000925925925925926	none
1972	ENSDARG00000016994	ssrp1b	0	NA	NA	0	none
1973	ENSDARG00000016999	lin28a	0.0039980277794291	0	none	0.0005249343832021	none
1974	ENSDARG00000017004	myo10	0	NA	NA	0	none
1975	ENSDARG00000017007	nr4a2a	0.00164973379802047	0.00153324487689813	none	0.00127781797128781	none
1976	ENSDARG00000017010	scamp2l	0.000869565217391304	NA	NA	0	none
1977	ENSDARG00000017014	ywhae2	0.00108426178650102	0.0027139318890093	none	0.00146239783384541	none
1978	ENSDARG00000017034	sqor	0.0010496945279554	0	none	0.000552638850511191	none
1979	ENSDARG00000017036	svilc	0.00147688557884671	0.00190459358009729	none	0.000617079387915044	none
1980	ENSDARG00000017037	ikbkg	0	0	none	0.000483091787439614	none
1981	ENSDARG00000017047	slc27a4	0.00154798761609907	NA	NA	0	none
1982	ENSDARG00000017049	adsl	0.00617733622210101	0	none	0.00104795439302482	none
1983	ENSDARG00000017058	large2	0.0031266901297374	0.00183150183150183	none	0.00223692739432694	none
1984	ENSDARG00000017067	chordc1b	0.00100431404985485	0	none	0	none
1985	ENSDARG00000017084	bud31	0.00186995853840039	0.00119040164762309	none	0.00130639438315896	none
1986	ENSDARG00000017086	asb12a	0.00137806452169814	0.00324709051029709	none	0.000254312251216276	none
1987	ENSDARG00000017093	emc8	0.00247878212161961	0.00122100122100122	none	0.000492610837438424	none
1988	ENSDARG00000017105	vaspb	0.000968042584265344	0	none	0	none
1989	ENSDARG00000017107	nr2e1	0.00406789045929763	0.00444920784068071	none	0.000554323725055432	none
1990	ENSDARG00000017115	kctd10	0.000308737264587836	0.00174848390952149	none	0.000305997552019584	none
1991	ENSDARG00000017119	vps37a	0.000772200772200772	NA	NA	0.00240182155075772	none
1992	ENSDARG00000017121	mafba	0.00411034595886965	0	none	0.000473286028454098	none
1993	ENSDARG00000017126	ilvbl	0.00203901380371969	0	none	0	none
1994	ENSDARG00000017127	pdzk1ip1	0.000610500610500611	0	none	0	none
1995	ENSDARG00000017140	zgc:63587	0.000677967837799996	0.000668390486523647	none	0.000799905045535105	none
1996	ENSDARG00000017143	brd9	0.00117183881426586	0.00238916379267256	none	0.000953984287317621	none
1997	ENSDARG00000017168	nr2f1b	0.00206748977719629	0.00445414222452266	none	0.000508394431404812	none
1998	ENSDARG00000017180	npc1	0.00191307806566885	0.00485440403714622	none	0.000567715458276334	none
1999	ENSDARG00000017195	foxf2a	0.0014089945874183	0.00567946546207416	none	0	none
[truncated: 9,525 more rows]

## Sheet: legend
Labeling rates per gene [% of T converted to C] in 4sU injected (30 min incubation) and homogenized 48 hpf zebrafish larvae vs. dissociated (30 min, 37°C) vs. cold dissociated (30 min, 4°C) larvae. Comparisons between injected/homogenized vs. 37°C dissociated and 37°C dissociated vs. cold dissociated as shown in Fig.1. Categories are based on labeling rates ≥ 5 SD over mean in one or both samples.
