# Supplementary material for: A single‐cell RNA labeling strategy for measuring stress response upon tissue dissociation
Source: Mol Syst Biol. 2022 Dec 27;19(2):e11147. doi: 10.15252/msb.202211147 (PMC9912023; doi:10.15252/msb.202211147)
Supplement: Supplementary file 3 — Dataset EV2 [file MSB-19-e11147-s002.xlsx]

## Sheet: dataset_EV2
Adult 1
Date	Thu Oct 20 07:24:57 EDT 2022
Aspect	P
P-value cutoff	0.05
Calculate FDR	Yes
Regulation links followed	Yes
Bonferroni correction	Yes
Annotation file	gene_association.mgi
Ontology file
Evidence codes used	IEA (73259)	IGI (15398)	IEP (1952)	HDA (3710)	IBA (75347)	IPI (20250)	ND (45263)	IC (4264)	ISS (1797)	IMP (56358)	IDA (60033)	RCA (306)	HMP (1)	IKR (7)	TAS (7177)	EXP (347)	ISM (26)	NAS (605)	ISO (144103)	ISA (4785)
Unknown identifiers (11)	Rpl17-ps8 Rps19-ps6 Gm26532 Gm9320 Gm5835 Gm37720 Gm43359 Gm43361 Gm42666 Gm45203 Gm47586
GOID	TERM	CORRECTED_PVALUE	UNCORRECTED_PVALUE	NUM_LIST_ANNOTATIONS	LIST_SIZE	TOTAL_NUM_ANNOTATIONS	POPULATION_SIZE	FDR_RATE	EXPECTED_FALSE_POSITIVES	ANNOTATED_GENES
GO:0009889	regulation of biosynthetic process	5.36128734467779e-07	5.60218113341462e-10	25	51	4062	31150	0.00%	0.00	Pdgfa	Irf9	Hp1bp3	Meis2	Pim1	Hes1	Nr4a1	Id2	Cyr61	Tpr	Thrap3	Btg2	Atf3	Zfp710	Zfp36l1	Atf4	Ppp1r3b	Fos	Gfpt1	Jun	Ier2	Ctgf	Dusp1	Ier5	Gata6
GO:0010942	positive regulation of cell death	8.89840883947498e-07	9.29823285211597e-10	12	51	691	31150	0.00%	0.00	Atf3	Atf4	Fos	Jun	Gadd45g	Rnf122	Ctgf	Nr4a1	Dusp1	Gadd45b	Cyr61	Gata6
GO:0009059	macromolecule biosynthetic process	1.16858339792806e-06	1.22109027996663e-09	26	51	4585	31150	0.00%	0.00	mt-Tp	Irf9	Hp1bp3	Meis2	Pim1	Hes1	Nr4a1	Id2	Cyr61	Tpr	Thrap3	Btg2	Atf3	Zfp710	Zfp36l1	Atf4	Ppp1r3b	Fos	Glul	Gfpt1	Jun	Ier2	Ctgf	Dusp1	Ier5	Gata6
GO:0051726	regulation of cell cycle	1.27676229262501e-06	1.33412987735111e-09	14	51	1082	31150	0.00%	0.00	Tpr	Mad2l1bp	Btg2	Zfp36l1	Ints3	Meis2	Pim1	Jun	Gadd45g	Ctgf	Hes1	Nr4a1	Id2	Gadd45b
GO:0042127	regulation of cell population proliferation	1.3945931642182e-06	1.45725513502424e-09	17	51	1771	31150	0.00%	0.00	Pdgfa	Hp1bp3	Meis2	Pim1	Hes1	Id2	Nr4a1	Cyr61	Btg2	Atf3	Zfp36l1	Glul	Jun	Ctgf	Dusp1	Ier5	Gata6
GO:0051254	positive regulation of RNA metabolic process	1.53178128514447e-06	1.60060740349474e-09	17	51	1782	31150	0.00%	0.00	Irf9	Meis2	Pim1	Hes1	Id2	Nr4a1	Cyr61	Btg2	Atf3	Thrap3	Zfp36l1	Atf4	Fos	Jun	Ier2	Ier5	Gata6
GO:0031326	regulation of cellular biosynthetic process	2.2079229611139e-06	2.30712953094451e-09	24	51	3978	31150	0.00%	0.00	Pdgfa	Irf9	Hp1bp3	Meis2	Pim1	Hes1	Nr4a1	Id2	Cyr61	Tpr	Thrap3	Btg2	Atf3	Zfp710	Zfp36l1	Atf4	Ppp1r3b	Fos	Gfpt1	Jun	Ier2	Dusp1	Ier5	Gata6
GO:0044249	cellular biosynthetic process	2.23498795882995e-06	2.3354106152873e-09	28	51	5521	31150	0.00%	0.00	mt-Tp	Pdgfa	Irf9	Hp1bp3	Meis2	Pim1	Hes1	Nr4a1	Nmrk2	Id2	Cyr61	Tpr	Thrap3	Btg2	Atf3	Zfp710	Zfp36l1	Atf4	Ppp1r3b	Fos	Glul	Gfpt1	Jun	Ier2	Ctgf	Dusp1	Ier5	Gata6
GO:1901576	organic substance biosynthetic process	3.08681709734072e-06	3.22551420829752e-09	28	51	5598	31150	0.00%	0.00	mt-Tp	Pdgfa	Irf9	Hp1bp3	Meis2	Pim1	Hes1	Nr4a1	Nmrk2	Id2	Cyr61	Tpr	Thrap3	Btg2	Atf3	Zfp710	Zfp36l1	Atf4	Ppp1r3b	Fos	Glul	Gfpt1	Jun	Ier2	Ctgf	Dusp1	Ier5	Gata6
GO:0009058	biosynthetic process	4.8105237419905e-06	5.02667057679259e-09	28	51	5706	31150	0.00%	0.00	mt-Tp	Pdgfa	Irf9	Hp1bp3	Meis2	Pim1	Hes1	Nr4a1	Nmrk2	Id2	Cyr61	Tpr	Thrap3	Btg2	Atf3	Zfp710	Zfp36l1	Atf4	Ppp1r3b	Fos	Glul	Gfpt1	Jun	Ier2	Ctgf	Dusp1	Ier5	Gata6
GO:0010556	regulation of macromolecule biosynthetic process	5.25905364735493e-06	5.49535386348477e-09	23	51	3793	31150	0.00%	0.00	Irf9	Hp1bp3	Meis2	Pim1	Hes1	Nr4a1	Id2	Cyr61	Tpr	Thrap3	Btg2	Atf3	Zfp710	Zfp36l1	Atf4	Ppp1r3b	Fos	Gfpt1	Jun	Ier2	Dusp1	Ier5	Gata6
GO:0034654	nucleobase-containing compound biosynthetic process	5.47836542971933e-06	5.72451978027098e-09	23	51	3801	31150	0.00%	0.00	Irf9	Hp1bp3	Meis2	Pim1	Hes1	Nr4a1	Nmrk2	Id2	Cyr61	Tpr	Thrap3	Btg2	Atf3	Zfp710	Atf4	Fos	Gfpt1	Jun	Ier2	Ctgf	Dusp1	Ier5	Gata6
GO:0018130	heterocycle biosynthetic process	7.87630329608486e-06	8.23020198127989e-09	23	51	3873	31150	0.00%	0.00	Irf9	Hp1bp3	Meis2	Pim1	Hes1	Nr4a1	Nmrk2	Id2	Cyr61	Tpr	Thrap3	Btg2	Atf3	Zfp710	Atf4	Fos	Gfpt1	Jun	Ier2	Ctgf	Dusp1	Ier5	Gata6
GO:0033554	cellular response to stress	8.10750381107185e-06	8.47179081616703e-09	17	51	1991	31150	0.00%	0.00	Ints3	Hp1bp3	Gadd45g	Id2	Tpr	Btg2	Atf3	Zfp36l1	Atf4	Fos	Glul	Jun	Ctgf	Dusp1	Gadd45b	Ier5	Gata6
GO:0044271	cellular nitrogen compound biosynthetic process	8.12176090227567e-06	8.48668850812505e-09	25	51	4621	31150	0.00%	0.00	mt-Tp	Irf9	Hp1bp3	Meis2	Pim1	Hes1	Nr4a1	Nmrk2	Id2	Cyr61	Tpr	Thrap3	Btg2	Atf3	Zfp710	Zfp36l1	Atf4	Fos	Gfpt1	Jun	Ier2	Ctgf	Dusp1	Ier5	Gata6
GO:0045935	positive regulation of nucleobase-containing compound metabolic process	8.22969184490164e-06	8.5994690124364e-09	17	51	1993	31150	0.00%	0.00	Irf9	Meis2	Pim1	Hes1	Id2	Nr4a1	Cyr61	Btg2	Atf3	Thrap3	Zfp36l1	Atf4	Fos	Jun	Ier2	Ier5	Gata6
GO:0019438	aromatic compound biosynthetic process	8.31947656306269e-06	8.6932879446841e-09	23	51	3884	31150	0.00%	0.00	Irf9	Hp1bp3	Meis2	Pim1	Hes1	Nr4a1	Nmrk2	Id2	Cyr61	Tpr	Thrap3	Btg2	Atf3	Zfp710	Atf4	Fos	Gfpt1	Jun	Ier2	Ctgf	Dusp1	Ier5	Gata6
GO:0070848	response to growth factor	1.0210099918987e-05	1.06688609393803e-08	11	51	680	31150	0.00%	0.00	Tpr	Zfp36l1	Fos	Jun	Rasl11b	Ier2	Ctgf	Hes1	Nr4a1	Cyr61	Gata6
GO:0060255	regulation of macromolecule metabolic process	1.122538766236e-05	1.17297676722675e-08	29	51	6356	31150	0.00%	0.00	Pdgfa	Irf9	Hp1bp3	Meis2	Pim1	Gadd45g	Hes1	Nr4a1	Id2	Cyr61	Tpr	Thrap3	Btg2	Atf3	Zfp710	Zfp36l1	Atf4	Ppp1r3b	Fos	Gfpt1	Actg1	Jun	Ier2	Pde4b	Ctgf	Dusp1	Gadd45b	Ier5	Gata6
GO:0031323	regulation of cellular metabolic process	1.42052693526574e-05	1.48435416433202e-08	27	51	5556	31150	0.00%	0.00	Pdgfa	Irf9	Hp1bp3	Meis2	Pim1	Gadd45g	Hes1	Nr4a1	Id2	Cyr61	Tpr	Thrap3	Btg2	Atf3	Zfp710	Zfp36l1	Atf4	Ppp1r3b	Fos	Gfpt1	Jun	Ier2	Ctgf	Dusp1	Gadd45b	Ier5	Gata6
GO:0007049	cell cycle	1.47409850826706e-05	1.54033281950581e-08	16	51	1803	31150	0.00%	0.00	Mad2l1bp	Ints3	Meis2	Pim1	Gadd45g	Hes1	Nr4a1	Id2	Tpr	Btg2	Zfp36l1	Jun	Ctgf	Dusp1	Gadd45b	Gata6
GO:1901362	organic cyclic compound biosynthetic process	1.69052680086491e-05	1.76648568533429e-08	23	51	4030	31150	0.00%	0.00	Irf9	Hp1bp3	Meis2	Pim1	Hes1	Nr4a1	Nmrk2	Id2	Cyr61	Tpr	Thrap3	Btg2	Atf3	Zfp710	Atf4	Fos	Gfpt1	Jun	Ier2	Ctgf	Dusp1	Ier5	Gata6
GO:0008283	cell population proliferation	2.28135739864606e-05	2.38386353045565e-08	17	51	2135	31150	0.00%	0.00	Pdgfa	Hp1bp3	Meis2	Pim1	Hes1	Id2	Nr4a1	Cyr61	Btg2	Atf3	Zfp36l1	Glul	Jun	Ctgf	Dusp1	Ier5	Gata6
GO:0045893	positive regulation of DNA-templated transcription	2.78219913541937e-05	2.90720912791993e-08	15	51	1625	31150	0.00%	0.00	Thrap3	Atf3	Atf4	Irf9	Fos	Meis2	Pim1	Jun	Ier2	Hes1	Id2	Nr4a1	Cyr61	Ier5	Gata6
GO:1903508	positive regulation of nucleic acid-templated transcription	2.78219913541937e-05	2.90720912791993e-08	15	51	1625	31150	0.00%	0.00	Thrap3	Atf3	Atf4	Irf9	Fos	Meis2	Pim1	Jun	Ier2	Hes1	Id2	Nr4a1	Cyr61	Ier5	Gata6
GO:1902680	positive regulation of RNA biosynthetic process	2.92115474981907e-05	3.05240830702097e-08	15	51	1631	31150	0.00%	0.00	Thrap3	Atf3	Atf4	Irf9	Fos	Meis2	Pim1	Jun	Ier2	Hes1	Id2	Nr4a1	Cyr61	Ier5	Gata6
GO:0048523	negative regulation of cellular process	3.78736517226538e-05	3.9575393649586e-08	25	51	4980	31150	0.00%	0.00	Mad2l1bp	Pdgfa	Ints3	Meis2	Pim1	Gadd45g	Hes1	Nr4a1	Nmrk2	Id2	Cyr61	Tpr	Thrap3	Btg2	Atf3	Zfp36l1	Atf4	Gfpt1	Jun	Rasl11b	Pde4b	Ctgf	Dusp1	Gadd45b	Gata6
GO:0080090	regulation of primary metabolic process	3.79499565336974e-05	3.96551269944591e-08	27	51	5810	31150	0.00%	0.00	Pdgfa	Irf9	Hp1bp3	Meis2	Pim1	Gadd45g	Hes1	Nr4a1	Id2	Cyr61	Tpr	Thrap3	Btg2	Atf3	Zfp710	Zfp36l1	Atf4	Ppp1r3b	Fos	Gfpt1	Jun	Ier2	Ctgf	Dusp1	Gadd45b	Ier5	Gata6
GO:XXXXXXX	unannotated	4.36074136038721e-05	4.5566785374997e-08	12	51	981	31150	0.00%	0.00	Gm43361	Gm26532	Gm42666	Gm45203	Rpl17-ps8	Gm9320	Gm5835	Gm47586	Gm37720	Gm11361	Rps19-ps6	Gm43359
GO:0043065	positive regulation of apoptotic process	4.43934209478859e-05	4.63881096634127e-08	10	51	608	31150	0.00%	0.00	Atf3	Atf4	Jun	Gadd45g	Rnf122	Nr4a1	Dusp1	Gadd45b	Cyr61	Gata6
GO:0009893	positive regulation of metabolic process	4.68280522072577e-05	4.89321339678764e-08	22	51	3882	31150	0.00%	0.00	Pdgfa	Irf9	Meis2	Pim1	Gadd45g	Hes1	Nr4a1	Id2	Cyr61	Thrap3	Btg2	Atf3	Zfp36l1	Atf4	Fos	Actg1	Jun	Ier2	Pde4b	Ctgf	Ier5	Gata6
GO:0010604	positive regulation of macromolecule metabolic process	4.90118751371046e-05	5.12140806030351e-08	21	51	3535	31150	0.00%	0.00	Pdgfa	Irf9	Meis2	Pim1	Hes1	Nr4a1	Id2	Cyr61	Thrap3	Btg2	Atf3	Zfp36l1	Atf4	Fos	Actg1	Jun	Ier2	Pde4b	Ctgf	Ier5	Gata6
GO:0043068	positive regulation of programmed cell death	5.24782885058787e-05	5.48362471325796e-08	10	51	619	31150	0.00%	0.00	Atf3	Atf4	Jun	Gadd45g	Rnf122	Nr4a1	Dusp1	Gadd45b	Cyr61	Gata6
GO:0008284	positive regulation of cell population proliferation	6.88136194908506e-05	7.1905558506636e-08	12	51	1023	31150	0.00%	0.00	Atf3	Pdgfa	Glul	Meis2	Pim1	Jun	Ctgf	Hes1	Id2	Nr4a1	Cyr61	Gata6
GO:0019222	regulation of metabolic process	7.13274076053115e-05	7.45322963482878e-08	29	51	6878	31150	0.00%	0.00	Pdgfa	Irf9	Hp1bp3	Meis2	Pim1	Gadd45g	Hes1	Nr4a1	Id2	Cyr61	Tpr	Thrap3	Btg2	Atf3	Zfp710	Zfp36l1	Atf4	Ppp1r3b	Fos	Gfpt1	Actg1	Jun	Ier2	Pde4b	Ctgf	Dusp1	Gadd45b	Ier5	Gata6
GO:0009891	positive regulation of biosynthetic process	7.18457899459403e-05	7.50739706854131e-08	16	51	2020	31150	0.00%	0.00	Irf9	Meis2	Pim1	Hes1	Id2	Nr4a1	Cyr61	Atf3	Thrap3	Atf4	Fos	Jun	Ier2	Ctgf	Gata6	Ier5
GO:0045944	positive regulation of transcription by RNA polymerase II	7.86009392499687e-05	8.21326428944291e-08	13	51	1259	31150	0.00%	0.00	Thrap3	Atf3	Atf4	Irf9	Fos	Meis2	Jun	Ier2	Hes1	Nr4a1	Cyr61	Ier5	Gata6
GO:0048514	blood vessel morphogenesis	9.93495479853692e-05	1.03813529765276e-07	10	51	663	31150	0.00%	0.00	Pdgfa	Zfp36l1	Glul	Actg1	Jun	Ctgf	Hes1	Nr4a1	Cyr61	Gata6
GO:0048522	positive regulation of cellular process	0.00010203792479046	1.06622700930471e-07	27	51	6081	31150	0.00%	0.00	Mad2l1bp	Pdgfa	Irf9	Meis2	Pim1	Gadd45g	Rnf122	Hes1	Nr4a1	Id2	Cyr61	Tpr	Thrap3	Atf3	Btg2	Zfp36l1	Atf4	Fos	Glul	Actg1	Jun	Ier2	Ctgf	Dusp1	Gadd45b	Ier5	Gata6
GO:0010941	regulation of cell death	0.000107259212737066	1.12078592201741e-07	15	51	1801	31150	0.00%	0.00	Atf3	Btg2	Zfp36l1	Atf4	Fos	Pim1	Jun	Gadd45g	Rnf122	Ctgf	Dusp1	Nr4a1	Gadd45b	Cyr61	Gata6
GO:0009888	tissue development	0.000119422092565382	1.24787975512416e-07	16	51	2096	31150	0.00%	0.00	Pdgfa	Pim1	Hes1	Id2	Nr4a1	Cyr61	Btg2	Atf3	Zfp36l1	Atf4	Fos	Jun	Actg1	Ctgf	Dusp1	Gata6
GO:0043170	macromolecule metabolic process	0.000136101064510494	1.42216368349524e-07	34	51	9593	31150	0.00%	0.00	mt-Tp	Irf9	Ints3	Meis2	Gadd45g	Rnf122	Hes1	Nr4a1	Id2	Cyr61	Btg2	Zfp36l1	Atf4	Fos	Otud1	Actg1	Jun	Ier2	Dusp1	Gadd45b	Pdgfa	Hp1bp3	Pim1	Tpr	Atf3	Thrap3	Zfp710	Glul	Ppp1r3b	Gfpt1	Pde4b	Ctgf	Gata6	Ier5
GO:0010557	positive regulation of macromolecule biosynthetic process	0.000151982933033935	1.58811842250715e-07	15	51	1850	31150	0.00%	0.00	Thrap3	Atf3	Atf4	Irf9	Fos	Meis2	Pim1	Jun	Ier2	Hes1	Id2	Nr4a1	Cyr61	Ier5	Gata6
GO:0051173	positive regulation of nitrogen compound metabolic process	0.00017488342673078	1.82741302748987e-07	19	51	3102	31150	0.00%	0.00	Pdgfa	Irf9	Meis2	Pim1	Hes1	Nr4a1	Id2	Cyr61	Btg2	Atf3	Thrap3	Zfp36l1	Atf4	Fos	Jun	Ier2	Ctgf	Ier5	Gata6
GO:0031325	positive regulation of cellular metabolic process	0.000181199510057464	1.89341180833296e-07	19	51	3109	31150	0.00%	0.00	Pdgfa	Irf9	Meis2	Pim1	Hes1	Nr4a1	Id2	Cyr61	Btg2	Atf3	Thrap3	Zfp36l1	Atf4	Fos	Jun	Ier2	Ctgf	Ier5	Gata6
GO:0010468	regulation of gene expression	0.000196536520675962	2.0536731523089e-07	24	51	4991	31150	0.00%	0.00	Irf9	Hp1bp3	Meis2	Pim1	Hes1	Nr4a1	Id2	Cyr61	Tpr	Thrap3	Btg2	Atf3	Zfp710	Zfp36l1	Atf4	Fos	Gfpt1	Actg1	Jun	Ier2	Pde4b	Ctgf	Ier5	Gata6
GO:0048518	positive regulation of biological process	0.000223003357049797	2.33023361598534e-07	28	51	6761	31150	0.00%	0.00	Mad2l1bp	Pdgfa	Irf9	Meis2	Pim1	Gadd45g	Rnf122	Hes1	Nr4a1	Id2	Cyr61	Tpr	Thrap3	Atf3	Btg2	Zfp36l1	Atf4	Fos	Glul	Actg1	Jun	Ier2	Pde4b	Ctgf	Dusp1	Gadd45b	Ier5	Gata6
GO:0006139	nucleobase-containing compound metabolic process	0.000231627316574128	2.42034813557082e-07	25	51	5449	31150	0.00%	0.00	Irf9	Ints3	Hp1bp3	Meis2	Pim1	Hes1	Nr4a1	Nmrk2	Id2	Cyr61	Tpr	Thrap3	Btg2	Atf3	Zfp710	Zfp36l1	Atf4	Fos	Gfpt1	Jun	Ier2	Ctgf	Dusp1	Ier5	Gata6
GO:0006357	regulation of transcription by RNA polymerase II	0.000245668652882975	2.56707056304049e-07	17	51	2515	31150	0.00%	0.00	Irf9	Meis2	Hes1	Id2	Nr4a1	Cyr61	Tpr	Btg2	Atf3	Thrap3	Zfp710	Atf4	Fos	Jun	Ier2	Ier5	Gata6
GO:0061061	muscle structure development	0.000280291615472361	2.92885700598079e-07	10	51	742	31150	0.00%	0.00	Atf3	Btg2	Zfp36l1	Fos	Actg1	Hes1	Nmrk2	Id2	Nr4a1	Gata6
GO:0019219	regulation of nucleobase-containing compound metabolic process	0.000325509952624965	3.4013579166663e-07	21	51	3946	31150	0.00%	0.00	Irf9	Hp1bp3	Meis2	Pim1	Hes1	Nr4a1	Id2	Cyr61	Tpr	Thrap3	Btg2	Atf3	Zfp710	Zfp36l1	Atf4	Fos	Jun	Ier2	Dusp1	Ier5	Gata6
GO:0010467	gene expression	0.000331523582406782	3.46419626339375e-07	27	51	6426	31150	0.00%	0.00	mt-Tp	Irf9	Ints3	Hp1bp3	Meis2	Pim1	Gadd45g	Hes1	Nr4a1	Id2	Cyr61	Tpr	Thrap3	Btg2	Atf3	Zfp710	Zfp36l1	Atf4	Fos	Gfpt1	Actg1	Jun	Ier2	Pde4b	Ctgf	Ier5	Gata6
GO:0035239	tube morphogenesis	0.000335371981022771	3.50440941507598e-07	11	51	961	31150	0.00%	0.00	Pdgfa	Zfp36l1	Glul	Actg1	Jun	Ctgf	Hes1	Id2	Nr4a1	Cyr61	Gata6
GO:0031328	positive regulation of cellular biosynthetic process	0.000339268126253543	3.54512148645291e-07	15	51	1969	31150	0.00%	0.00	Thrap3	Atf3	Atf4	Irf9	Fos	Meis2	Pim1	Jun	Ier2	Hes1	Id2	Nr4a1	Cyr61	Ier5	Gata6
GO:0006366	transcription by RNA polymerase II	0.000341783628882646	3.57140678038292e-07	17	51	2574	31150	0.00%	0.00	Irf9	Meis2	Hes1	Id2	Nr4a1	Cyr61	Tpr	Btg2	Atf3	Thrap3	Zfp710	Atf4	Fos	Jun	Ier2	Ier5	Gata6
GO:0001568	blood vessel development	0.000357495222866862	3.73558226611142e-07	10	51	762	31150	0.00%	0.00	Pdgfa	Zfp36l1	Glul	Actg1	Jun	Ctgf	Hes1	Nr4a1	Cyr61	Gata6
GO:0046483	heterocycle metabolic process	0.000386550107504575	4.03918607632785e-07	25	51	5592	31150	0.00%	0.00	Irf9	Ints3	Hp1bp3	Meis2	Pim1	Hes1	Nr4a1	Nmrk2	Id2	Cyr61	Tpr	Thrap3	Btg2	Atf3	Zfp710	Zfp36l1	Atf4	Fos	Gfpt1	Jun	Ier2	Ctgf	Dusp1	Ier5	Gata6
GO:0051252	regulation of RNA metabolic process	0.000402633812419136	4.20724986853851e-07	20	51	3627	31150	0.00%	0.00	Irf9	Hp1bp3	Meis2	Pim1	Hes1	Nr4a1	Id2	Cyr61	Tpr	Btg2	Atf3	Thrap3	Zfp710	Zfp36l1	Atf4	Fos	Jun	Ier2	Ier5	Gata6
GO:0051171	regulation of nitrogen compound metabolic process	0.000429449830819907	4.48745904722996e-07	25	51	5622	31150	0.00%	0.00	Pdgfa	Irf9	Hp1bp3	Meis2	Pim1	Gadd45g	Hes1	Nr4a1	Id2	Cyr61	Tpr	Thrap3	Btg2	Atf3	Zfp710	Zfp36l1	Atf4	Fos	Jun	Ier2	Ctgf	Dusp1	Gadd45b	Ier5	Gata6
GO:0072359	circulatory system development	0.000432383934953913	4.51811844256963e-07	12	51	1214	31150	0.00%	0.00	Pdgfa	Zfp36l1	Glul	Pim1	Actg1	Jun	Ctgf	Hes1	Id2	Nr4a1	Cyr61	Gata6
GO:0006355	regulation of DNA-templated transcription	0.000459946544005784	4.80612898647632e-07	19	51	3300	31150	0.00%	0.00	Irf9	Hp1bp3	Meis2	Pim1	Hes1	Id2	Nr4a1	Cyr61	Tpr	Btg2	Atf3	Thrap3	Zfp710	Atf4	Fos	Jun	Ier2	Ier5	Gata6
GO:1903506	regulation of nucleic acid-templated transcription	0.000468668138826027	4.89726372858963e-07	19	51	3304	31150	0.00%	0.00	Irf9	Hp1bp3	Meis2	Pim1	Hes1	Id2	Nr4a1	Cyr61	Tpr	Btg2	Atf3	Thrap3	Zfp710	Atf4	Fos	Jun	Ier2	Ier5	Gata6
GO:2001141	regulation of RNA biosynthetic process	0.00048656903434092	5.08431592832727e-07	19	51	3312	31150	0.00%	0.00	Irf9	Hp1bp3	Meis2	Pim1	Hes1	Id2	Nr4a1	Cyr61	Tpr	Btg2	Atf3	Thrap3	Zfp710	Atf4	Fos	Jun	Ier2	Ier5	Gata6
GO:0006725	cellular aromatic compound metabolic process	0.000516265188037958	5.39462056465995e-07	25	51	5675	31150	0.00%	0.00	Irf9	Ints3	Hp1bp3	Meis2	Pim1	Hes1	Nr4a1	Nmrk2	Id2	Cyr61	Tpr	Thrap3	Btg2	Atf3	Zfp710	Zfp36l1	Atf4	Fos	Gfpt1	Jun	Ier2	Ctgf	Dusp1	Ier5	Gata6
GO:0001944	vasculature development	0.000550633464289131	5.75374570835037e-07	10	51	799	31150	0.00%	0.00	Pdgfa	Zfp36l1	Glul	Actg1	Jun	Ctgf	Hes1	Nr4a1	Cyr61	Gata6
GO:0048519	negative regulation of biological process	0.000612912378056175	6.40451805701332e-07	25	51	5725	31150	0.00%	0.00	Mad2l1bp	Pdgfa	Ints3	Meis2	Pim1	Gadd45g	Hes1	Nr4a1	Nmrk2	Id2	Cyr61	Tpr	Thrap3	Btg2	Atf3	Zfp36l1	Atf4	Gfpt1	Jun	Rasl11b	Pde4b	Ctgf	Dusp1	Gadd45b	Gata6
GO:0090304	nucleic acid metabolic process	0.000682548555133353	7.13216881017087e-07	23	51	4914	31150	0.00%	0.00	Irf9	Ints3	Hp1bp3	Meis2	Pim1	Hes1	Nr4a1	Id2	Cyr61	Tpr	Thrap3	Btg2	Atf3	Zfp710	Zfp36l1	Atf4	Fos	Jun	Ier2	Ctgf	Dusp1	Ier5	Gata6
GO:0006351	DNA-templated transcription	0.000739445521993394	7.72670346910548e-07	19	51	3403	31150	0.00%	0.00	Irf9	Hp1bp3	Meis2	Pim1	Hes1	Id2	Nr4a1	Cyr61	Tpr	Btg2	Atf3	Thrap3	Zfp710	Atf4	Fos	Jun	Ier2	Ier5	Gata6
GO:0097659	nucleic acid-templated transcription	0.00075293007569895	7.86760789654075e-07	19	51	3407	31150	0.00%	0.00	Irf9	Hp1bp3	Meis2	Pim1	Hes1	Id2	Nr4a1	Cyr61	Tpr	Btg2	Atf3	Thrap3	Zfp710	Atf4	Fos	Jun	Ier2	Ier5	Gata6
GO:0006950	response to stress	0.000758040693514425	7.92101038155094e-07	21	51	4149	31150	0.00%	0.00	Pdgfa	Ints3	Hp1bp3	Gadd45g	Id2	Cyr61	Tpr	Btg2	Atf3	Zfp36l1	Atf4	Fos	Glul	Actg1	Jun	Pde4b	Ctgf	Dusp1	Gadd45b	Ier5	Gata6
GO:0032774	RNA biosynthetic process	0.000798328826674928	8.34199400914241e-07	19	51	3420	31150	0.00%	0.00	Irf9	Hp1bp3	Meis2	Pim1	Hes1	Id2	Nr4a1	Cyr61	Tpr	Btg2	Atf3	Thrap3	Zfp710	Atf4	Fos	Jun	Ier2	Ier5	Gata6
GO:0009719	response to endogenous stimulus	0.00091380215499223	9.54861185989791e-07	13	51	1561	31150	0.00%	0.00	Tpr	Zfp36l1	Atf4	Fos	Jun	Rasl11b	Ier2	Pde4b	Ctgf	Hes1	Nr4a1	Cyr61	Gata6
GO:0034641	cellular nitrogen compound metabolic process	0.000981401496764709	1.02549790675518e-06	26	51	6310	31150	0.00%	0.00	mt-Tp	Irf9	Ints3	Hp1bp3	Meis2	Pim1	Hes1	Nr4a1	Nmrk2	Id2	Cyr61	Tpr	Thrap3	Btg2	Atf3	Zfp710	Zfp36l1	Atf4	Fos	Gfpt1	Jun	Ier2	Ctgf	Dusp1	Ier5	Gata6
GO:0071363	cellular response to growth factor stimulus	0.00114129810273367	1.1925789997217e-06	9	51	665	31150	0.00%	0.00	Zfp36l1	Fos	Jun	Rasl11b	Ctgf	Hes1	Nr4a1	Cyr61	Gata6
GO:0042981	regulation of apoptotic process	0.00114685225332858	1.19838270985223e-06	13	51	1593	31150	0.00%	0.00	Atf3	Btg2	Zfp36l1	Atf4	Pim1	Jun	Gadd45g	Rnf122	Nr4a1	Dusp1	Gadd45b	Cyr61	Gata6
GO:1901360	organic cyclic compound metabolic process	0.0011518265796621	1.2035805430116e-06	25	51	5914	31150	0.00%	0.00	Irf9	Ints3	Hp1bp3	Meis2	Pim1	Hes1	Nr4a1	Nmrk2	Id2	Cyr61	Tpr	Thrap3	Btg2	Atf3	Zfp710	Zfp36l1	Atf4	Fos	Gfpt1	Jun	Ier2	Ctgf	Dusp1	Ier5	Gata6
GO:0043067	regulation of programmed cell death	0.00143170927448452	1.49603894930462e-06	13	51	1625	31150	0.00%	0.00	Atf3	Btg2	Zfp36l1	Atf4	Pim1	Jun	Gadd45g	Rnf122	Nr4a1	Dusp1	Gadd45b	Cyr61	Gata6
GO:0009628	response to abiotic stimulus	0.0014532572016232	1.51855506961672e-06	11	51	1116	31150	0.00%	0.00	Tpr	Zfp36l1	Ints3	Fos	Hp1bp3	Meis2	Jun	Pde4b	Id2	Ier5	Gata6
GO:0007346	regulation of mitotic cell cycle	0.00158225094097776	1.65334476591198e-06	8	51	509	31150	0.00%	0.00	Tpr	Mad2l1bp	Btg2	Zfp36l1	Ints3	Meis2	Hes1	Id2
GO:0008219	cell death	0.00161114279844292	1.6835347946112e-06	15	51	2227	31150	0.00%	0.00	Atf3	Btg2	Zfp36l1	Atf4	Fos	Pim1	Jun	Gadd45g	Rnf122	Ctgf	Dusp1	Nr4a1	Gadd45b	Cyr61	Gata6
GO:0016070	RNA metabolic process	0.00178723313541771	1.86753723659113e-06	21	51	4369	31150	0.00%	0.00	Irf9	Ints3	Hp1bp3	Meis2	Pim1	Hes1	Nr4a1	Id2	Cyr61	Tpr	Thrap3	Btg2	Atf3	Zfp710	Zfp36l1	Atf4	Fos	Jun	Ier2	Ier5	Gata6
GO:0070371	ERK1 and ERK2 cascade	0.0017919574306091	1.87247380418923e-06	7	51	358	31150	0.00%	0.00	Jun	Atf3	Pdgfa	Zfp36l1	Ctgf	Dusp1	Cyr61
GO:0045787	positive regulation of cell cycle	0.00185921602187472	1.94275446381893e-06	7	51	360	31150	0.00%	0.00	Tpr	Mad2l1bp	Ctgf	Hes1	Id2	Meis2	Pim1
GO:0031324	negative regulation of cellular metabolic process	0.00187248693092775	1.95662166241145e-06	15	51	2254	31150	0.00%	0.00	Tpr	Thrap3	Atf3	Pdgfa	Btg2	Zfp36l1	Atf4	Gfpt1	Jun	Gadd45g	Hes1	Dusp1	Id2	Gadd45b	Gata6
GO:0042221	response to chemical	0.00194850117024655	2.03605137956797e-06	21	51	4392	31150	0.00%	0.00	Pdgfa	Hp1bp3	Pim1	Hes1	Id2	Nr4a1	Cyr61	Tpr	Atf3	Zfp36l1	Atf4	Fos	Glul	Actg1	Jun	Rasl11b	Ier2	Pde4b	Ctgf	Dusp1	Gata6
GO:0038066	p38MAPK cascade	0.00195535887240383	2.04321721254318e-06	4	51	55	31150	0.00%	0.00	Gadd45g	Zfp36l1	Dusp1	Gadd45b
GO:0071704	organic substance metabolic process	0.00213442529949141	2.2303294665532e-06	35	51	11224	31150	0.00%	0.00	mt-Tp	Irf9	Ints3	Meis2	Gadd45g	Rnf122	Hes1	Nr4a1	Nmrk2	Id2	Cyr61	Btg2	Zfp36l1	Atf4	Fos	Otud1	Actg1	Jun	Ier2	Dusp1	Gadd45b	Pdgfa	Hp1bp3	Pim1	Tpr	Atf3	Thrap3	Zfp710	Glul	Ppp1r3b	Gfpt1	Pde4b	Ctgf	Ier5	Gata6
GO:0006807	nitrogen compound metabolic process	0.00221437219758952	2.31386854502562e-06	32	51	9564	31150	0.00%	0.00	mt-Tp	Irf9	Ints3	Meis2	Gadd45g	Rnf122	Hes1	Nr4a1	Nmrk2	Id2	Cyr61	Btg2	Zfp36l1	Atf4	Fos	Otud1	Jun	Ier2	Dusp1	Gadd45b	Pdgfa	Hp1bp3	Pim1	Tpr	Atf3	Thrap3	Zfp710	Glul	Gfpt1	Ctgf	Gata6	Ier5
GO:0044238	primary metabolic process	0.00242875299479355	2.53788191723464e-06	33	51	10146	31150	0.00%	0.00	mt-Tp	Irf9	Ints3	Meis2	Gadd45g	Rnf122	Hes1	Nr4a1	Nmrk2	Id2	Cyr61	Btg2	Zfp36l1	Atf4	Fos	Otud1	Jun	Ier2	Dusp1	Gadd45b	Pdgfa	Hp1bp3	Pim1	Tpr	Atf3	Thrap3	Zfp710	Glul	Ppp1r3b	Gfpt1	Ctgf	Gata6	Ier5
GO:0070887	cellular response to chemical stimulus	0.00255077495669526	2.66538657961887e-06	18	51	3325	31150	0.00%	0.00	Hp1bp3	Pim1	Hes1	Id2	Nr4a1	Cyr61	Tpr	Atf3	Zfp36l1	Atf4	Fos	Actg1	Jun	Rasl11b	Pde4b	Ctgf	Dusp1	Gata6
GO:0044237	cellular metabolic process	0.00259971509695443	2.71652570214674e-06	32	51	9628	31150	0.00%	0.00	mt-Tp	Irf9	Ints3	Meis2	Gadd45g	Rnf122	Hes1	Nr4a1	Nmrk2	Id2	Cyr61	Btg2	Zfp36l1	Atf4	Fos	Jun	Ier2	Dusp1	Gadd45b	Pdgfa	Hp1bp3	Pim1	Tpr	Atf3	Thrap3	Zfp710	Glul	Ppp1r3b	Gfpt1	Ctgf	Gata6	Ier5
GO:0001525	angiogenesis	0.00280687154360113	2.93299011870547e-06	8	51	550	31150	0.00%	0.00	Pdgfa	Glul	Jun	Actg1	Ctgf	Nr4a1	Cyr61	Gata6
GO:0031668	cellular response to extracellular stimulus	0.00285380832701427	2.9820358693984e-06	6	51	245	31150	0.00%	0.00	Jun	Atf3	Atf4	Glul	Fos	Pim1
GO:0071310	cellular response to organic substance	0.00286972508574456	2.99866780119598e-06	16	51	2658	31150	0.00%	0.00	Pim1	Hes1	Nr4a1	Cyr61	Tpr	Atf3	Zfp36l1	Atf4	Fos	Rasl11b	Jun	Actg1	Pde4b	Ctgf	Dusp1	Gata6
GO:0035295	tube development	0.00304690094010652	3.18380453511653e-06	11	51	1205	31150	0.00%	0.00	Pdgfa	Zfp36l1	Glul	Actg1	Jun	Ctgf	Hes1	Id2	Nr4a1	Cyr61	Gata6
GO:0010033	response to organic substance	0.00314662256129487	3.28800685610749e-06	18	51	3374	31150	0.00%	0.00	Pim1	Hes1	Nr4a1	Cyr61	Tpr	Atf3	Zfp36l1	Atf4	Fos	Glul	Actg1	Rasl11b	Jun	Ier2	Pde4b	Ctgf	Dusp1	Gata6
GO:0048646	anatomical structure formation involved in morphogenesis	0.00400722753412259	4.18728059991911e-06	11	51	1240	31150	0.00%	0.00	Pdgfa	Glul	Pim1	Actg1	Jun	Ctgf	Hes1	Nr4a1	Dusp1	Cyr61	Gata6
GO:0008152	metabolic process	0.0060195513463557	6.29002230549185e-06	35	51	11676	31150	0.00%	0.00	mt-Tp	Irf9	Ints3	Meis2	Gadd45g	Rnf122	Hes1	Nr4a1	Nmrk2	Id2	Cyr61	Btg2	Zfp36l1	Atf4	Fos	Otud1	Actg1	Jun	Ier2	Dusp1	Gadd45b	Pdgfa	Hp1bp3	Pim1	Tpr	Atf3	Thrap3	Zfp710	Glul	Ppp1r3b	Gfpt1	Pde4b	Ctgf	Ier5	Gata6
GO:0000165	MAPK cascade	0.00603983329751577	6.31121556689213e-06	9	51	816	31150	0.00%	0.00	Atf3	Pdgfa	Zfp36l1	Jun	Gadd45g	Ctgf	Dusp1	Gadd45b	Cyr61
GO:0031327	negative regulation of cellular biosynthetic process	0.00606642954122238	6.3390068351331e-06	12	51	1565	31150	0.00%	0.00	Tpr	Atf3	Pdgfa	Btg2	Zfp36l1	Atf4	Gfpt1	Jun	Hes1	Id2	Dusp1	Gata6
GO:0002763	positive regulation of myeloid leukocyte differentiation	0.00610623140441151	6.38059707879991e-06	4	51	73	31150	0.00%	0.00	Jun	Zfp36l1	Fos	Id2
GO:0009892	negative regulation of metabolic process	0.00630676228151886	6.59013822520257e-06	17	51	3177	31150	0.00%	0.00	Pdgfa	Gadd45g	Hes1	Nr4a1	Id2	Tpr	Btg2	Atf3	Thrap3	Zfp36l1	Atf4	Gfpt1	Jun	Ctgf	Dusp1	Gadd45b	Gata6
GO:2000026	regulation of multicellular organismal development	0.00659837603316837	6.89485478909965e-06	12	51	1578	31150	0.00%	0.00	Zfp36l1	Atf4	Glul	Fos	Meis2	Pim1	Jun	Ctgf	Hes1	Id2	Cyr61	Gata6
GO:0003007	heart morphogenesis	0.00665342481388698	6.95237702600521e-06	6	51	284	31150	0.00%	0.00	Jun	Hes1	Id2	Cyr61	Pim1	Gata6
GO:0110021	cardiac muscle myoblast proliferation	0.00753729485629724	7.87596118735344e-06	2	51	3	31150	0.00%	0.00	Meis2	Gata6
GO:0110022	regulation of cardiac muscle myoblast proliferation	0.00753729485629724	7.87596118735344e-06	2	51	3	31150	0.00%	0.00	Meis2	Gata6
GO:0110024	positive regulation of cardiac muscle myoblast proliferation	0.00753729485629724	7.87596118735344e-06	2	51	3	31150	0.00%	0.00	Meis2	Gata6
GO:0009890	negative regulation of biosynthetic process	0.00798582956243033	8.34464949052281e-06	12	51	1608	31150	0.00%	0.00	Tpr	Atf3	Pdgfa	Btg2	Zfp36l1	Atf4	Gfpt1	Jun	Hes1	Id2	Dusp1	Gata6
GO:0071495	cellular response to endogenous stimulus	0.00853945577992067	8.92315128518356e-06	11	51	1343	31150	0.00%	0.00	Zfp36l1	Atf4	Fos	Jun	Rasl11b	Pde4b	Ctgf	Hes1	Nr4a1	Cyr61	Gata6
GO:0010605	negative regulation of macromolecule metabolic process	0.010355788871447	1.08210959994222e-05	16	51	2937	31150	0.00%	0.00	Gadd45g	Hes1	Nr4a1	Id2	Tpr	Btg2	Atf3	Thrap3	Zfp36l1	Atf4	Gfpt1	Jun	Ctgf	Dusp1	Gadd45b	Gata6
GO:0071496	cellular response to external stimulus	0.0107474692141038	1.12303753543404e-05	6	51	309	31150	0.00%	0.00	Jun	Atf3	Atf4	Glul	Fos	Pim1
GO:0060411	cardiac septum morphogenesis	0.0111961270243578	1.16991922929549e-05	4	51	85	31150	0.00%	0.00	Hes1	Id2	Cyr61	Gata6
GO:0050794	regulation of cellular process	0.0118872916962382	1.24214124307609e-05	35	51	11988	31150	0.00%	0.00	Irf9	Ints3	Meis2	Gadd45g	Rnf122	Hes1	Nr4a1	Nmrk2	Id2	Cyr61	Btg2	Zfp36l1	Atf4	Fos	Actg1	Jun	Rasl11b	Ier2	Dusp1	Gadd45b	Pdgfa	Mad2l1bp	Hp1bp3	Pim1	Tpr	Atf3	Thrap3	Zfp710	Glul	Ppp1r3b	Gfpt1	Pde4b	Ctgf	Ier5	Gata6
GO:0006915	apoptotic process	0.0123836319930578	1.29400543292141e-05	13	51	1980	31150	0.00%	0.00	Atf3	Btg2	Zfp36l1	Atf4	Pim1	Jun	Gadd45g	Rnf122	Nr4a1	Dusp1	Gadd45b	Cyr61	Gata6
GO:0009887	animal organ morphogenesis	0.0139334305090435	1.4559488515197e-05	10	51	1150	31150	0.00%	0.00	Pdgfa	Atf4	Meis2	Pim1	Jun	Ctgf	Hes1	Id2	Cyr61	Gata6
GO:0060537	muscle tissue development	0.015042030648471	1.57179003641285e-05	7	51	496	31150	0.00%	0.00	Atf3	Btg2	Nr4a1	Fos	Id2	Pim1	Gata6
GO:0051240	positive regulation of multicellular organismal process	0.0164487978761813	1.71878765686325e-05	12	51	1728	31150	0.02%	0.02	Zfp36l1	Atf4	Fos	Pim1	Jun	Pde4b	Gadd45g	Ctgf	Hes1	Id2	Cyr61	Gata6
GO:0051239	regulation of multicellular organismal process	0.0165340976887683	1.72770090791727e-05	16	51	3048	31150	0.02%	0.02	Pdgfa	Meis2	Pim1	Gadd45g	Hes1	Id2	Nr4a1	Cyr61	Zfp36l1	Atf4	Fos	Glul	Jun	Pde4b	Ctgf	Gata6
GO:0070372	regulation of ERK1 and ERK2 cascade	0.0166790574816789	1.74284822170103e-05	6	51	334	31150	0.02%	0.02	Jun	Atf3	Pdgfa	Ctgf	Dusp1	Cyr61
GO:0035914	skeletal muscle cell differentiation	0.0166803837413174	1.74298680682523e-05	4	51	94	31150	0.02%	0.02	Atf3	Btg2	Nr4a1	Fos
GO:0012501	programmed cell death	0.0169309132548084	1.76916543937392e-05	13	51	2039	31150	0.02%	0.02	Atf3	Btg2	Zfp36l1	Atf4	Pim1	Jun	Gadd45g	Rnf122	Nr4a1	Dusp1	Gadd45b	Cyr61	Gata6
GO:0045595	regulation of cell differentiation	0.0174214892694721	1.82042730088527e-05	12	51	1738	31150	0.03%	0.04	Zfp36l1	Atf4	Fos	Meis2	Pim1	Jun	Ctgf	Hes1	Nmrk2	Id2	Cyr61	Gata6
GO:0071774	response to fibroblast growth factor	0.021294062312131	2.22508488110041e-05	4	51	100	31150	0.03%	0.04	Ier2	Zfp36l1	Ctgf	Nr4a1
GO:0051172	negative regulation of nitrogen compound metabolic process	0.0215469083674839	2.25150557653959e-05	14	51	2413	31150	0.03%	0.04	Tpr	Thrap3	Atf3	Btg2	Zfp36l1	Atf4	Jun	Gadd45g	Hes1	Dusp1	Nr4a1	Id2	Gadd45b	Gata6
GO:0010558	negative regulation of macromolecule biosynthetic process	0.0243669871385561	2.5461846539766e-05	11	51	1503	31150	0.03%	0.04	Tpr	Atf3	Btg2	Zfp36l1	Atf4	Gfpt1	Jun	Hes1	Id2	Dusp1	Gata6
GO:0043408	regulation of MAPK cascade	0.0246102733200543	2.57160640752919e-05	8	51	742	31150	0.03%	0.04	Atf3	Pdgfa	Jun	Gadd45g	Ctgf	Dusp1	Gadd45b	Cyr61
GO:0031669	cellular response to nutrient levels	0.0248236924911678	2.59390726135505e-05	5	51	213	31150	0.03%	0.04	Jun	Atf3	Atf4	Glul	Pim1
GO:0010628	positive regulation of gene expression	0.0294538015870737	3.0777222139053e-05	10	51	1255	31150	0.06%	0.08	Thrap3	Atf3	Atf4	Actg1	Pde4b	Ctgf	Hes1	Id2	Cyr61	Gata6
GO:0045597	positive regulation of cell differentiation	0.0324550742807659	3.39133482557637e-05	9	51	1009	31150	0.06%	0.08	Zfp36l1	Fos	Pim1	Jun	Ctgf	Hes1	Id2	Cyr61	Gata6
GO:0045637	regulation of myeloid cell differentiation	0.0329427585955994	3.44229452409607e-05	5	51	226	31150	0.06%	0.08	Jun	Zfp36l1	Fos	Id2	Meis2
GO:0045639	positive regulation of myeloid cell differentiation	0.0344219032296011	3.59685509191234e-05	4	51	113	31150	0.06%	0.08	Jun	Zfp36l1	Fos	Id2
GO:0045786	negative regulation of cell cycle	0.0380298980151872	3.97386604129438e-05	6	51	387	31150	0.08%	0.10	Tpr	Mad2l1bp	Btg2	Zfp36l1	Ints3	Nr4a1
GO:0030513	positive regulation of BMP signaling pathway	0.0403650787155289	4.21787656379613e-05	3	51	41	31150	0.08%	0.10	Hes1	Cyr61	Gata6
GO:0009653	anatomical structure morphogenesis	0.0408385862028737	4.26735488013309e-05	15	51	2910	31150	0.07%	0.10	Pdgfa	Zfp36l1	Atf4	Glul	Meis2	Pim1	Actg1	Jun	Ctgf	Hes1	Id2	Nr4a1	Dusp1	Cyr61	Gata6
GO:0045930	negative regulation of mitotic cell cycle	0.0447206839544725	4.67300772774008e-05	5	51	241	31150	0.07%	0.10	Tpr	Mad2l1bp	Btg2	Zfp36l1	Ints3
GO:0030097	hemopoiesis	0.0448747254060684	4.68910401317329e-05	9	51	1052	31150	0.07%	0.10	Zfp36l1	Atf4	Fos	Meis2	Pim1	Jun	Gadd45g	Hes1	Id2
GO:1900744	regulation of p38MAPK cascade	0.0466225968226179	4.87174470455778e-05	3	51	43	31150	0.07%	0.10	Gadd45g	Dusp1	Gadd45b
Adult 2
Date	Thu Oct 20 07:31:32 EDT 2022
Aspect	P
P-value cutoff	0.05
Calculate FDR	Yes
Regulation links followed	Yes
Bonferroni correction	Yes
Annotation file	gene_association.mgi
Ontology file
Evidence codes used	IEA (73259)	IGI (15398)	IEP (1952)	HDA (3710)	IBA (75347)	IPI (20250)	ND (45263)	IC (4264)	ISS (1797)	IMP (56358)	IDA (60033)	RCA (306)	HMP (1)	IKR (7)	TAS (7177)	EXP (347)	ISM (26)	NAS (605)	ISO (144103)	ISA (4785)
Unknown identifiers (9)	Gm17036 Gm26244 Gm38365 Gm43359 Gm43360 Gm43361 Gm45203 Gm45251 Gm47586
GOID	TERM	CORRECTED_PVALUE	UNCORRECTED_PVALUE	NUM_LIST_ANNOTATIONS	LIST_SIZE	TOTAL_NUM_ANNOTATIONS	POPULATION_SIZE	FDR_RATE	EXPECTED_FALSE_POSITIVES	ANNOTATED_GENES
GO:0010467	gene expression	4.99442610546515e-06	7.10444680720504e-09	26	42	6426	31150	0.00%	0.00	Ppp1r15a	Fam46a	Naa25	Actb	Arid5b	Trmt11	Kcnq1ot1	Pim1	Zfp827	Brd2	Pcbp2	Gadd45g	Ctif	Junb	Hes1	Tfdp2	Cyr61	Pde4d	Dmd	Atf3	Smg1	Actg1	Ier2	Zfp36	Srsf5	Fam208a
GO:0010468	regulation of gene expression	6.6325294198444e-06	9.43460799408876e-09	23	42	4991	31150	0.00%	0.00	Ppp1r15a	Fam46a	Actb	Arid5b	Kcnq1ot1	Pim1	Zfp827	Brd2	Pcbp2	Ctif	Junb	Hes1	Tfdp2	Pde4d	Cyr61	Dmd	Atf3	Smg1	Actg1	Ier2	Zfp36	Srsf5	Fam208a
GO:0009888	tissue development	3.04476355279181e-05	4.33110035959006e-08	15	42	2096	31150	0.00%	0.00	Dmd	Fam46a	Atf3	Actb	Arid5b	Pim1	Actg1	Brd2	Zfp36	Junb	Hes1	Myh6	Fam208a	Pde4d	Cyr61
GO:0016070	RNA metabolic process	0.000132190845505544	1.88038187063363e-07	20	42	4369	31150	0.00%	0.00	Ppp1r15a	Fam46a	Actb	Arid5b	Trmt11	Pim1	Zfp827	Brd2	Pcbp2	Ctif	Junb	Hes1	Tfdp2	Cyr61	Dmd	Atf3	Smg1	Ier2	Zfp36	Srsf5
GO:0060255	regulation of macromolecule metabolic process	0.000132388659052226	1.88319571909283e-07	24	42	6356	31150	0.00%	0.00	Ppp1r15a	Fam46a	Actb	Arid5b	Kcnq1ot1	Pim1	Zfp827	Brd2	Pcbp2	Gadd45g	Ctif	Junb	Hes1	Tfdp2	Cyr61	Pde4d	Dmd	Atf3	Smg1	Actg1	Ier2	Zfp36	Srsf5	Fam208a
GO:0019219	regulation of nucleobase-containing compound metabolic process	0.000145183486341577	2.06519895222728e-07	19	42	3946	31150	0.00%	0.00	Ppp1r15a	Fam46a	Actb	Arid5b	Kcnq1ot1	Pim1	Zfp827	Brd2	Pcbp2	Junb	Hes1	Tfdp2	Cyr61	Dmd	Atf3	Smg1	Zfp36	Ier2	Srsf5
GO:0090304	nucleic acid metabolic process	0.000175041288064767	2.48991874914319e-07	21	42	4914	31150	0.00%	0.00	Ppp1r15a	Fam46a	Actb	Arid5b	Trmt11	Kcnq1ot1	Pim1	Zfp827	Brd2	Pcbp2	Ctif	Junb	Hes1	Tfdp2	Cyr61	Dmd	Atf3	Smg1	Ier2	Zfp36	Srsf5
GO:0006139	nucleobase-containing compound metabolic process	0.000202842906441528	2.88538984980837e-07	22	42	5449	31150	0.00%	0.00	Ppp1r15a	Fam46a	Actb	Arid5b	Trmt11	Kcnq1ot1	Pim1	Zfp827	Brd2	Pcbp2	Ctif	Junb	Hes1	Tfdp2	Cyr61	Dmd	Atf3	Smg1	Ier2	Zfp36	Srsf5	Myh6
GO:0051254	positive regulation of RNA metabolic process	0.000252803035612593	3.59606025053475e-07	13	42	1782	31150	0.00%	0.00	Ppp1r15a	Atf3	Actb	Pim1	Zfp827	Pcbp2	Ier2	Zfp36	Junb	Hes1	Srsf5	Tfdp2	Cyr61
GO:0031323	regulation of cellular metabolic process	0.00028794402975816	4.0959321444973e-07	22	42	5556	31150	0.00%	0.00	Ppp1r15a	Fam46a	Actb	Arid5b	Kcnq1ot1	Pim1	Zfp827	Brd2	Pcbp2	Gadd45g	Ctif	Junb	Hes1	Tfdp2	Cyr61	Pde4d	Dmd	Atf3	Smg1	Ier2	Zfp36	Srsf5
GO:0046483	heterocycle metabolic process	0.000323343111193359	4.59947526590837e-07	22	42	5592	31150	0.00%	0.00	Ppp1r15a	Fam46a	Actb	Arid5b	Trmt11	Kcnq1ot1	Pim1	Zfp827	Brd2	Pcbp2	Ctif	Junb	Hes1	Tfdp2	Cyr61	Dmd	Atf3	Smg1	Ier2	Zfp36	Srsf5	Myh6
GO:0051171	regulation of nitrogen compound metabolic process	0.000355886858293952	5.06240196719705e-07	22	42	5622	31150	0.00%	0.00	Ppp1r15a	Fam46a	Actb	Arid5b	Kcnq1ot1	Pim1	Zfp827	Brd2	Pcbp2	Gadd45g	Ctif	Junb	Hes1	Tfdp2	Cyr61	Pde4d	Dmd	Atf3	Smg1	Ier2	Zfp36	Srsf5
GO:0010605	negative regulation of macromolecule metabolic process	0.00040190816593849	5.7170436122118e-07	16	42	2937	31150	0.00%	0.00	Ppp1r15a	Fam46a	Actb	Arid5b	Kcnq1ot1	Zfp827	Gadd45g	Ctif	Hes1	Tfdp2	Pde4d	Dmd	Atf3	Smg1	Zfp36	Fam208a
GO:0006725	cellular aromatic compound metabolic process	0.000420921540488476	5.98750413212626e-07	22	42	5675	31150	0.00%	0.00	Ppp1r15a	Fam46a	Actb	Arid5b	Trmt11	Kcnq1ot1	Pim1	Zfp827	Brd2	Pcbp2	Ctif	Junb	Hes1	Tfdp2	Cyr61	Dmd	Atf3	Smg1	Ier2	Zfp36	Srsf5	Myh6
GO:0019222	regulation of metabolic process	0.000615928740673306	8.76143301100008e-07	24	42	6878	31150	0.00%	0.00	Ppp1r15a	Fam46a	Actb	Arid5b	Kcnq1ot1	Pim1	Zfp827	Brd2	Pcbp2	Gadd45g	Ctif	Junb	Hes1	Tfdp2	Cyr61	Pde4d	Dmd	Atf3	Smg1	Actg1	Ier2	Zfp36	Srsf5	Fam208a
GO:0080090	regulation of primary metabolic process	0.000639706092364328	9.09965991983397e-07	22	42	5810	31150	0.00%	0.00	Ppp1r15a	Fam46a	Actb	Arid5b	Kcnq1ot1	Pim1	Zfp827	Brd2	Pcbp2	Gadd45g	Ctif	Junb	Hes1	Tfdp2	Cyr61	Pde4d	Dmd	Atf3	Smg1	Ier2	Zfp36	Srsf5
GO:1901360	organic cyclic compound metabolic process	0.000875663881306368	1.24561007298203e-06	22	42	5914	31150	0.00%	0.00	Ppp1r15a	Fam46a	Actb	Arid5b	Trmt11	Kcnq1ot1	Pim1	Zfp827	Brd2	Pcbp2	Ctif	Junb	Hes1	Tfdp2	Cyr61	Dmd	Atf3	Smg1	Ier2	Zfp36	Srsf5	Myh6
GO:0045935	positive regulation of nucleobase-containing compound metabolic process	0.000898359180136101	1.27789357060612e-06	13	42	1993	31150	0.00%	0.00	Ppp1r15a	Atf3	Actb	Pim1	Zfp827	Pcbp2	Ier2	Zfp36	Junb	Hes1	Srsf5	Tfdp2	Cyr61
GO:0009892	negative regulation of metabolic process	0.00115350423254758	1.64083105625545e-06	16	42	3177	31150	0.00%	0.00	Ppp1r15a	Fam46a	Actb	Arid5b	Kcnq1ot1	Zfp827	Gadd45g	Ctif	Hes1	Tfdp2	Pde4d	Dmd	Atf3	Smg1	Zfp36	Fam208a
GO:0051252	regulation of RNA metabolic process	0.00128509606065583	1.82801715598269e-06	17	42	3627	31150	0.00%	0.00	Ppp1r15a	Fam46a	Actb	Arid5b	Pim1	Zfp827	Brd2	Pcbp2	Junb	Hes1	Tfdp2	Cyr61	Dmd	Atf3	Zfp36	Ier2	Srsf5
GO:0034641	cellular nitrogen compound metabolic process	0.00271736667579182	3.86538645205095e-06	22	42	6310	31150	0.00%	0.00	Ppp1r15a	Fam46a	Actb	Arid5b	Trmt11	Kcnq1ot1	Pim1	Zfp827	Brd2	Pcbp2	Ctif	Junb	Hes1	Tfdp2	Cyr61	Dmd	Atf3	Smg1	Ier2	Zfp36	Srsf5	Myh6
GO:0009893	positive regulation of metabolic process	0.0032964678815645	4.68914350151422e-06	17	42	3882	31150	0.00%	0.00	Ppp1r15a	Fam46a	Actb	Pim1	Zfp827	Pcbp2	Gadd45g	Junb	Hes1	Tfdp2	Pde4d	Cyr61	Atf3	Actg1	Zfp36	Ier2	Srsf5
GO:0031324	negative regulation of cellular metabolic process	0.00352184752153723	5.0097404289292e-06	13	42	2254	31150	0.00%	0.00	Dmd	Ppp1r15a	Fam46a	Atf3	Smg1	Actb	Arid5b	Zfp827	Zfp36	Gadd45g	Hes1	Tfdp2	Pde4d
GO:XXXXXXX	unannotated	0.00352628426902742	5.01605159178864e-06	9	42	978	31150	0.00%	0.00	Gm43361	Gm45251	Gm17036	Gm26244	Gm43360	Gm45203	Gm47586	Gm43359	Gm38365
GO:0060716	labyrinthine layer blood vessel development	0.00458198158746614	6.5177547474625e-06	3	42	27	31150	0.00%	0.00	Junb	Hes1	Cyr61
GO:0010604	positive regulation of macromolecule metabolic process	0.00469191933208903	6.67413845247373e-06	16	42	3535	31150	0.00%	0.00	Ppp1r15a	Fam46a	Actb	Pim1	Zfp827	Pcbp2	Junb	Hes1	Tfdp2	Pde4d	Cyr61	Atf3	Actg1	Zfp36	Ier2	Srsf5
GO:0045893	positive regulation of DNA-templated transcription	0.00505741110890397	7.19404140669128e-06	11	42	1625	31150	0.00%	0.00	Ppp1r15a	Atf3	Actb	Pim1	Zfp827	Pcbp2	Ier2	Junb	Hes1	Tfdp2	Cyr61
GO:1903508	positive regulation of nucleic acid-templated transcription	0.00505741110890397	7.19404140669128e-06	11	42	1625	31150	0.00%	0.00	Ppp1r15a	Atf3	Actb	Pim1	Zfp827	Pcbp2	Ier2	Junb	Hes1	Tfdp2	Cyr61
GO:1902680	positive regulation of RNA biosynthetic process	0.00523746884787391	7.45016905814213e-06	11	42	1631	31150	0.00%	0.00	Ppp1r15a	Atf3	Actb	Pim1	Zfp827	Pcbp2	Ier2	Junb	Hes1	Tfdp2	Cyr61
GO:0043170	macromolecule metabolic process	0.00550374138880577	7.82893511921162e-06	27	42	9593	31150	0.00%	0.00	Ppp1r15a	Fam46a	Naa25	Actb	Arid5b	Trmt11	Kcnq1ot1	Nktr	Pim1	Zfp827	Brd2	Pcbp2	Gadd45g	Ctif	Junb	Hes1	Tfdp2	Cyr61	Pde4d	Dmd	Atf3	Smg1	Actg1	Ier2	Zfp36	Fam208a	Srsf5
GO:0150111	regulation of transepithelial transport	0.00747297711138647	1.06301239137788e-05	2	42	4	31150	0.00%	0.00	Actg1	Actb
GO:0006355	regulation of DNA-templated transcription	0.00978937559934799	1.39251431000683e-05	15	42	3300	31150	0.00%	0.00	Dmd	Ppp1r15a	Atf3	Actb	Arid5b	Pim1	Zfp827	Brd2	Pcbp2	Ier2	Zfp36	Junb	Hes1	Tfdp2	Cyr61
GO:1903506	regulation of nucleic acid-templated transcription	0.0099338528760956	1.41306584297235e-05	15	42	3304	31150	0.00%	0.00	Dmd	Ppp1r15a	Atf3	Actb	Arid5b	Pim1	Zfp827	Brd2	Pcbp2	Ier2	Zfp36	Junb	Hes1	Tfdp2	Cyr61
GO:2001141	regulation of RNA biosynthetic process	0.010228546848462	1.4549853269505e-05	15	42	3312	31150	0.00%	0.00	Dmd	Ppp1r15a	Atf3	Actb	Arid5b	Pim1	Zfp827	Brd2	Pcbp2	Ier2	Zfp36	Junb	Hes1	Tfdp2	Cyr61
GO:0048519	negative regulation of biological process	0.0102454528246051	1.45739015997227e-05	20	42	5725	31150	0.00%	0.00	Ppp1r15a	Fam46a	Actb	Arid5b	Kcnq1ot1	Pim1	Zfp827	Pcbp2	Gadd45g	Ctif	Hes1	Tfdp2	Pde4d	Cyr61	Dmd	Atf3	Smg1	Rasl11b	Zfp36	Fam208a
GO:0006357	regulation of transcription by RNA polymerase II	0.0115556172304694	1.64375778527303e-05	13	42	2515	31150	0.00%	0.00	Ppp1r15a	Atf3	Actb	Arid5b	Zfp827	Brd2	Pcbp2	Ier2	Zfp36	Junb	Hes1	Tfdp2	Cyr61
GO:0010556	regulation of macromolecule biosynthetic process	0.0115936741727734	1.64917129057944e-05	16	42	3793	31150	0.00%	0.00	Ppp1r15a	Actb	Arid5b	Pim1	Zfp827	Brd2	Pcbp2	Ctif	Junb	Hes1	Tfdp2	Cyr61	Dmd	Atf3	Zfp36	Ier2
GO:0033687	osteoblast proliferation	0.013079179585301	1.86048073759616e-05	3	42	38	31150	0.00%	0.00	Junb	Cyr61	Kcnq1ot1
GO:0060674	placenta blood vessel development	0.0141558224547587	2.01363050565557e-05	3	42	39	31150	0.00%	0.00	Junb	Hes1	Cyr61
GO:0006351	DNA-templated transcription	0.0141756667039976	2.0164533007109e-05	15	42	3403	31150	0.00%	0.00	Dmd	Ppp1r15a	Atf3	Actb	Arid5b	Pim1	Zfp827	Brd2	Pcbp2	Ier2	Zfp36	Junb	Hes1	Tfdp2	Cyr61
GO:0097659	nucleic acid-templated transcription	0.014376797828171	2.04506370244253e-05	15	42	3407	31150	0.00%	0.00	Dmd	Ppp1r15a	Atf3	Actb	Arid5b	Pim1	Zfp827	Brd2	Pcbp2	Ier2	Zfp36	Junb	Hes1	Tfdp2	Cyr61
GO:0006366	transcription by RNA polymerase II	0.0148042519237875	2.10586798346907e-05	13	42	2574	31150	0.00%	0.00	Ppp1r15a	Atf3	Actb	Arid5b	Zfp827	Brd2	Pcbp2	Ier2	Zfp36	Junb	Hes1	Tfdp2	Cyr61
GO:0032774	RNA biosynthetic process	0.0150481988792324	2.14056883061627e-05	15	42	3420	31150	0.00%	0.00	Dmd	Ppp1r15a	Atf3	Actb	Arid5b	Pim1	Zfp827	Brd2	Pcbp2	Ier2	Zfp36	Junb	Hes1	Tfdp2	Cyr61
GO:0010557	positive regulation of macromolecule biosynthetic process	0.0170792012896243	2.42947386765638e-05	11	42	1850	31150	0.00%	0.00	Ppp1r15a	Atf3	Actb	Pim1	Zfp827	Pcbp2	Ier2	Junb	Hes1	Tfdp2	Cyr61
GO:0006807	nitrogen compound metabolic process	0.0203511567931786	2.89490139305528e-05	26	42	9564	31150	0.09%	0.04	Ppp1r15a	Fam46a	Naa25	Actb	Arid5b	Trmt11	Kcnq1ot1	Nktr	Pim1	Zfp827	Brd2	Pcbp2	Gadd45g	Ctif	Junb	Hes1	Tfdp2	Cyr61	Pde4d	Dmd	Atf3	Smg1	Ier2	Zfp36	Myh6	Srsf5
GO:0031326	regulation of cellular biosynthetic process	0.0211507111364331	3.00863600802747e-05	16	42	3978	31150	0.09%	0.04	Ppp1r15a	Actb	Arid5b	Pim1	Zfp827	Brd2	Pcbp2	Ctif	Junb	Hes1	Tfdp2	Cyr61	Dmd	Atf3	Zfp36	Ier2
GO:0051173	positive regulation of nitrogen compound metabolic process	0.0229046511208646	3.2581296046749e-05	14	42	3102	31150	0.09%	0.04	Ppp1r15a	Atf3	Actb	Pim1	Zfp827	Pcbp2	Ier2	Zfp36	Junb	Hes1	Srsf5	Tfdp2	Pde4d	Cyr61
GO:0031325	positive regulation of cellular metabolic process	0.0234902886723166	3.34143508852298e-05	14	42	3109	31150	0.08%	0.04	Ppp1r15a	Atf3	Actb	Pim1	Zfp827	Pcbp2	Ier2	Zfp36	Junb	Hes1	Srsf5	Tfdp2	Pde4d	Cyr61
GO:0010628	positive regulation of gene expression	0.0256118317329185	3.64321930766977e-05	9	42	1255	31150	0.08%	0.04	Ppp1r15a	Fam46a	Atf3	Actg1	Zfp36	Hes1	Srsf5	Pde4d	Cyr61
GO:0009889	regulation of biosynthetic process	0.0274592946340281	3.90601630640514e-05	16	42	4062	31150	0.08%	0.04	Ppp1r15a	Actb	Arid5b	Pim1	Zfp827	Brd2	Pcbp2	Ctif	Junb	Hes1	Tfdp2	Cyr61	Dmd	Atf3	Zfp36	Ier2
GO:0031328	positive regulation of cellular biosynthetic process	0.0303266210128462	4.31388634606632e-05	11	42	1969	31150	0.08%	0.04	Ppp1r15a	Atf3	Actb	Pim1	Zfp827	Pcbp2	Ier2	Junb	Hes1	Tfdp2	Cyr61
GO:0006468	protein phosphorylation	0.0313951160446556	4.46587710450293e-05	10	42	1619	31150	0.08%	0.04	Dmd	Ppp1r15a	Smg1	Actb	Pim1	Brd2	Gadd45g	Hes1	Pde4d	Cyr61
GO:0045597	positive regulation of cell differentiation	0.0367500084823789	5.22759722366698e-05	8	42	1009	31150	0.11%	0.06	Dmd	Fam46a	Actb	Pim1	Zfp36	Junb	Hes1	Cyr61
GO:0071704	organic substance metabolic process	0.037006333255689	5.26405878459303e-05	28	42	11224	31150	0.11%	0.06	Ppp1r15a	Fam46a	Naa25	Actb	Arid5b	Trmt11	Kcnq1ot1	Nktr	Pim1	Zfp827	Brd2	Pcbp2	Gadd45g	Ctif	Junb	Hes1	Tfdp2	Cyr61	Pde4d	Dmd	Atf3	Smg1	Actg1	Ier2	Zfp36	Myh6	Fam208a	Srsf5
GO:0009891	positive regulation of biosynthetic process	0.0382958860431949	5.44749445849145e-05	11	42	2020	31150	0.11%	0.06	Ppp1r15a	Atf3	Actb	Pim1	Zfp827	Pcbp2	Ier2	Junb	Hes1	Tfdp2	Cyr61
GO:0061061	muscle structure development	0.0388257093273755	5.52286050176038e-05	7	42	742	31150	0.11%	0.06	Actg1	Dmd	Atf3	Hes1	Myh6	Actb	Arid5b
GO:0051172	negative regulation of nitrogen compound metabolic process	0.0392323572684687	5.58070515909939e-05	12	42	2413	31150	0.11%	0.06	Dmd	Ppp1r15a	Fam46a	Atf3	Actb	Arid5b	Zfp827	Zfp36	Gadd45g	Hes1	Tfdp2	Pde4d
Adult 3
Date	Thu Oct 20 07:35:07 EDT 2022
Aspect	P
P-value cutoff	0.05
Calculate FDR	Yes
Regulation links followed	Yes
Bonferroni correction	Yes
Annotation file	gene_association.mgi
Ontology file
Evidence codes used	IEA (73259)	IGI (15398)	IEP (1952)	HDA (3710)	IBA (75347)	IPI (20250)	ND (45263)	IC (4264)	ISS (1797)	IMP (56358)	IDA (60033)	RCA (306)	HMP (1)	IKR (7)	TAS (7177)	EXP (347)	ISM (26)	NAS (605)	ISO (144103)	ISA (4785)
Unknown identifiers (8)	Gm47586 Gm37529 Gm43581 Gm42971 Gm43361 Gm43359 Gm43360 Gm44835
GOID	TERM	CORRECTED_PVALUE	UNCORRECTED_PVALUE	NUM_LIST_ANNOTATIONS	LIST_SIZE	TOTAL_NUM_ANNOTATIONS	POPULATION_SIZE	FDR_RATE	EXPECTED_FALSE_POSITIVES	ANNOTATED_GENES
GO:0060255	regulation of macromolecule metabolic process	1.57022669512858e-07	1.79249622731573e-10	29	45	6356	31150	0.00%	0.00	Rasal2	Plk2	Actb	Pim1	Dnajb1	Brd2	Gadd45g	Junb	Ctif	Txnip	Hes1	Hspb1	Cyr61	Egr1	Pde4d	Atf3	Smg1	Gja1	Fos	2810474O19Rik	Nmd3	Bcl6	Akap13	Bhlhe40	Jun	Actg1	Rbm39	Srsf5	Ier5
GO:0019222	regulation of metabolic process	1.668024536916e-07	1.90413759921918e-10	30	45	6878	31150	0.00%	0.00	Cox17	Rasal2	Plk2	Actb	Pim1	Dnajb1	Brd2	Gadd45g	Junb	Ctif	Txnip	Hes1	Hspb1	Cyr61	Egr1	Pde4d	Atf3	Smg1	Gja1	Fos	2810474O19Rik	Nmd3	Bcl6	Akap13	Bhlhe40	Jun	Actg1	Rbm39	Srsf5	Ier5
GO:0031323	regulation of cellular metabolic process	2.97989772078239e-07	3.40170972692053e-10	27	45	5556	31150	0.00%	0.00	Cox17	Plk2	Actb	Pim1	Dnajb1	Brd2	Gadd45g	Junb	Ctif	Txnip	Hes1	Hspb1	Cyr61	Egr1	Pde4d	Atf3	Smg1	Gja1	Fos	Nmd3	Bcl6	Akap13	Bhlhe40	Jun	Rbm39	Srsf5	Ier5
GO:0051171	regulation of nitrogen compound metabolic process	3.92459433417042e-07	4.48013051845939e-10	27	45	5622	31150	0.00%	0.00	Rasal2	Plk2	Actb	Pim1	Dnajb1	Brd2	Gadd45g	Junb	Ctif	Txnip	Hes1	Hspb1	Cyr61	Egr1	Pde4d	Atf3	Smg1	Gja1	Fos	Nmd3	Bcl6	Akap13	Bhlhe40	Jun	Rbm39	Srsf5	Ier5
GO:0080090	regulation of primary metabolic process	8.42231801295843e-07	9.61451827963291e-10	27	45	5810	31150	0.00%	0.00	Rasal2	Plk2	Actb	Pim1	Dnajb1	Brd2	Gadd45g	Junb	Ctif	Txnip	Hes1	Hspb1	Cyr61	Egr1	Pde4d	Atf3	Smg1	Gja1	Fos	Nmd3	Bcl6	Akap13	Bhlhe40	Jun	Rbm39	Srsf5	Ier5
GO:0010468	regulation of gene expression	1.25061561569242e-06	1.42764339690916e-09	25	45	4991	31150	0.00%	0.00	Rasal2	Actb	Pim1	Dnajb1	Brd2	Junb	Ctif	Txnip	Hes1	Hspb1	Cyr61	Egr1	Pde4d	Atf3	Smg1	Gja1	Fos	2810474O19Rik	Bcl6	Bhlhe40	Jun	Actg1	Rbm39	Srsf5	Ier5
GO:0010467	gene expression	8.45131199218486e-06	9.64761642943478e-09	27	45	6426	31150	0.00%	0.00	Rasal2	Actb	Pim1	Dnajb1	Brd2	Thoc7	Gadd45g	Junb	Ctif	Txnip	Hes1	Hspb1	Cyr61	Egr1	Pde4d	Atf3	Smg1	Gja1	Fos	2810474O19Rik	Bcl6	Bhlhe40	Jun	Actg1	Rbm39	Srsf5	Ier5
GO:0009888	tissue development	1.4504391299839e-05	1.65575243148847e-08	16	45	2096	31150	0.00%	0.00	Rasal2	Actb	Pim1	Brd2	Junb	Txnip	Hes1	Cyr61	Pde4d	Egr1	Atf3	Gja1	Fos	Akap13	Actg1	Jun
GO:0065009	regulation of molecular function	4.4778940954266e-05	5.11175125048698e-08	17	45	2604	31150	0.00%	0.00	Cox17	Plk2	Actb	Pim1	Dnajb1	Gadd45g	Hes1	Hspb1	Cyr61	Egr1	Pde4d	Gja1	Bcl6	Nmd3	Akap13	Jun	Bhlhe40
GO:0009893	positive regulation of metabolic process	9.48341170450022e-05	1.08258124480596e-07	20	45	3882	31150	0.00%	0.00	Plk2	Actb	Pim1	Gadd45g	Junb	Hes1	Hspb1	Cyr61	Egr1	Pde4d	Atf3	Gja1	Fos	Bcl6	Nmd3	Akap13	Actg1	Jun	Srsf5	Ier5
GO:0042127	regulation of cell population proliferation	9.65220199171304e-05	1.101849542433e-07	14	45	1771	31150	0.00%	0.00	Cox17	Atf3	Gja1	Bcl6	Actb	Pim1	Jun	Junb	Txnip	Hes1	Cyr61	Pde4d	Egr1	Ier5
GO:0010604	positive regulation of macromolecule metabolic process	0.000119702253314744	1.36646407893544e-07	19	45	3535	31150	0.00%	0.00	Plk2	Actb	Pim1	Junb	Hes1	Hspb1	Cyr61	Egr1	Pde4d	Atf3	Gja1	Fos	Bcl6	Nmd3	Akap13	Actg1	Jun	Srsf5	Ier5
GO:0019219	regulation of nucleobase-containing compound metabolic process	0.000124574423927856	1.42208246492987e-07	20	45	3946	31150	0.00%	0.00	Actb	Pim1	Dnajb1	Brd2	Junb	Txnip	Hes1	Cyr61	Egr1	Atf3	Smg1	Gja1	Fos	Bcl6	Nmd3	Bhlhe40	Jun	Rbm39	Srsf5	Ier5
GO:0016070	RNA metabolic process	0.000126210257962154	1.44075636943098e-07	21	45	4369	31150	0.00%	0.00	Actb	Pim1	Dnajb1	Thoc7	Brd2	Junb	Ctif	Txnip	Hes1	Cyr61	Egr1	Atf3	Smg1	Fos	Bcl6	Nmd3	Bhlhe40	Jun	Rbm39	Srsf5	Ier5
GO:0090304	nucleic acid metabolic process	0.000188254200685294	2.1490205557682e-07	22	45	4914	31150	0.00%	0.00	Actb	Pim1	Dnajb1	Thoc7	Brd2	Junb	Ctif	Txnip	Hes1	Cyr61	Egr1	Atf3	Smg1	Gja1	Fos	Bcl6	Nmd3	Bhlhe40	Jun	Rbm39	Srsf5	Ier5
GO:0030097	hemopoiesis	0.000191906830339627	2.19071724131994e-07	11	45	1052	31150	0.00%	0.00	Fos	Bcl6	Actb	Slc7a6os	Pim1	Jun	Gadd45g	Junb	Hes1	Egr1	Hspb1
GO:0016310	phosphorylation	0.000219931787895069	2.51063684811723e-07	14	45	1894	31150	0.00%	0.00	Smg1	Plk2	Akap13	Actb	Pim1	Jun	Brd2	Gadd45g	Hes1	Nmrk2	Hspb1	Cyr61	Pde4d	Egr1
GO:0006139	nucleobase-containing compound metabolic process	0.000243706247051904	2.78203478369754e-07	23	45	5449	31150	0.00%	0.00	Actb	Pim1	Dnajb1	Brd2	Thoc7	Junb	Ctif	Txnip	Hes1	Nmrk2	Cyr61	Egr1	Atf3	Smg1	Gja1	Fos	Bcl6	Nmd3	Bhlhe40	Jun	Rbm39	Srsf5	Ier5
GO:0006468	protein phosphorylation	0.000258107291661617	2.94643027010978e-07	13	45	1619	31150	0.00%	0.00	Smg1	Plk2	Akap13	Actb	Pim1	Jun	Brd2	Gadd45g	Hes1	Hspb1	Pde4d	Egr1	Cyr61
GO:0031324	negative regulation of cellular metabolic process	0.000280639174470717	3.20364354418627e-07	15	45	2254	31150	0.00%	0.00	Atf3	Smg1	Gja1	Plk2	Bcl6	Actb	Dnajb1	Bhlhe40	Jun	Gadd45g	Txnip	Hes1	Hspb1	Pde4d	Egr1
GO:0048534	hematopoietic or lymphoid organ development	0.00030183999236047	3.44566201324738e-07	11	45	1101	31150	0.00%	0.00	Fos	Bcl6	Actb	Slc7a6os	Pim1	Jun	Gadd45g	Junb	Hes1	Egr1	Hspb1
GO:0030154	cell differentiation	0.000304852790928356	3.48005469096297e-07	21	45	4598	31150	0.00%	0.00	Plk2	Actb	Slc7a6os	Pim1	Gadd45g	Junb	Txnip	Hes1	Nmrk2	Hspb1	Cyr61	Egr1	Pde4d	Atf3	Gja1	Fos	Bcl6	Akap13	Bhlhe40	Actg1	Jun
GO:0048869	cellular developmental process	0.000332068791213977	3.79073962573033e-07	21	45	4621	31150	0.00%	0.00	Plk2	Actb	Slc7a6os	Pim1	Gadd45g	Junb	Txnip	Hes1	Nmrk2	Hspb1	Cyr61	Egr1	Pde4d	Atf3	Gja1	Fos	Bcl6	Akap13	Bhlhe40	Actg1	Jun
GO:0046483	heterocycle metabolic process	0.00039447298585507	4.50311627688436e-07	23	45	5592	31150	0.00%	0.00	Actb	Pim1	Dnajb1	Brd2	Thoc7	Junb	Ctif	Txnip	Hes1	Nmrk2	Cyr61	Egr1	Atf3	Smg1	Gja1	Fos	Bcl6	Nmd3	Bhlhe40	Jun	Rbm39	Srsf5	Ier5
GO:0006725	cellular aromatic compound metabolic process	0.000517928958213768	5.91243102983753e-07	23	45	5675	31150	0.00%	0.00	Actb	Pim1	Dnajb1	Brd2	Thoc7	Junb	Ctif	Txnip	Hes1	Nmrk2	Cyr61	Egr1	Atf3	Smg1	Gja1	Fos	Bcl6	Nmd3	Bhlhe40	Jun	Rbm39	Srsf5	Ier5
GO:0002520	immune system development	0.000532156501440454	6.0748459068545e-07	11	45	1166	31150	0.00%	0.00	Fos	Bcl6	Actb	Slc7a6os	Pim1	Jun	Gadd45g	Junb	Hes1	Egr1	Hspb1
GO:0051173	positive regulation of nitrogen compound metabolic process	0.000559246076526772	6.38408763158415e-07	17	45	3102	31150	0.00%	0.00	Plk2	Actb	Pim1	Junb	Hes1	Cyr61	Egr1	Pde4d	Atf3	Gja1	Fos	Bcl6	Nmd3	Akap13	Jun	Srsf5	Ier5
GO:0043170	macromolecule metabolic process	0.00067781560770396	7.73762109251095e-07	30	45	9593	31150	0.00%	0.00	Rasal2	Plk2	Actb	Pim1	Dnajb1	Brd2	Thoc7	Gadd45g	Junb	Ctif	Txnip	Hes1	Hspb1	Cyr61	Egr1	Pde4d	Atf3	Smg1	Gja1	Fos	2810474O19Rik	Nmd3	Bcl6	Akap13	Bhlhe40	Jun	Actg1	Rbm39	Srsf5	Ier5
GO:0043618	regulation of transcription from RNA polymerase II promoter in response to stress	0.000730114776366339	8.33464356582578e-07	4	45	50	31150	0.00%	0.00	Dnajb1	Jun	Atf3	Egr1
GO:0044237	cellular metabolic process	0.000738984715407124	8.43589857770689e-07	30	45	9628	31150	0.00%	0.00	Cox17	Mat2a	Plk2	Actb	Pim1	Dnajb1	Brd2	Thoc7	Gadd45g	Junb	Ctif	Txnip	Hes1	Nmrk2	Hspb1	Cyr61	Egr1	Pde4d	Atf3	Smg1	Gja1	Fos	Nmd3	Bcl6	Akap13	Bhlhe40	Jun	Rbm39	Srsf5	Ier5
GO:0009892	negative regulation of metabolic process	0.000783787325633614	8.9473438999271e-07	17	45	3177	31150	0.00%	0.00	Plk2	Actb	Dnajb1	Gadd45g	Ctif	Txnip	Hes1	Hspb1	Pde4d	Egr1	Atf3	Smg1	Gja1	Bcl6	2810474O19Rik	Jun	Bhlhe40
GO:0072359	circulatory system development	0.000790953036353939	9.02914425061574e-07	11	45	1214	31150	0.00%	0.00	Gja1	Plk2	Akap13	Pim1	Actg1	Jun	Junb	Hes1	Hspb1	Egr1	Cyr61
GO:0061061	muscle structure development	0.000847787329815261	9.67793755496874e-07	9	45	742	31150	0.00%	0.00	Atf3	Gja1	Fos	Akap13	Actb	Actg1	Hes1	Nmrk2	Egr1
GO:0010941	regulation of cell death	0.000864341564339843	9.86691283492972e-07	13	45	1801	31150	0.00%	0.00	Atf3	Gja1	Plk2	Fos	Bcl6	Actb	Pim1	Jun	Gadd45g	Txnip	Hspb1	Cyr61	Egr1
GO:0008283	cell population proliferation	0.000934189135726012	1.06642595402513e-06	14	45	2135	31150	0.00%	0.00	Cox17	Atf3	Gja1	Bcl6	Actb	Pim1	Jun	Junb	Txnip	Hes1	Cyr61	Pde4d	Egr1	Ier5
GO:0008152	metabolic process	0.000960250017519041	1.09617581908566e-06	33	45	11676	31150	0.00%	0.00	Cox17	Rasal2	Mat2a	Actb	Brd2	Thoc7	Gadd45g	Ctif	Txnip	Hes1	Nmrk2	Cyr61	Egr1	Pde4d	Fos	Akap13	Jun	Actg1	Rbm39	Srsf5	Plk2	Pim1	Dnajb1	Junb	Hspb1	Atf3	Smg1	Gja1	Bcl6	Nmd3	2810474O19Rik	Bhlhe40	Ier5
GO:0048646	anatomical structure formation involved in morphogenesis	0.000973160022928702	1.11091326818345e-06	11	45	1240	31150	0.00%	0.00	Plk2	Bcl6	Akap13	Pim1	Actg1	Brd2	Jun	Junb	Hes1	Hspb1	Cyr61
GO:0051252	regulation of RNA metabolic process	0.000983472491939614	1.12268549308175e-06	18	45	3627	31150	0.00%	0.00	Actb	Pim1	Dnajb1	Brd2	Junb	Txnip	Hes1	Cyr61	Egr1	Atf3	Fos	Bcl6	Nmd3	Jun	Bhlhe40	Rbm39	Srsf5	Ier5
GO:0001568	blood vessel development	0.0010559446596463	1.20541627813505e-06	9	45	762	31150	0.00%	0.00	Gja1	Plk2	Actg1	Jun	Junb	Hes1	Egr1	Cyr61	Hspb1
GO:0043620	regulation of DNA-templated transcription in response to stress	0.0010755622548997	1.2278107932645e-06	4	45	55	31150	0.00%	0.00	Dnajb1	Jun	Atf3	Egr1
GO:1901360	organic cyclic compound metabolic process	0.00110293221809865	1.25905504349161e-06	23	45	5914	31150	0.00%	0.00	Actb	Pim1	Dnajb1	Brd2	Thoc7	Junb	Ctif	Txnip	Hes1	Nmrk2	Cyr61	Egr1	Atf3	Smg1	Gja1	Fos	Bcl6	Nmd3	Bhlhe40	Jun	Rbm39	Srsf5	Ier5
GO:0008284	positive regulation of cell population proliferation	0.00137254457110688	1.56683170217681e-06	10	45	1023	31150	0.00%	0.00	Cox17	Atf3	Bcl6	Actb	Pim1	Jun	Hes1	Pde4d	Egr1	Cyr61
GO:0010605	negative regulation of macromolecule metabolic process	0.00147790457161186	1.68710567535601e-06	16	45	2937	31150	0.00%	0.00	Actb	Dnajb1	Gadd45g	Ctif	Txnip	Hes1	Hspb1	Pde4d	Egr1	Atf3	Smg1	Gja1	Bcl6	2810474O19Rik	Jun	Bhlhe40
GO:0001944	vasculature development	0.0015594286726333	1.78016971761792e-06	9	45	799	31150	0.00%	0.00	Gja1	Plk2	Actg1	Jun	Junb	Hes1	Egr1	Cyr61	Hspb1
GO:0071704	organic substance metabolic process	0.0015691487945828	1.79126574724064e-06	32	45	11224	31150	0.00%	0.00	Rasal2	Mat2a	Actb	Brd2	Thoc7	Gadd45g	Ctif	Txnip	Hes1	Nmrk2	Cyr61	Egr1	Pde4d	Fos	Akap13	Jun	Actg1	Rbm39	Srsf5	Plk2	Pim1	Dnajb1	Junb	Hspb1	Atf3	Smg1	Gja1	Bcl6	Nmd3	2810474O19Rik	Bhlhe40	Ier5
GO:0042981	regulation of apoptotic process	0.00160141162277219	1.82809545978561e-06	12	45	1593	31150	0.00%	0.00	Atf3	Gja1	Plk2	Bcl6	Actb	Pim1	Jun	Gadd45g	Txnip	Hspb1	Cyr61	Egr1
GO:0051246	regulation of protein metabolic process	0.001781990814917	2.0342360900879e-06	15	45	2607	31150	0.00%	0.00	Rasal2	Gja1	Plk2	Bcl6	Akap13	Actb	Pim1	Jun	Gadd45g	Ctif	Hes1	Hspb1	Cyr61	Pde4d	Egr1
GO:0048522	positive regulation of cellular process	0.00182690457980428	2.0855075111921e-06	23	45	6081	31150	0.00%	0.00	Cox17	Plk2	Actb	Pim1	Gadd45g	Junb	Txnip	Hes1	Hspb1	Cyr61	Egr1	Pde4d	Atf3	Gja1	Fos	2810474O19Rik	Bcl6	Nmd3	Akap13	Jun	Actg1	Srsf5	Ier5
GO:0010556	regulation of macromolecule biosynthetic process	0.00189425671896735	2.16239351480291e-06	18	45	3793	31150	0.00%	0.00	Actb	Pim1	Dnajb1	Brd2	Junb	Ctif	Txnip	Hes1	Cyr61	Egr1	Atf3	Gja1	Fos	Bcl6	Nmd3	Jun	Bhlhe40	Ier5
GO:0034654	nucleobase-containing compound biosynthetic process	0.00195325600486507	2.22974429779118e-06	18	45	3801	31150	0.00%	0.00	Actb	Pim1	Dnajb1	Brd2	Junb	Txnip	Hes1	Nmrk2	Cyr61	Egr1	Atf3	Gja1	Fos	Bcl6	Nmd3	Jun	Bhlhe40	Ier5
GO:0043067	regulation of programmed cell death	0.00196964613981581	2.24845449750663e-06	12	45	1625	31150	0.00%	0.00	Atf3	Gja1	Plk2	Bcl6	Actb	Pim1	Jun	Gadd45g	Txnip	Hspb1	Cyr61	Egr1
GO:0018130	heterocycle biosynthetic process	0.00256483928498208	2.92789872714849e-06	18	45	3873	31150	0.00%	0.00	Actb	Pim1	Dnajb1	Brd2	Junb	Txnip	Hes1	Nmrk2	Cyr61	Egr1	Atf3	Gja1	Fos	Bcl6	Nmd3	Jun	Bhlhe40	Ier5
GO:0019438	aromatic compound biosynthetic process	0.00267231108030638	3.05058342500728e-06	18	45	3884	31150	0.00%	0.00	Actb	Pim1	Dnajb1	Brd2	Junb	Txnip	Hes1	Nmrk2	Cyr61	Egr1	Atf3	Gja1	Fos	Bcl6	Nmd3	Jun	Bhlhe40	Ier5
GO:0006807	nitrogen compound metabolic process	0.00274810313543918	3.13710403588947e-06	29	45	9564	31150	0.00%	0.00	Rasal2	Plk2	Actb	Pim1	Dnajb1	Brd2	Thoc7	Gadd45g	Junb	Ctif	Txnip	Hes1	Nmrk2	Hspb1	Cyr61	Egr1	Pde4d	Atf3	Smg1	Gja1	Fos	Nmd3	Bcl6	Akap13	Bhlhe40	Jun	Rbm39	Srsf5	Ier5
GO:0001932	regulation of protein phosphorylation	0.00343898167904589	3.92577817242681e-06	10	45	1134	31150	0.00%	0.00	Akap13	Actb	Pim1	Jun	Gadd45g	Hes1	Pde4d	Egr1	Cyr61	Hspb1
GO:0034641	cellular nitrogen compound metabolic process	0.00354385993790161	4.04550221221645e-06	23	45	6310	31150	0.00%	0.00	Actb	Pim1	Dnajb1	Brd2	Thoc7	Junb	Ctif	Txnip	Hes1	Nmrk2	Cyr61	Egr1	Atf3	Smg1	Gja1	Fos	Bcl6	Nmd3	Bhlhe40	Jun	Rbm39	Srsf5	Ier5
GO:0048856	anatomical structure development	0.00364518593714544	4.16117116112493e-06	23	45	6320	31150	0.00%	0.00	Rasal2	Plk2	Actb	Slc7a6os	Pim1	Brd2	Gadd45g	Junb	Txnip	Hes1	Nmrk2	Hspb1	Cyr61	Egr1	Pde4d	Atf3	Gja1	Fos	Bcl6	Akap13	Bhlhe40	Jun	Actg1
GO:0051240	positive regulation of multicellular organismal process	0.00371710028540142	4.24326516598336e-06	12	45	1728	31150	0.00%	0.00	Gja1	Fos	Bcl6	Actb	Pim1	Jun	Gadd45g	Hes1	Hspb1	Cyr61	Pde4d	Egr1
GO:0031326	regulation of cellular biosynthetic process	0.00377254577481581	4.30655910367102e-06	18	45	3978	31150	0.00%	0.00	Actb	Pim1	Dnajb1	Brd2	Junb	Ctif	Txnip	Hes1	Cyr61	Egr1	Atf3	Gja1	Fos	Bcl6	Nmd3	Jun	Bhlhe40	Ier5
GO:0048514	blood vessel morphogenesis	0.00380559053078569	4.34428142783755e-06	8	45	663	31150	0.00%	0.00	Gja1	Plk2	Actg1	Jun	Junb	Hes1	Cyr61	Hspb1
GO:0002521	leukocyte differentiation	0.00415534907923262	4.74354917720619e-06	8	45	671	31150	0.00%	0.00	Fos	Bcl6	Actb	Jun	Gadd45g	Junb	Egr1	Hspb1
GO:1901362	organic cyclic compound biosynthetic process	0.00454497510777787	5.18832774860487e-06	18	45	4030	31150	0.00%	0.00	Actb	Pim1	Dnajb1	Brd2	Junb	Txnip	Hes1	Nmrk2	Cyr61	Egr1	Atf3	Gja1	Fos	Bcl6	Nmd3	Jun	Bhlhe40	Ier5
GO:0009889	regulation of biosynthetic process	0.00508916375861087	5.80954766964711e-06	18	45	4062	31150	0.00%	0.00	Actb	Pim1	Dnajb1	Brd2	Junb	Ctif	Txnip	Hes1	Cyr61	Egr1	Atf3	Gja1	Fos	Bcl6	Nmd3	Jun	Bhlhe40	Ier5
GO:0051254	positive regulation of RNA metabolic process	0.00509526600434092	5.81651370358552e-06	12	45	1782	31150	0.00%	0.00	Atf3	Fos	Nmd3	Actb	Pim1	Jun	Junb	Hes1	Srsf5	Cyr61	Egr1	Ier5
GO:0010942	positive regulation of cell death	0.00515123520806693	5.88040548866088e-06	8	45	691	31150	0.00%	0.00	Atf3	Fos	Bcl6	Jun	Gadd45g	Txnip	Egr1	Cyr61
GO:0071276	cellular response to cadmium ion	0.00626868362399307	7.15603153423867e-06	3	45	26	31150	0.00%	0.00	Jun	Fos	Mt2
GO:0006357	regulation of transcription by RNA polymerase II	0.00640248715417337	7.30877529015225e-06	14	45	2515	31150	0.00%	0.00	Atf3	Fos	Bcl6	Actb	Dnajb1	Bhlhe40	Jun	Brd2	Junb	Hes1	Txnip	Cyr61	Egr1	Ier5
GO:0044249	cellular biosynthetic process	0.00647155824465474	7.38762356695747e-06	21	45	5521	31150	0.00%	0.00	Mat2a	Actb	Pim1	Dnajb1	Brd2	Junb	Ctif	Txnip	Hes1	Nmrk2	Cyr61	Egr1	Atf3	Smg1	Gja1	Fos	Bcl6	Nmd3	Bhlhe40	Jun	Ier5
GO:0006950	response to stress	0.00688136972909832	7.85544489623096e-06	18	45	4149	31150	0.00%	0.00	Plk2	Actb	Dnajb1	Gadd45g	Txnip	Mt2	Hspb1	Cyr61	Egr1	Atf3	Smg1	Gja1	Fos	Bcl6	Actg1	Jun	Srsf5	Ier5
GO:0035239	tube morphogenesis	0.00697426169928494	7.96148595808783e-06	9	45	961	31150	0.00%	0.00	Gja1	Plk2	Actg1	Brd2	Jun	Junb	Hes1	Cyr61	Hspb1
GO:0060716	labyrinthine layer blood vessel development	0.00704514378187027	8.04240157747748e-06	3	45	27	31150	0.00%	0.00	Junb	Hes1	Cyr61
GO:2001141	regulation of RNA biosynthetic process	0.00709601861348937	8.1004778692801e-06	16	45	3312	31150	0.00%	0.00	Actb	Pim1	Dnajb1	Brd2	Junb	Txnip	Hes1	Cyr61	Egr1	Atf3	Fos	Bcl6	Nmd3	Jun	Bhlhe40	Ier5
GO:0044271	cellular nitrogen compound biosynthetic process	0.00743608018596446	8.48867601137495e-06	19	45	4621	31150	0.00%	0.00	Actb	Pim1	Dnajb1	Brd2	Junb	Ctif	Txnip	Hes1	Nmrk2	Cyr61	Egr1	Atf3	Gja1	Fos	Bcl6	Nmd3	Bhlhe40	Jun	Ier5
GO:0070887	cellular response to chemical stimulus	0.00746231321370639	8.51862239007578e-06	16	45	3325	31150	0.00%	0.00	Mat2a	Actb	Pim1	Junb	Hes1	Mt2	Hspb1	Cyr61	Pde4d	Egr1	Atf3	Gja1	Fos	Akap13	Actg1	Jun
GO:1901576	organic substance biosynthetic process	0.00809686512798773	9.24299672144718e-06	21	45	5598	31150	0.00%	0.00	Mat2a	Actb	Pim1	Dnajb1	Brd2	Junb	Ctif	Txnip	Hes1	Nmrk2	Cyr61	Egr1	Atf3	Smg1	Gja1	Fos	Bcl6	Nmd3	Bhlhe40	Jun	Ier5
GO:0006366	transcription by RNA polymerase II	0.00836125264647866	9.54480895716742e-06	14	45	2574	31150	0.00%	0.00	Atf3	Fos	Bcl6	Actb	Dnajb1	Bhlhe40	Jun	Brd2	Junb	Hes1	Txnip	Cyr61	Egr1	Ier5
GO:0009719	response to endogenous stimulus	0.0088723667836455	1.01282725840702e-05	11	45	1561	31150	0.00%	0.00	Gja1	Mat2a	Fos	Akap13	Actb	Jun	Hes1	Srsf5	Pde4d	Egr1	Cyr61
GO:0008219	cell death	0.00898233407749266	1.0253806024535e-05	13	45	2227	31150	0.00%	0.00	Atf3	Gja1	Plk2	Fos	Bcl6	Actb	Pim1	Jun	Gadd45g	Txnip	Hspb1	Cyr61	Egr1
GO:0010033	response to organic substance	0.00900107463963829	1.02751993603177e-05	16	45	3374	31150	0.00%	0.00	Rasal2	Mat2a	Actb	Pim1	Hes1	Hspb1	Cyr61	Pde4d	Egr1	Atf3	Gja1	Fos	Akap13	Actg1	Jun	Srsf5
GO:0048513	animal organ development	0.00920538946754021	1.05084354652286e-05	17	45	3799	31150	0.00%	0.00	Rasal2	Actb	Slc7a6os	Pim1	Gadd45g	Junb	Txnip	Hes1	Hspb1	Cyr61	Egr1	Atf3	Gja1	Fos	Bcl6	Akap13	Jun
GO:2000026	regulation of multicellular organismal development	0.00982429068447833	1.12149437037424e-05	11	45	1578	31150	0.00%	0.00	Gja1	Plk2	Fos	Bcl6	Actb	Pim1	Bhlhe40	Jun	Hes1	Hspb1	Cyr61
GO:0042325	regulation of phosphorylation	0.00988629364620202	1.12857233404133e-05	10	45	1279	31150	0.00%	0.00	Akap13	Actb	Pim1	Jun	Gadd45g	Hes1	Pde4d	Egr1	Cyr61	Hspb1
GO:0044238	primary metabolic process	0.010128403176849	1.1562104083161e-05	29	45	10146	31150	0.00%	0.00	Rasal2	Plk2	Actb	Pim1	Dnajb1	Brd2	Thoc7	Gadd45g	Junb	Ctif	Txnip	Hes1	Nmrk2	Hspb1	Cyr61	Egr1	Pde4d	Atf3	Smg1	Gja1	Fos	Nmd3	Bcl6	Akap13	Bhlhe40	Jun	Rbm39	Srsf5	Ier5
GO:0032774	RNA biosynthetic process	0.0106995250422212	1.22140696829009e-05	16	45	3420	31150	0.00%	0.00	Actb	Pim1	Dnajb1	Brd2	Junb	Txnip	Hes1	Cyr61	Egr1	Atf3	Fos	Bcl6	Nmd3	Jun	Bhlhe40	Ier5
GO:0150111	regulation of transepithelial transport	0.0107057885313338	1.22212197846277e-05	2	45	4	31150	0.00%	0.00	Actg1	Actb
GO:0009058	biosynthetic process	0.011009539068452	1.25679669731187e-05	21	45	5706	31150	0.00%	0.00	Mat2a	Actb	Pim1	Dnajb1	Brd2	Junb	Ctif	Txnip	Hes1	Nmrk2	Cyr61	Egr1	Atf3	Smg1	Gja1	Fos	Bcl6	Nmd3	Bhlhe40	Jun	Ier5
GO:0031399	regulation of protein modification process	0.0111225558907495	1.26969816104446e-05	11	45	1599	31150	0.00%	0.00	Bcl6	Akap13	Actb	Pim1	Jun	Gadd45g	Hes1	Hspb1	Pde4d	Egr1	Cyr61
GO:0032502	developmental process	0.0118655722082798	1.35451737537441e-05	23	45	6759	31150	0.00%	0.00	Rasal2	Plk2	Actb	Slc7a6os	Pim1	Brd2	Gadd45g	Junb	Txnip	Hes1	Nmrk2	Hspb1	Cyr61	Egr1	Pde4d	Atf3	Gja1	Fos	Bcl6	Akap13	Bhlhe40	Jun	Actg1
GO:0048518	positive regulation of biological process	0.0119266133077502	1.36148553741441e-05	23	45	6761	31150	0.00%	0.00	Cox17	Plk2	Actb	Pim1	Gadd45g	Junb	Txnip	Hes1	Hspb1	Cyr61	Egr1	Pde4d	Atf3	Gja1	Fos	2810474O19Rik	Bcl6	Nmd3	Akap13	Jun	Actg1	Srsf5	Ier5
GO:0071310	cellular response to organic substance	0.0120709737116636	1.37796503557803e-05	14	45	2658	31150	0.00%	0.00	Atf3	Gja1	Mat2a	Fos	Akap13	Actb	Pim1	Jun	Actg1	Hes1	Hspb1	Cyr61	Pde4d	Egr1
GO:1902680	positive regulation of RNA biosynthetic process	0.0133889914575514	1.52842368236888e-05	11	45	1631	31150	0.00%	0.00	Atf3	Fos	Nmd3	Actb	Pim1	Jun	Junb	Hes1	Egr1	Cyr61	Ier5
GO:0006915	apoptotic process	0.0147894874020715	1.6882976486383e-05	12	45	1980	31150	0.00%	0.00	Atf3	Gja1	Plk2	Bcl6	Actb	Pim1	Jun	Gadd45g	Txnip	Hspb1	Cyr61	Egr1
GO:0042221	response to chemical	0.0153223048898785	1.74912156277151e-05	18	45	4392	31150	0.00%	0.00	Rasal2	Mat2a	Actb	Pim1	Junb	Hes1	Mt2	Hspb1	Cyr61	Pde4d	Egr1	Atf3	Gja1	Fos	Akap13	Actg1	Jun	Srsf5
GO:0031325	positive regulation of cellular metabolic process	0.0154292851291269	1.76133391885011e-05	15	45	3109	31150	0.00%	0.00	Atf3	Plk2	Fos	Nmd3	Akap13	Actb	Pim1	Jun	Junb	Hes1	Srsf5	Cyr61	Pde4d	Egr1	Ier5
GO:0033554	cellular response to stress	0.0156318514082592	1.78445792331726e-05	12	45	1991	31150	0.00%	0.00	Atf3	Smg1	Plk2	Fos	Bcl6	Actb	Dnajb1	Jun	Gadd45g	Hspb1	Egr1	Ier5
GO:0045935	positive regulation of nucleobase-containing compound metabolic process	0.0157894537195583	1.80244905474409e-05	12	45	1993	31150	0.00%	0.00	Atf3	Fos	Nmd3	Actb	Pim1	Jun	Junb	Hes1	Srsf5	Cyr61	Egr1	Ier5
GO:0030335	positive regulation of cell migration	0.0159298108157406	1.81847155430829e-05	7	45	579	31150	0.00%	0.00	Jun	Actg1	Plk2	Hspb1	Cyr61	Egr1	Pde4d
GO:0012501	programmed cell death	0.0198209519944428	2.26266575279027e-05	12	45	2039	31150	0.00%	0.00	Atf3	Gja1	Plk2	Bcl6	Actb	Pim1	Jun	Gadd45g	Txnip	Hspb1	Cyr61	Egr1
GO:0046686	response to cadmium ion	0.0200942890219343	2.29386860980986e-05	3	45	38	31150	0.00%	0.00	Jun	Fos	Mt2
GO:0042110	T cell activation	0.0202253159314364	2.30882601957036e-05	7	45	601	31150	0.00%	0.00	Gadd45g	Hes1	Gja1	Bcl6	Actb	Hspb1	Egr1
GO:0006796	phosphate-containing compound metabolic process	0.020475236949943	2.33735581620354e-05	14	45	2785	31150	0.00%	0.00	Smg1	Plk2	Akap13	Actb	Pim1	Jun	Brd2	Gadd45g	Hes1	Nmrk2	Hspb1	Cyr61	Pde4d	Egr1
GO:0045859	regulation of protein kinase activity	0.0206591467900491	2.35835009018825e-05	7	45	603	31150	0.00%	0.00	Gadd45g	Akap13	Actb	Hspb1	Cyr61	Egr1	Pim1
GO:0051172	negative regulation of nitrogen compound metabolic process	0.0211746876593069	2.41720178759212e-05	13	45	2413	31150	0.00%	0.00	Atf3	Gja1	Bcl6	Actb	Dnajb1	Bhlhe40	Jun	Gadd45g	Hes1	Txnip	Hspb1	Pde4d	Egr1
GO:2000147	positive regulation of cell motility	0.0213242951303138	2.43428026601755e-05	7	45	606	31150	0.00%	0.00	Jun	Actg1	Plk2	Hspb1	Cyr61	Egr1	Pde4d
GO:0060674	placenta blood vessel development	0.0217468300947222	2.48251485099568e-05	3	45	39	31150	0.00%	0.00	Junb	Hes1	Cyr61
GO:0043065	positive regulation of apoptotic process	0.0217774828730553	2.48601402660449e-05	7	45	608	31150	0.00%	0.00	Jun	Atf3	Gadd45g	Txnip	Bcl6	Cyr61	Egr1
GO:0006793	phosphorus metabolic process	0.0223686671889835	2.55350082066021e-05	14	45	2807	31150	0.00%	0.00	Smg1	Plk2	Akap13	Actb	Pim1	Jun	Brd2	Gadd45g	Hes1	Nmrk2	Hspb1	Cyr61	Pde4d	Egr1
GO:0045595	regulation of cell differentiation	0.0241517932078274	2.75705401915838e-05	11	45	1738	31150	0.00%	0.00	Fos	Bcl6	Actb	Pim1	Bhlhe40	Jun	Junb	Hes1	Nmrk2	Cyr61	Hspb1
GO:0043068	positive regulation of programmed cell death	0.0244146670385289	2.78706244732065e-05	7	45	619	31150	0.00%	0.00	Jun	Atf3	Gadd45g	Txnip	Bcl6	Cyr61	Egr1
GO:0040017	positive regulation of locomotion	0.0254366856021246	2.90373123311925e-05	7	45	623	31150	0.00%	0.00	Jun	Actg1	Plk2	Hspb1	Cyr61	Egr1	Pde4d
GO:0019220	regulation of phosphate metabolic process	0.0267889959544993	3.0581045610159e-05	10	45	1436	31150	0.00%	0.00	Akap13	Actb	Pim1	Jun	Gadd45g	Hes1	Pde4d	Egr1	Cyr61	Hspb1
GO:0051174	regulation of phosphorus metabolic process	0.0269483729099553	3.07629827739216e-05	10	45	1437	31150	0.00%	0.00	Akap13	Actb	Pim1	Jun	Gadd45g	Hes1	Pde4d	Egr1	Cyr61	Hspb1
GO:0009059	macromolecule biosynthetic process	0.0277756580985333	3.17073722585997e-05	18	45	4585	31150	0.00%	0.00	Actb	Pim1	Dnajb1	Brd2	Junb	Ctif	Txnip	Hes1	Cyr61	Egr1	Atf3	Gja1	Fos	Bcl6	Nmd3	Jun	Bhlhe40	Ier5
GO:0048731	system development	0.0283633265970022	3.23782267089067e-05	18	45	4592	31150	0.00%	0.00	Plk2	Actb	Slc7a6os	Pim1	Brd2	Gadd45g	Junb	Hes1	Hspb1	Cyr61	Egr1	Gja1	Fos	Bcl6	Akap13	Actg1	Jun	Bhlhe40
GO:0050794	regulation of cellular process	0.0303804745763027	3.46809070505739e-05	31	45	11988	31150	0.00%	0.00	Cox17	Plk2	Actb	Pim1	Dnajb1	Brd2	Gadd45g	Junb	Ctif	Txnip	Hes1	Nmrk2	Mt2	Hspb1	Cyr61	Egr1	Pde4d	Atf3	Smg1	Gja1	Fos	2810474O19Rik	Nmd3	Bcl6	Akap13	Bhlhe40	Jun	Actg1	Rbm39	Srsf5	Ier5
GO:0006355	regulation of DNA-templated transcription	0.0313304044765714	3.57653019138943e-05	15	45	3300	31150	0.00%	0.00	Atf3	Fos	Bcl6	Actb	Pim1	Dnajb1	Bhlhe40	Jun	Brd2	Junb	Txnip	Hes1	Cyr61	Egr1	Ier5
GO:1903506	regulation of nucleic acid-templated transcription	0.0317804724120643	3.62790780959638e-05	15	45	3304	31150	0.00%	0.00	Atf3	Fos	Bcl6	Actb	Pim1	Dnajb1	Bhlhe40	Jun	Brd2	Junb	Txnip	Hes1	Cyr61	Egr1	Ier5
GO:0033002	muscle cell proliferation	0.035400481529889	4.04115085957637e-05	5	45	266	31150	0.00%	0.00	Jun	Gja1	Egr1	Pde4d	Pim1
GO:0050789	regulation of biological process	0.0360753084229352	4.11818589302914e-05	32	45	12763	31150	0.00%	0.00	Cox17	Rasal2	Actb	Brd2	Gadd45g	Ctif	Txnip	Hes1	Nmrk2	Cyr61	Egr1	Pde4d	Fos	Akap13	Jun	Actg1	Rbm39	Srsf5	Plk2	Pim1	Dnajb1	Junb	Hspb1	Mt2	Atf3	Smg1	Gja1	Bcl6	Nmd3	2810474O19Rik	Bhlhe40	Ier5
GO:0035295	tube development	0.0415705773910528	4.74549970217497e-05	9	45	1205	31150	0.00%	0.00	Gja1	Plk2	Actg1	Brd2	Jun	Junb	Hes1	Cyr61	Hspb1
GO:0010557	positive regulation of macromolecule biosynthetic process	0.0428055401593394	4.8864771871392e-05	11	45	1850	31150	0.02%	0.02	Atf3	Fos	Nmd3	Actb	Pim1	Jun	Junb	Hes1	Egr1	Cyr61	Ier5
GO:0048519	negative regulation of biological process	0.0446652669240796	5.09877476302279e-05	20	45	5725	31150	0.02%	0.02	Plk2	Actb	Pim1	Dnajb1	Gadd45g	Ctif	Txnip	Hes1	Nmrk2	Hspb1	Cyr61	Egr1	Pde4d	Atf3	Smg1	Gja1	2810474O19Rik	Bcl6	Bhlhe40	Jun
GO:0006351	DNA-templated transcription	0.0449174274576754	5.1275602120634e-05	15	45	3403	31150	0.02%	0.02	Atf3	Fos	Bcl6	Actb	Pim1	Dnajb1	Bhlhe40	Jun	Brd2	Junb	Txnip	Hes1	Cyr61	Egr1	Ier5
GO:0097659	nucleic acid-templated transcription	0.045537046869665	5.19829302165126e-05	15	45	3407	31150	0.02%	0.02	Atf3	Fos	Bcl6	Actb	Pim1	Dnajb1	Bhlhe40	Jun	Brd2	Junb	Txnip	Hes1	Cyr61	Egr1	Ier5
GO:0051094	positive regulation of developmental process	0.046853718687517	5.34859802368915e-05	10	45	1534	31150	0.02%	0.02	Gja1	Fos	Bcl6	Actb	Pim1	Jun	Junb	Hes1	Cyr61	Hspb1
GO:0003007	heart morphogenesis	0.0482922924328614	5.51281877087459e-05	5	45	284	31150	0.02%	0.02	Jun	Hes1	Gja1	Cyr61	Pim1
Adult 4
Date	Thu Oct 20 08:27:49 EDT 2022
Aspect	P
P-value cutoff	0.05
Calculate FDR	Yes
Regulation links followed	Yes
Bonferroni correction	Yes
Annotation file	gene_association.mgi
Ontology file
Evidence codes used	IEA (73259)	IGI (15398)	IEP (1952)	HDA (3710)	IBA (75347)	IPI (20250)	ND (45263)	IC (4264)	ISS (1797)	IMP (56358)	IDA (60033)	RCA (306)	HMP (1)	IKR (7)	TAS (7177)	EXP (347)	ISM (26)	NAS (605)	ISO (144103)	ISA (4785)
Unknown identifiers (23)	Gm47494 Gm47586 Gm17110 AC121598.3 Gm36963 Gm26244 Gm10222 Gm37949 Gm5844 Gm42820 Gm43244 Gm43581 Gm42551 Gm43281 Gm42466 Gm43361 Gm43359 Gm42895 Gm44835 Gm45203 Gm45223 Gm26532 Gm42432
GOID	TERM	CORRECTED_PVALUE	UNCORRECTED_PVALUE	NUM_LIST_ANNOTATIONS	LIST_SIZE	TOTAL_NUM_ANNOTATIONS	POPULATION_SIZE	FDR_RATE	EXPECTED_FALSE_POSITIVES	ANNOTATED_GENES
GO:XXXXXXX	unannotated	3.91552153136573e-16	3.44373045854506e-19	23	61	992	31150	0.00%	0.00	Gm26532	Gm42895	Gm45203	Gm10222	Gm45223	Gm43581	Gm43361	Gm5844	AC121598.3	Gm42820	Gm17110	Gm26244	Gm42551	Gm42466	Gm44835	Gm37949	Gm43281	Gm47586	Gm47494	Gm43244	Gm43359	Gm36963	Gm42432
GO:0010941	regulation of cell death	1.13004576335768e-07	9.938836968845e-11	20	61	1801	31150	0.00%	0.00	Serpine1	Hspa1b	Plk2	Socs3	Actb	Pim1	Klf4	Gadd45g	Txnip	Hsp90aa1	Cyr61	Egr1	Atf3	Gja1	Fos	Cited2	Hspa1a	Zfp36	Akr1b3	Edn1
GO:0042981	regulation of apoptotic process	9.48039931500776e-07	8.33808207124693e-10	18	61	1593	31150	0.00%	0.00	Serpine1	Hspa1b	Plk2	Socs3	Actb	Pim1	Klf4	Gadd45g	Txnip	Hsp90aa1	Cyr61	Egr1	Atf3	Gja1	Cited2	Zfp36	Akr1b3	Edn1
GO:0043067	regulation of programmed cell death	1.3005863388376e-06	1.14387540794864e-09	18	61	1625	31150	0.00%	0.00	Serpine1	Hspa1b	Plk2	Socs3	Actb	Pim1	Klf4	Gadd45g	Txnip	Hsp90aa1	Cyr61	Egr1	Atf3	Gja1	Cited2	Zfp36	Akr1b3	Edn1
GO:0009888	tissue development	1.6121340812833e-06	1.41788397650246e-09	20	61	2096	31150	0.00%	0.00	Fam46a	Serpine1	Socs3	Atp2c1	Actb	Pim1	Klf4	Junb	Txnip	Hes1	Cyr61	Egr1	Atf3	Gja1	Fos	Actg1	Cited2	Zfp36	Akr1b3	Edn1
GO:0051094	positive regulation of developmental process	4.18216563497693e-06	3.67824594105271e-09	17	61	1534	31150	0.00%	0.00	Fam46a	Serpine1	Hspa1b	Socs3	Actb	Pim1	Klf4	Junb	Hes1	Hsp90aa1	Cyr61	Gja1	Fos	Cited2	Hspa1a	Zfp36	Edn1
GO:0008219	cell death	4.57594738006257e-06	4.02457992969443e-09	20	61	2227	31150	0.00%	0.00	Serpine1	Hspa1b	Plk2	Socs3	Actb	Pim1	Klf4	Gadd45g	Txnip	Hsp90aa1	Cyr61	Egr1	Atf3	Gja1	Fos	Cited2	Hspa1a	Zfp36	Akr1b3	Edn1
GO:0045597	positive regulation of cell differentiation	7.93896958455127e-06	6.98238309986919e-09	14	61	1009	31150	0.00%	0.00	Fam46a	Serpine1	Hspa1b	Fos	Socs3	Actb	Pim1	Hspa1a	Zfp36	Junb	Hes1	Hsp90aa1	Cyr61	Edn1
GO:0001568	blood vessel development	2.78434576769279e-05	2.44885291793561e-08	12	61	762	31150	0.00%	0.00	Serpine1	Gja1	Plk2	Socs3	Klf4	Cited2	Actg1	Junb	Hes1	Cyr61	Egr1	Edn1
GO:0006915	apoptotic process	2.84677404674243e-05	2.50375905606194e-08	18	61	1980	31150	0.00%	0.00	Serpine1	Hspa1b	Plk2	Socs3	Actb	Pim1	Klf4	Gadd45g	Txnip	Hsp90aa1	Cyr61	Egr1	Atf3	Gja1	Cited2	Zfp36	Akr1b3	Edn1
GO:0042127	regulation of cell population proliferation	3.49780275621597e-05	3.07634367301317e-08	17	61	1771	31150	0.00%	0.00	Serpine1	Cox17	Sat1	Actb	Pim1	Klf4	Junb	Txnip	Hes1	Cyr61	Egr1	Atf3	Gja1	Cited2	Zfp36	Akr1b3	Edn1
GO:0012501	programmed cell death	4.46143749283109e-05	3.92386762781978e-08	18	61	2039	31150	0.00%	0.00	Serpine1	Hspa1b	Plk2	Socs3	Actb	Pim1	Klf4	Gadd45g	Txnip	Hsp90aa1	Cyr61	Egr1	Atf3	Gja1	Cited2	Zfp36	Akr1b3	Edn1
GO:0001944	vasculature development	4.67579779394877e-05	4.11239911517042e-08	12	61	799	31150	0.00%	0.00	Serpine1	Gja1	Plk2	Socs3	Klf4	Cited2	Actg1	Junb	Hes1	Cyr61	Egr1	Edn1
GO:0010604	positive regulation of macromolecule metabolic process	0.000455262277839016	4.00406576815317e-07	22	61	3535	31150	0.00%	0.00	Fam46a	Serpine1	Hspa1b	Plk2	Actb	Pim1	Klf4	Junb	Hes1	Hsp90aa1	Cyr61	Egr1	Atf3	Gja1	Fos	Actg1	Cited2	Hspa1a	Ier2	Zfp36	Srsf5	Edn1
GO:0008283	cell population proliferation	0.000509906596640855	4.48466663712274e-07	17	61	2135	31150	0.00%	0.00	Serpine1	Cox17	Sat1	Actb	Pim1	Klf4	Junb	Txnip	Hes1	Cyr61	Egr1	Atf3	Gja1	Cited2	Zfp36	Akr1b3	Edn1
GO:0009893	positive regulation of metabolic process	0.000532725216274009	4.68535810267378e-07	23	61	3882	31150	0.00%	0.00	Fam46a	Serpine1	Hspa1b	Plk2	Actb	Pim1	Klf4	Gadd45g	Junb	Hes1	Hsp90aa1	Cyr61	Egr1	Atf3	Gja1	Fos	Actg1	Cited2	Hspa1a	Ier2	Zfp36	Srsf5	Edn1
GO:0072359	circulatory system development	0.000587345746123126	5.16574974602574e-07	13	61	1214	31150	0.00%	0.00	Serpine1	Gja1	Plk2	Socs3	Pim1	Klf4	Cited2	Actg1	Junb	Hes1	Cyr61	Egr1	Edn1
GO:0030154	cell differentiation	0.000681781485115392	5.99631913030248e-07	25	61	4598	31150	0.00%	0.00	Fam46a	Serpine1	Hspa1b	Plk2	Socs3	Actb	Pim1	Klf4	Gadd45g	Junb	Txnip	Hes1	Hsp90aa1	Cyr61	Egr1	Atf3	Gja1	Fos	Actg1	Cited2	Hspa1a	Ier2	Zfp36	Akr1b3	Edn1
GO:0048514	blood vessel morphogenesis	0.000688046084281286	6.05141674829627e-07	10	61	663	31150	0.00%	0.00	Serpine1	Gja1	Plk2	Cited2	Actg1	Klf4	Junb	Hes1	Cyr61	Edn1
GO:0048869	cellular developmental process	0.000750188703060976	6.59796572612996e-07	25	61	4621	31150	0.00%	0.00	Fam46a	Serpine1	Hspa1b	Plk2	Socs3	Actb	Pim1	Klf4	Gadd45g	Junb	Txnip	Hes1	Hsp90aa1	Cyr61	Egr1	Atf3	Gja1	Fos	Actg1	Cited2	Hspa1a	Ier2	Zfp36	Akr1b3	Edn1
GO:0010628	positive regulation of gene expression	0.000853382283236103	7.50556097832985e-07	13	61	1255	31150	0.00%	0.00	Fam46a	Serpine1	Atf3	Gja1	Klf4	Cited2	Actg1	Zfp36	Hes1	Srsf5	Hsp90aa1	Cyr61	Egr1
GO:0010033	response to organic substance	0.000933300318911712	8.20844607662016e-07	21	61	3374	31150	0.00%	0.00	Serpine1	Hspa1b	Socs3	Actb	Pim1	Klf4	Hes1	Hsp90aa1	Cyr61	Egr1	Atf3	Gja1	Fos	Actg1	Cited2	Hspa1a	Ier2	Zfp36	Srsf5	Akr1b3	Edn1
GO:0033002	muscle cell proliferation	0.00102408759982079	9.00692699930338e-07	7	61	266	31150	0.00%	0.00	Klf4	Cited2	Gja1	Akr1b3	Egr1	Pim1	Edn1
GO:0045595	regulation of cell differentiation	0.00104458385359845	9.18719308353954e-07	15	61	1738	31150	0.00%	0.00	Fam46a	Serpine1	Hspa1b	Fos	Socs3	Actb	Pim1	Klf4	Hspa1a	Zfp36	Junb	Hes1	Hsp90aa1	Cyr61	Edn1
GO:0033554	cellular response to stress	0.00107344379931123	9.44101846359923e-07	16	61	1991	31150	0.00%	0.00	Hspa1b	Plk2	Actb	Dnajb1	Klf4	Gadd45g	Hsp90aa1	Egr1	Atf3	Smg1	Fos	Hspa1a	Cited2	Zfp36	Akr1b3	Edn1
GO:0060674	placenta blood vessel development	0.00118210664409179	1.03967163068759e-06	4	61	39	31150	0.00%	0.00	Junb	Hes1	Socs3	Cyr61
GO:0060429	epithelium development	0.00132062501177166	1.16149957059952e-06	13	61	1305	31150	0.00%	0.00	Serpine1	Gja1	Socs3	Actb	Klf4	Cited2	Actg1	Zfp36	Hes1	Txnip	Akr1b3	Cyr61	Edn1
GO:0001890	placenta development	0.00166092734248917	1.46079801450235e-06	6	61	180	31150	0.00%	0.00	Serpine1	Cited2	Junb	Hes1	Socs3	Cyr61
GO:0006950	response to stress	0.00173748044535495	1.52812704076953e-06	23	61	4149	31150	0.00%	0.00	Serpine1	Hspa1b	Plk2	Socs3	Actb	Dnajb1	Klf4	Gadd45g	Txnip	Hsp90aa1	Cyr61	Egr1	Atf3	Smg1	Gja1	Fos	Actg1	Cited2	Hspa1a	Zfp36	Srsf5	Akr1b3	Edn1
GO:2000026	regulation of multicellular organismal development	0.00187992874548976	1.65341138565502e-06	14	61	1578	31150	0.00%	0.00	Fam46a	Serpine1	Gja1	Plk2	Fos	Actb	Pim1	Klf4	Cited2	Zfp36	Hes1	Hsp90aa1	Cyr61	Edn1
GO:0071310	cellular response to organic substance	0.00226421880895917	1.99139736935723e-06	18	61	2658	31150	0.00%	0.00	Serpine1	Hspa1b	Socs3	Actb	Pim1	Klf4	Hes1	Cyr61	Egr1	Atf3	Gja1	Fos	Actg1	Cited2	Hspa1a	Zfp36	Akr1b3	Edn1
GO:0002009	morphogenesis of an epithelium	0.00242291323857773	2.13097030657672e-06	9	61	590	31150	0.00%	0.00	Gja1	Socs3	Actb	Cited2	Actg1	Klf4	Hes1	Cyr61	Edn1
GO:0048522	positive regulation of cellular process	0.00306038168507174	2.69162857086344e-06	28	61	6081	31150	0.00%	0.00	Fam46a	Serpine1	Cox17	Hspa1b	Plk2	Socs3	Atp2c1	Actb	Pim1	Klf4	Gadd45g	Junb	Txnip	Hes1	Hsp90aa1	Cyr61	Egr1	Atf3	Gja1	Fos	Actg1	Cited2	Hspa1a	Ier2	Zfp36	Srsf5	Akr1b3	Edn1
GO:0043618	regulation of transcription from RNA polymerase II promoter in response to stress	0.00325701551507691	2.86456949435085e-06	4	61	50	31150	0.00%	0.00	Dnajb1	Cited2	Atf3	Egr1
GO:0050793	regulation of developmental process	0.00336759307734057	2.96182328701897e-06	18	61	2733	31150	0.00%	0.00	Fam46a	Serpine1	Hspa1b	Plk2	Socs3	Actb	Pim1	Klf4	Junb	Hes1	Hsp90aa1	Cyr61	Gja1	Fos	Cited2	Hspa1a	Zfp36	Edn1
GO:0001892	embryonic placenta development	0.00408950721534689	3.59675216829102e-06	5	61	118	31150	0.00%	0.00	Cited2	Junb	Hes1	Socs3	Cyr61
GO:0043620	regulation of DNA-templated transcription in response to stress	0.00478822038300957	4.21127562269971e-06	4	61	55	31150	0.00%	0.00	Dnajb1	Cited2	Atf3	Egr1
GO:0051173	positive regulation of nitrogen compound metabolic process	0.00479101150080471	4.21373043166641e-06	19	61	3102	31150	0.00%	0.00	Hspa1b	Plk2	Actb	Pim1	Klf4	Junb	Hes1	Hsp90aa1	Cyr61	Egr1	Atf3	Gja1	Fos	Cited2	Hspa1a	Ier2	Zfp36	Srsf5	Edn1
GO:0031324	negative regulation of cellular metabolic process	0.00539579129437925	4.74563878133619e-06	16	61	2254	31150	0.00%	0.00	Fam46a	Plk2	Socs3	Actb	Dnajb1	Klf4	Gadd45g	Txnip	Hes1	Egr1	Atf3	Smg1	Gja1	Cited2	Zfp36	Edn1
GO:0051240	positive regulation of multicellular organismal process	0.00540856061614976	4.75686949529442e-06	14	61	1728	31150	0.00%	0.00	Fam46a	Serpine1	Gja1	Fos	Actb	Pim1	Klf4	Cited2	Gadd45g	Hes1	Hsp90aa1	Cyr61	Egr1	Edn1
GO:0045935	positive regulation of nucleobase-containing compound metabolic process	0.005671353988051	4.98799823047581e-06	15	61	1993	31150	0.00%	0.00	Atf3	Fos	Actb	Pim1	Klf4	Cited2	Ier2	Zfp36	Junb	Hes1	Srsf5	Hsp90aa1	Cyr61	Egr1	Edn1
GO:0030097	hemopoiesis	0.00626311431167828	5.50845585899585e-06	11	61	1052	31150	0.00%	0.00	Fos	Actb	Pim1	Cited2	Klf4	Zfp36	Gadd45g	Junb	Hes1	Hsp90aa1	Egr1
GO:0031323	regulation of cellular metabolic process	0.00657996358032955	5.78712715948069e-06	26	61	5556	31150	0.00%	0.00	Fam46a	Cox17	Hspa1b	Plk2	Socs3	Actb	Pim1	Dnajb1	Klf4	Gadd45g	Junb	Txnip	Hes1	Hsp90aa1	Cyr61	Egr1	Atf3	Smg1	Gja1	Fos	Cited2	Hspa1a	Ier2	Zfp36	Srsf5	Edn1
GO:0009892	negative regulation of metabolic process	0.00680181646102018	5.98224842657887e-06	19	61	3177	31150	0.00%	0.00	Fam46a	Serpine1	Hspa1b	Plk2	Socs3	Actb	Dnajb1	Klf4	Gadd45g	Txnip	Hes1	Egr1	Atf3	Smg1	Gja1	Gtpbp2	Cited2	Zfp36	Edn1
GO:0060255	regulation of macromolecule metabolic process	0.00750833639141364	6.60363798717119e-06	28	61	6356	31150	0.00%	0.00	Fam46a	Serpine1	Hspa1b	Plk2	Socs3	Actb	Pim1	Dnajb1	Klf4	Gadd45g	Junb	Txnip	Hes1	Hsp90aa1	Cyr61	Egr1	Atf3	Smg1	Gja1	Fos	Gtpbp2	Actg1	Cited2	Hspa1a	Ier2	Zfp36	Srsf5	Edn1
GO:0070848	response to growth factor	0.00764789921207409	6.72638453128768e-06	9	61	680	31150	0.00%	0.00	Serpine1	Fos	Cited2	Klf4	Ier2	Zfp36	Hes1	Egr1	Cyr61
GO:0061308	cardiac neural crest cell development involved in heart development	0.00769801184282651	6.77045896466711e-06	3	61	19	31150	0.00%	0.00	Cited2	Hes1	Edn1
GO:0051254	positive regulation of RNA metabolic process	0.00769960323729655	6.77185860800048e-06	14	61	1782	31150	0.00%	0.00	Atf3	Fos	Actb	Pim1	Klf4	Cited2	Ier2	Zfp36	Junb	Hes1	Srsf5	Cyr61	Egr1	Edn1
GO:0060711	labyrinthine layer development	0.00775206772956534	6.81800152116565e-06	4	61	62	31150	0.00%	0.00	Junb	Hes1	Socs3	Cyr61
GO:0051726	regulation of cell cycle	0.00816945581185925	7.18509745985862e-06	11	61	1082	31150	0.00%	0.00	Hspa1b	Plk2	Actb	Pim1	Klf4	Cited2	Hspa1a	Gadd45g	Junb	Hes1	Edn1
GO:0051171	regulation of nitrogen compound metabolic process	0.00822078902397772	7.23024540367433e-06	26	61	5622	31150	0.00%	0.00	Fam46a	Serpine1	Hspa1b	Plk2	Socs3	Actb	Pim1	Dnajb1	Klf4	Gadd45g	Junb	Txnip	Hes1	Hsp90aa1	Cyr61	Egr1	Atf3	Smg1	Gja1	Fos	Cited2	Hspa1a	Ier2	Zfp36	Srsf5	Edn1
GO:0061307	cardiac neural crest cell differentiation involved in heart development	0.00904384993904042	7.95413363152192e-06	3	61	20	31150	0.00%	0.00	Cited2	Hes1	Edn1
GO:0010605	negative regulation of macromolecule metabolic process	0.00926212254876649	8.14610602354133e-06	18	61	2937	31150	0.00%	0.00	Fam46a	Serpine1	Hspa1b	Socs3	Actb	Dnajb1	Klf4	Gadd45g	Txnip	Hes1	Egr1	Atf3	Smg1	Gja1	Gtpbp2	Cited2	Zfp36	Edn1
GO:0009719	response to endogenous stimulus	0.00937883035281563	8.24875140968833e-06	13	61	1561	31150	0.00%	0.00	Serpine1	Gja1	Fos	Socs3	Actb	Cited2	Ier2	Zfp36	Hes1	Srsf5	Cyr61	Egr1	Edn1
GO:0048534	hematopoietic or lymphoid organ development	0.00962378183027655	8.46418806532678e-06	11	61	1101	31150	0.00%	0.00	Fos	Actb	Pim1	Cited2	Klf4	Zfp36	Gadd45g	Junb	Hes1	Hsp90aa1	Egr1
GO:0048729	tissue morphogenesis	0.0096456811704761	8.48344869874767e-06	9	61	700	31150	0.00%	0.00	Gja1	Socs3	Actb	Cited2	Actg1	Klf4	Hes1	Cyr61	Edn1
GO:0019222	regulation of metabolic process	0.0111052767329015	9.76717390756512e-06	29	61	6878	31150	0.00%	0.00	Fam46a	Serpine1	Cox17	Hspa1b	Plk2	Socs3	Actb	Pim1	Dnajb1	Klf4	Gadd45g	Junb	Txnip	Hes1	Hsp90aa1	Cyr61	Egr1	Atf3	Smg1	Gja1	Fos	Gtpbp2	Actg1	Cited2	Hspa1a	Ier2	Zfp36	Srsf5	Edn1
GO:0051172	negative regulation of nitrogen compound metabolic process	0.0128126190145558	1.12687942080526e-05	16	61	2413	31150	0.00%	0.00	Fam46a	Serpine1	Hspa1b	Socs3	Actb	Dnajb1	Klf4	Gadd45g	Txnip	Hes1	Egr1	Atf3	Gja1	Cited2	Zfp36	Edn1
GO:0070887	cellular response to chemical stimulus	0.0131619838838206	1.15760632223576e-05	19	61	3325	31150	0.03%	0.02	Serpine1	Hspa1b	Socs3	Actb	Pim1	Klf4	Junb	Hes1	Cyr61	Egr1	Atf3	Gja1	Fos	Actg1	Cited2	Hspa1a	Zfp36	Akr1b3	Edn1
GO:0060548	negative regulation of cell death	0.0140026449027181	1.2315430873103e-05	11	61	1146	31150	0.03%	0.02	Serpine1	Hspa1b	Plk2	Socs3	Pim1	Klf4	Cited2	Hspa1a	Akr1b3	Cyr61	Edn1
GO:0080090	regulation of primary metabolic process	0.015186177480927	1.33563566235066e-05	26	61	5810	31150	0.03%	0.02	Fam46a	Serpine1	Hspa1b	Plk2	Socs3	Actb	Pim1	Dnajb1	Klf4	Gadd45g	Junb	Txnip	Hes1	Hsp90aa1	Cyr61	Egr1	Atf3	Smg1	Gja1	Fos	Cited2	Hspa1a	Ier2	Zfp36	Srsf5	Edn1
GO:0061061	muscle structure development	0.0153350819539685	1.34873192207287e-05	9	61	742	31150	0.03%	0.02	Atf3	Gja1	Fos	Actb	Cited2	Actg1	Hes1	Egr1	Edn1
GO:0042026	protein refolding	0.0159674002897577	1.40434479241492e-05	3	61	24	31150	0.03%	0.02	Hspa1a	Hspa1b	Hsp90aa1
GO:0002520	immune system development	0.0164500010840062	1.44678989305243e-05	11	61	1166	31150	0.03%	0.02	Fos	Actb	Pim1	Cited2	Klf4	Zfp36	Gadd45g	Junb	Hes1	Hsp90aa1	Egr1
GO:0001701	in utero embryonic development	0.0164524059966787	1.44700140691985e-05	8	61	567	31150	0.03%	0.02	Gja1	Socs3	Cited2	Klf4	Junb	Hes1	Cyr61	Edn1
GO:0042221	response to chemical	0.0172597045050084	1.51800391424876e-05	22	61	4392	31150	0.03%	0.02	Serpine1	Hspa1b	Socs3	Actb	Pim1	Klf4	Junb	Hes1	Hsp90aa1	Cyr61	Egr1	Atf3	Gja1	Fos	Actg1	Cited2	Hspa1a	Ier2	Zfp36	Srsf5	Akr1b3	Edn1
GO:0035239	tube morphogenesis	0.0183516392929036	1.61404039515423e-05	10	61	961	31150	0.03%	0.02	Serpine1	Gja1	Plk2	Cited2	Actg1	Klf4	Junb	Hes1	Cyr61	Edn1
GO:0031325	positive regulation of cellular metabolic process	0.0202725175079055	1.78298307017638e-05	18	61	3109	31150	0.03%	0.02	Hspa1b	Plk2	Actb	Pim1	Klf4	Junb	Hes1	Hsp90aa1	Cyr61	Egr1	Atf3	Fos	Cited2	Hspa1a	Ier2	Zfp36	Srsf5	Edn1
GO:0035295	tube development	0.0223117227680952	1.9623326972819e-05	11	61	1205	31150	0.03%	0.02	Serpine1	Gja1	Plk2	Cited2	Actg1	Klf4	Junb	Hes1	Akr1b3	Cyr61	Edn1
GO:0003007	heart morphogenesis	0.0225818036435193	1.98608651218288e-05	6	61	284	31150	0.03%	0.02	Cited2	Hes1	Gja1	Cyr61	Pim1	Edn1
GO:0060716	labyrinthine layer blood vessel development	0.022979015453421	2.02102158781187e-05	3	61	27	31150	0.03%	0.02	Junb	Hes1	Cyr61
GO:0043066	negative regulation of apoptotic process	0.0234744886974976	2.06459883003497e-05	10	61	989	31150	0.03%	0.02	Serpine1	Hspa1b	Plk2	Socs3	Pim1	Cited2	Klf4	Akr1b3	Cyr61	Edn1
GO:0048513	animal organ development	0.0241450827767588	2.12357808062962e-05	20	61	3799	31150	0.03%	0.02	Fam46a	Serpine1	Socs3	Actb	Pim1	Klf4	Gadd45g	Junb	Txnip	Hes1	Hsp90aa1	Cyr61	Egr1	Atf3	Gja1	Fos	Cited2	Zfp36	Akr1b3	Edn1
GO:0055021	regulation of cardiac muscle tissue growth	0.024764488809836	2.17805530429516e-05	4	61	83	31150	0.03%	0.02	Cited2	Gja1	Pim1	Edn1
GO:0048518	positive regulation of biological process	0.0254605908410977	2.23927799833752e-05	28	61	6761	31150	0.03%	0.02	Fam46a	Serpine1	Cox17	Hspa1b	Plk2	Socs3	Atp2c1	Actb	Pim1	Klf4	Gadd45g	Junb	Txnip	Hes1	Hsp90aa1	Cyr61	Egr1	Atf3	Gja1	Fos	Actg1	Cited2	Hspa1a	Ier2	Zfp36	Srsf5	Akr1b3	Edn1
GO:0150111	regulation of transepithelial transport	0.0256680677624228	2.25752574867395e-05	2	61	4	31150	0.03%	0.02	Actg1	Actb
GO:0043069	negative regulation of programmed cell death	0.0285615260098224	2.51200756462818e-05	10	61	1012	31150	0.03%	0.02	Serpine1	Hspa1b	Plk2	Socs3	Pim1	Cited2	Klf4	Akr1b3	Cyr61	Edn1
GO:0008284	positive regulation of cell population proliferation	0.0313122276174403	2.75393382739141e-05	10	61	1023	31150	0.03%	0.02	Serpine1	Cox17	Atf3	Actb	Pim1	Hes1	Akr1b3	Egr1	Cyr61	Edn1
GO:0009891	positive regulation of biosynthetic process	0.0315640700577114	2.77608355828597e-05	14	61	2020	31150	0.03%	0.02	Serpine1	Atf3	Fos	Actb	Pim1	Klf4	Cited2	Ier2	Junb	Hes1	Hsp90aa1	Cyr61	Egr1	Edn1
GO:0065009	regulation of molecular function	0.0329928472902829	2.90174558401784e-05	16	61	2604	31150	0.03%	0.02	Serpine1	Cox17	Hspa1b	Plk2	Actb	Pim1	Dnajb1	Klf4	Gadd45g	Hes1	Hsp90aa1	Cyr61	Egr1	Gja1	Zfp36	Edn1
GO:0051246	regulation of protein metabolic process	0.0334620295347483	2.94301051317048e-05	16	61	2607	31150	0.02%	0.02	Serpine1	Hspa1b	Plk2	Socs3	Actb	Pim1	Klf4	Gadd45g	Hes1	Hsp90aa1	Cyr61	Egr1	Gja1	Hspa1a	Zfp36	Edn1
GO:0048731	system development	0.0350589164170967	3.08345790827588e-05	22	61	4592	31150	0.02%	0.02	Serpine1	Hspa1b	Plk2	Socs3	Actb	Pim1	Klf4	Gadd45g	Junb	Hes1	Hsp90aa1	Cyr61	Egr1	Gja1	Fos	Actg1	Cited2	Hspa1a	Ier2	Zfp36	Akr1b3	Edn1
GO:0060420	regulation of heart growth	0.0355994630988581	3.13099939303941e-05	4	61	91	31150	0.02%	0.02	Cited2	Gja1	Pim1	Edn1
GO:0035050	embryonic heart tube development	0.0371632994168851	3.26853996630476e-05	4	61	92	31150	0.02%	0.02	Cited2	Hes1	Gja1	Edn1
GO:0051338	regulation of transferase activity	0.0373294838873159	3.28315601471556e-05	9	61	831	31150	0.02%	0.02	Actb	Pim1	Klf4	Zfp36	Gadd45g	Hsp90aa1	Egr1	Cyr61	Edn1
GO:0070633	transepithelial transport	0.0386952620669444	3.40327722664419e-05	3	61	32	31150	0.02%	0.02	Actg1	Actb	Edn1
GO:0010468	regulation of gene expression	0.0397989869801454	3.50035065788438e-05	23	61	4991	31150	0.02%	0.02	Fam46a	Serpine1	Actb	Pim1	Dnajb1	Klf4	Junb	Txnip	Hes1	Hsp90aa1	Cyr61	Egr1	Atf3	Smg1	Gja1	Fos	Gtpbp2	Actg1	Cited2	Ier2	Zfp36	Srsf5	Edn1
GO:0035914	skeletal muscle cell differentiation	0.0404411915121441	3.5568330265738e-05	4	61	94	31150	0.02%	0.02	Cited2	Atf3	Fos	Egr1
GO:0019219	regulation of nucleobase-containing compound metabolic process	0.042085557295564	3.70145622652278e-05	20	61	3946	31150	0.02%	0.02	Fam46a	Actb	Pim1	Dnajb1	Klf4	Junb	Txnip	Hes1	Hsp90aa1	Cyr61	Egr1	Atf3	Smg1	Gja1	Fos	Cited2	Ier2	Zfp36	Srsf5	Edn1
GO:0051085	chaperone cofactor-dependent protein refolding	0.0425054595861673	3.73838694689246e-05	3	61	33	31150	0.02%	0.02	Dnajb1	Hspa1a	Hspa1b
Adult 5
Date	Thu Oct 20 08:29:49 EDT 2022
Aspect	P
P-value cutoff	0.05
Calculate FDR	Yes
Regulation links followed	Yes
Bonferroni correction	Yes
Annotation file	gene_association.mgi
Ontology file
Evidence codes used	IEA (73259)	IGI (15398)	IEP (1952)	HDA (3710)	IBA (75347)	IPI (20250)	ND (45263)	IC (4264)	ISS (1797)	IMP (56358)	IDA (60033)	RCA (306)	HMP (1)	IKR (7)	TAS (7177)	EXP (347)	ISM (26)	NAS (605)	ISO (144103)	ISA (4785)
Unknown identifiers (43)	Gm47644 Gm48768 AC159193.1 Gm48062 AC123705.1 Gm36423 Gm47494 Hsp25-ps1 Gm37238 Gm17428 AC149588.1 Gm38071 Gm36963 Gm37606 Gm26244 Gm17971 Gm38351 Gm37529 Gm13423 Gm5844 Gm43244 Gm43581 Gm29560 Gm42658 Gm42515 Gm43322 Gm42972 Gm42614 Gm42615 Gm42613 Gm37720 Gm42725 Gm43359 Gm43361 Gm43360 Gm44292 Gm45828 Gm44694 Gm45203 Gm45223 Gm26532 Gm48114 Gm38254
GOID	TERM	CORRECTED_PVALUE	UNCORRECTED_PVALUE	NUM_LIST_ANNOTATIONS	LIST_SIZE	TOTAL_NUM_ANNOTATIONS	POPULATION_SIZE	FDR_RATE	EXPECTED_FALSE_POSITIVES	ANNOTATED_GENES
GO:XXXXXXX	unannotated	6.68495108349725e-35	5.45710292530387e-38	43	97	1012	31150	0.00%	0.00	Gm48114	Gm43360	Gm38254	Gm37720	Gm45223	AC123705.1	Gm44292	Gm43361	Gm42972	Gm38351	Gm43322	Gm42725	Gm38071	Gm17971	Gm42515	Gm42658	Gm43244	Gm47494	Gm45828	Gm29560	Gm36423	Gm37606	Gm47644	Gm13423	Gm26532	AC149588.1	Gm37238	Gm45203	Gm42615	Gm43581	Hsp25-ps1	AC159193.1	Gm17428	Gm5844	Gm48768	Gm37529	Gm42614	Gm26244	Gm42613	Gm48062
GO:0043618	regulation of transcription from RNA polymerase II promoter in response to stress	2.4983719294534e-07	2.03948728934971e-10	7	97	50	31150	0.00%	0.00	Dnajb1	Ppp1r15a	Jun	Cited2	Atf3	Ddit3	Egr1
GO:0043620	regulation of DNA-templated transcription in response to stress	5.0119412195499e-07	4.09138058738768e-10	7	97	55	31150	0.00%	0.00	Dnajb1	Ppp1r15a	Jun	Cited2	Atf3	Ddit3	Egr1
GO:0010941	regulation of cell death	6.38419961967409e-06	5.21159152626456e-09	23	97	1801	31150	0.00%	0.00	Ppp1r15a	Serpine1	Hspa1b	Plk2	Socs3	Pim1	Klf4	Gadd45g	Txnip	Nr4a1	Hsp90aa1	Cyr61	Egr1	Btg2	Atf3	Ddit3	Fos	Jun	Cited2	Hspa1a	Zfp36	Ctgf	Edn1
GO:0097201	negative regulation of transcription from RNA polymerase II promoter in response to stress	5.25508808837096e-05	4.2898678272416e-08	4	97	12	31150	0.00%	0.00	Dnajb1	Ppp1r15a	Jun	Cited2
GO:0042981	regulation of apoptotic process	0.000101399045782905	8.27747312513514e-08	20	97	1593	31150	0.00%	0.00	Ppp1r15a	Serpine1	Hspa1b	Plk2	Socs3	Pim1	Klf4	Gadd45g	Txnip	Hsp90aa1	Nr4a1	Cyr61	Egr1	Btg2	Atf3	Ddit3	Jun	Cited2	Zfp36	Edn1
GO:0043067	regulation of programmed cell death	0.000139875030775271	1.14183698592058e-07	20	97	1625	31150	0.00%	0.00	Ppp1r15a	Serpine1	Hspa1b	Plk2	Socs3	Pim1	Klf4	Gadd45g	Txnip	Hsp90aa1	Nr4a1	Cyr61	Egr1	Btg2	Atf3	Ddit3	Jun	Cited2	Zfp36	Edn1
GO:0033002	muscle cell proliferation	0.000191779538833554	1.56554725578411e-07	9	97	266	31150	0.00%	0.00	Ddit3	Pim1	Jun	Cited2	Klf4	Mir133a-2	Pde4d	Egr1	Edn1
GO:0008219	cell death	0.000311058375196073	2.53925204241692e-07	23	97	2227	31150	0.00%	0.00	Ppp1r15a	Serpine1	Hspa1b	Plk2	Socs3	Pim1	Klf4	Gadd45g	Txnip	Nr4a1	Hsp90aa1	Cyr61	Egr1	Btg2	Atf3	Ddit3	Fos	Jun	Cited2	Hspa1a	Zfp36	Ctgf	Edn1
GO:0009888	tissue development	0.000457403540531609	3.73390645331926e-07	22	97	2096	31150	0.00%	0.00	Serpine1	Socs3	Atp2c1	Pim1	Klf4	Gnas	Brd2	Txnip	Arc	Nr4a1	Cyr61	Egr1	Pde4d	Btg2	Atf3	Fos	Jun	Cited2	Zfp36	Mir133a-2	Ctgf	Edn1
GO:0035914	skeletal muscle cell differentiation	0.000623405082153053	5.08902107880043e-07	6	97	94	31150	0.00%	0.00	Cited2	Atf3	Btg2	Nr4a1	Fos	Egr1
GO:0001568	blood vessel development	0.000876415682225144	7.15441373245016e-07	13	97	762	31150	0.00%	0.00	Ppp1r15a	Serpine1	Ddit3	Plk2	Socs3	Jun	Klf4	Cited2	Ctgf	Nr4a1	Cyr61	Egr1	Edn1
GO:0001944	vasculature development	0.00148494197950259	1.21219753428783e-06	13	97	799	31150	0.00%	0.00	Ppp1r15a	Serpine1	Ddit3	Plk2	Socs3	Jun	Klf4	Cited2	Ctgf	Nr4a1	Cyr61	Egr1	Edn1
GO:0006986	response to unfolded protein	0.00215020371646815	1.755268339974e-06	6	97	116	31150	0.00%	0.00	Ppp1r15a	Hspa1a	Atf3	Hspa1b	Ddit3	Hsp90aa1
GO:0042127	regulation of cell population proliferation	0.00240602499635408	1.96410203784007e-06	19	97	1771	31150	0.00%	0.00	Ppp1r15a	Serpine1	Sat1	Pim1	Klf4	Gnas	Txnip	Nr4a1	Cyr61	Pde4d	Egr1	Btg2	Atf3	Cited2	Jun	Zfp36	Mir133a-2	Ctgf	Edn1
GO:0008283	cell population proliferation	0.00252278983348376	2.05942027223164e-06	21	97	2135	31150	0.00%	0.00	Ppp1r15a	Serpine1	Sat1	Pim1	Klf4	Gnas	Txnip	Nr4a1	Cyr61	Pde4d	Egr1	H3f3a	Btg2	Atf3	Ddit3	Jun	Cited2	Zfp36	Mir133a-2	Ctgf	Edn1
GO:0006915	apoptotic process	0.00310072430467713	2.53120351402215e-06	20	97	1980	31150	0.00%	0.00	Ppp1r15a	Serpine1	Hspa1b	Plk2	Socs3	Pim1	Klf4	Gadd45g	Txnip	Hsp90aa1	Nr4a1	Cyr61	Egr1	Btg2	Atf3	Ddit3	Jun	Cited2	Zfp36	Edn1
GO:0060548	negative regulation of cell death	0.00314430209532549	2.56677722067387e-06	15	97	1146	31150	0.00%	0.00	Ppp1r15a	Serpine1	Btg2	Hspa1b	Plk2	Socs3	Pim1	Jun	Klf4	Hspa1a	Cited2	Ctgf	Nr4a1	Cyr61	Edn1
GO:0012501	programmed cell death	0.00483415355427011	3.94624779940417e-06	20	97	2039	31150	0.00%	0.00	Ppp1r15a	Serpine1	Hspa1b	Plk2	Socs3	Pim1	Klf4	Gadd45g	Txnip	Hsp90aa1	Nr4a1	Cyr61	Egr1	Btg2	Atf3	Ddit3	Jun	Cited2	Zfp36	Edn1
GO:0035966	response to topologically incorrect protein	0.00589310982510817	4.81070189804748e-06	6	97	138	31150	0.00%	0.00	Ppp1r15a	Hspa1a	Atf3	Hspa1b	Ddit3	Hsp90aa1
GO:0072359	circulatory system development	0.00631951769098825	5.15878995182714e-06	15	97	1214	31150	0.00%	0.00	Ppp1r15a	Serpine1	Ddit3	Plk2	Socs3	Pim1	Jun	Klf4	Cited2	Mir133a-2	Ctgf	Nr4a1	Cyr61	Egr1	Edn1
GO:0051726	regulation of cell cycle	0.00801310483700063	6.54131007102092e-06	14	97	1082	31150	0.09%	0.02	Btg2	Hspa1b	Ddit3	Plk2	Pim1	Jun	Klf4	Hspa1a	Cited2	Pinx1	Gadd45g	Ctgf	Nr4a1	Edn1
GO:0034620	cellular response to unfolded protein	0.0109079708585082	8.90446600694548e-06	5	97	89	31150	0.09%	0.02	Ppp1r15a	Hspa1a	Atf3	Hspa1b	Ddit3
GO:0070848	response to growth factor	0.0110116077620671	8.98906756087111e-06	11	97	680	31150	0.08%	0.02	Serpine1	Ddit3	Fos	Jun	Cited2	Klf4	Zfp36	Ctgf	Nr4a1	Egr1	Cyr61
GO:0010942	positive regulation of cell death	0.0127906229573809	1.04413248631681e-05	11	97	691	31150	0.08%	0.02	Ppp1r15a	Atf3	Ddit3	Fos	Jun	Gadd45g	Ctgf	Txnip	Nr4a1	Cyr61	Egr1
GO:0033554	cellular response to stress	0.0130147320659802	1.06242710742695e-05	19	97	1991	31150	0.08%	0.02	Ppp1r15a	Hspa1b	Plk2	Dnajb1	Klf4	Gadd45g	Hsp90aa1	Egr1	Btg2	Atf3	Ddit3	Fos	Cited2	Hspa1a	Jun	Zfp36	Ctgf	Sycp3	Edn1
GO:0030154	cell differentiation	0.0180431292051864	1.47290850654583e-05	31	97	4598	31150	0.07%	0.02	Serpine1	Hspa1b	Plk2	Wasl	Socs3	Slc7a6os	Pim1	Klf4	Gnas	Gadd45g	Txnip	Nr4a1	Arc	Hsp90aa1	Cyr61	Egr1	Pde4d	H3f3a	Atf3	Btg2	Ddit3	Fos	Jun	Hspa1a	Cited2	Zfp36	Mir133a-2	Phactr1	Ctgf	Sycp3	Edn1
GO:0045597	positive regulation of cell differentiation	0.0184635416491996	1.50722788973058e-05	13	97	1009	31150	0.07%	0.02	Serpine1	Hspa1b	Fos	Socs3	Pim1	Jun	Gnas	Hspa1a	Zfp36	Ctgf	Hsp90aa1	Cyr61	Edn1
GO:0048869	cellular developmental process	0.0199601188805073	1.62939745963325e-05	31	97	4621	31150	0.07%	0.02	Serpine1	Hspa1b	Plk2	Wasl	Socs3	Slc7a6os	Pim1	Klf4	Gnas	Gadd45g	Txnip	Nr4a1	Arc	Hsp90aa1	Cyr61	Egr1	Pde4d	H3f3a	Atf3	Btg2	Ddit3	Fos	Jun	Hspa1a	Cited2	Zfp36	Mir133a-2	Phactr1	Ctgf	Sycp3	Edn1
GO:0071310	cellular response to organic substance	0.0219817515431432	1.79442869739944e-05	22	97	2658	31150	0.07%	0.02	Ppp1r15a	Serpine1	Hspa1b	Socs3	Pim1	Klf4	Gnas	Nr4a1	Cyr61	Egr1	Pde4d	Atf3	Ddit3	Fos	Jun	Cited2	Hspa1a	Zfp36	Mir133a-2	Ctgf	Sycp3	Edn1
GO:0051094	positive regulation of developmental process	0.0246225626145345	2.01000511139057e-05	16	97	1534	31150	0.06%	0.02	Serpine1	Hspa1b	Socs3	Pim1	Klf4	Gnas	Hsp90aa1	Cyr61	Fos	Lrrtm2	Cited2	Hspa1a	Jun	Zfp36	Ctgf	Edn1
GO:0051173	positive regulation of nitrogen compound metabolic process	0.025603426671277	2.09007564663486e-05	24	97	3102	31150	0.06%	0.02	Ppp1r15a	Hspa1b	Plk2	Wasl	Pim1	Klf4	Gnas	Nup98	Nr4a1	Hsp90aa1	Cyr61	Egr1	Pde4d	Btg2	Atf3	Ddit3	Fos	Jun	Cited2	Hspa1a	Zfp36	Ctgf	Srsf5	Edn1
GO:0031325	positive regulation of cellular metabolic process	0.0265731772790813	2.16923896155766e-05	24	97	3109	31150	0.06%	0.02	Ppp1r15a	Hspa1b	Plk2	Wasl	Pim1	Klf4	Gnas	Nup98	Nr4a1	Hsp90aa1	Cyr61	Egr1	Pde4d	Btg2	Atf3	Ddit3	Fos	Jun	Cited2	Hspa1a	Zfp36	Ctgf	Srsf5	Edn1
GO:0035967	cellular response to topologically incorrect protein	0.0292311938696877	2.38621990772961e-05	5	97	109	31150	0.06%	0.02	Ppp1r15a	Hspa1a	Atf3	Hspa1b	Ddit3
GO:0060537	muscle tissue development	0.031007151188351	2.53119601537559e-05	9	97	496	31150	0.06%	0.02	Atf3	Btg2	Fos	Pim1	Cited2	Mir133a-2	Nr4a1	Egr1	Edn1
GO:0010605	negative regulation of macromolecule metabolic process	0.0328948181281948	2.685291275771e-05	23	97	2937	31150	0.06%	0.02	Ppp1r15a	Serpine1	Hspa1b	Socs3	Dnajb1	Klf4	Gnas	Gadd45g	Txnip	Nr4a1	Egr1	Pde4d	H3f3a	Btg2	Atf3	Ddit3	Jun	Pinx1	Cited2	Zfp36	Mir133a-2	Ctgf	Edn1
GO:2000026	regulation of multicellular organismal development	0.0347148326516983	2.83386388993456e-05	16	97	1578	31150	0.05%	0.02	Ppp1r15a	Serpine1	Plk2	Pim1	Klf4	Gnas	Hsp90aa1	Cyr61	Fos	Lrrtm2	Cited2	Jun	Mir133a-2	Zfp36	Ctgf	Edn1
GO:0009892	negative regulation of metabolic process	0.0378863595731128	3.09276404678472e-05	24	97	3177	31150	0.11%	0.04	Ppp1r15a	Serpine1	Hspa1b	Plk2	Socs3	Dnajb1	Klf4	Gnas	Gadd45g	Txnip	Nr4a1	Egr1	Pde4d	H3f3a	Btg2	Atf3	Ddit3	Jun	Cited2	Pinx1	Zfp36	Mir133a-2	Ctgf	Edn1
GO:0048659	smooth muscle cell proliferation	0.0385394812598155	3.14608010284209e-05	6	97	192	31150	0.10%	0.04	Jun	Klf4	Ddit3	Egr1	Pde4d	Edn1
GO:0051254	positive regulation of RNA metabolic process	0.0409575897922912	3.34347671773806e-05	17	97	1782	31150	0.10%	0.04	Ppp1r15a	Wasl	Pim1	Klf4	Nup98	Nr4a1	Cyr61	Egr1	Btg2	Atf3	Ddit3	Fos	Cited2	Jun	Zfp36	Srsf5	Edn1
GO:0010628	positive regulation of gene expression	0.041682410742164	3.40264577487053e-05	14	97	1255	31150	0.10%	0.04	Ppp1r15a	Serpine1	Atf3	Ddit3	Klf4	Cited2	Zfp36	Ctgf	Nup98	Srsf5	Hsp90aa1	Cyr61	Pde4d	Egr1
GO:0051248	negative regulation of protein metabolic process	0.0452921559009763	3.69731884905929e-05	13	97	1100	31150	0.10%	0.04	Ppp1r15a	Serpine1	Btg2	Hspa1b	Socs3	Jun	Klf4	Pinx1	Zfp36	Gadd45g	Nr4a1	Pde4d	Edn1
GO:0007049	cell cycle	0.047449242989957	3.8734075910169e-05	17	97	1803	31150	0.09%	0.04	Hspa1b	Plk2	Wasl	Pim1	Klf4	Gadd45g	Txnip	Nr4a1	Btg2	Ddit3	Pinx1	Cited2	Hspa1a	Jun	Ctgf	Sycp3	Edn1
GO:0045935	positive regulation of nucleobase-containing compound metabolic process	0.0478179321690013	3.90350466685725e-05	18	97	1993	31150	0.09%	0.04	Ppp1r15a	Wasl	Pim1	Klf4	Nup98	Hsp90aa1	Nr4a1	Cyr61	Egr1	Btg2	Atf3	Ddit3	Fos	Cited2	Jun	Zfp36	Srsf5	Edn1
[truncated: 3 more columns]

## Sheet: legend
Results of GO term analysis of adult mouse cardiomyocyte samples. Genes chosen as input were ≥ 5 SD over mean in the respective sample.
