# Supplementary material for: A single‐cell RNA labeling strategy for measuring stress response upon tissue dissociation
Source: Mol Syst Biol. 2022 Dec 27;19(2):e11147. doi: 10.15252/msb.202211147 (PMC9912023; doi:10.15252/msb.202211147)
Supplement: Supplementary file 4 — Dataset EV3 [file MSB-19-e11147-s006.xlsx]

## Sheet: dataset_EV3
	gene	occurrences	gene_name
1	ENSMUSG00000021134	3	Srsf5
2	ENSMUSG00000021250	3	Fos
3	ENSMUSG00000021453	4	Gadd45g
4	ENSMUSG00000022528	5	Hes1
5	ENSMUSG00000024014	4	Pim1
6	ENSMUSG00000026628	4	Atf3
7	ENSMUSG00000028195	4	Cyr61
8	ENSMUSG00000029580	4	Actb
9	ENSMUSG00000032265	3	Fam46a
10	ENSMUSG00000050953	3	Gja1
11	ENSMUSG00000052684	3	Jun
12	ENSMUSG00000062825	4	Actg1
13	ENSMUSG00000095616	3	Gm26244
14	ENSMUSG00000105434	5	Gm43359
15	ENSMUSG00000106375	5	Gm43361
16	ENSMUSG00000108494	3	Gm45203
17	ENSMUSG00000113326	3	Gm47586

## Sheet: legend
Shared dissociation response in adult mouse cardiomyocytes. Genes shown had T to C rates ≥ 5 SD over mean in at least 3 of the 5 samples
