# Supplementary material for: A single‐cell RNA labeling strategy for measuring stress response upon tissue dissociation
Source: Mol Syst Biol. 2022 Dec 27;19(2):e11147. doi: 10.15252/msb.202211147 (PMC9912023; doi:10.15252/msb.202211147)
Supplement: Supplementary file 5 — Dataset EV4 [file MSB-19-e11147-s003.xlsx]

## Sheet: dataset_EV4
	gene	retina	proliferative region	pigment cells	pharynx	pharyngeal arch, proliferating	pectoral fins	nervous system	immune cells	lateral line / peripheral olfactory organ	head muscle	epidermis	cartilage	blood vessels	blood
acaa2	acaa2	5.26315789473684	11.8251928020566	7.5	6.52173913043478	12.2377622377622	10.3448275862069	12.5407166123778	22.2222222222222	13.8364779874214	11.6959064327485	9.60929250263992	9.9236641221374	7.14285714285714	12.6050420168067
ACTC1	ACTC1	25	27.2727272727273	NA	NA	25	NA	17.3913043478261	NA	20	15.2021089630931	14.2857142857143	100	NA	NA
afmid	afmid	9.33333333333333	11.2860892388451	6.97674418604651	NA	9.2436974789916	NA	7.85123966942149	4.8780487804878	15.7894736842105	6.66666666666667	9.90990990990991	6.66666666666667	NA	9.25925925925926
AL772241.1	AL772241.1	26.6666666666667	33.3333333333333	NA	NA	NA	100	26.4957264957265	NA	12.5	NA	35.2941176470588	NA	NA	NA
anxa13l	anxa13l	3.84615384615385	17.2413793103448	9.39597315436242	25	15	13.1578947368421	14.4859813084112	100	15.2709359605911	NA	9.67741935483871	16.6666666666667	15.3846153846154	11.6279069767442
bap1	bap1	12.0481927710843	11.2403100775194	12.2448979591837	7.69230769230769	8.71794871794872	15.3846153846154	9.62732919254658	18.1818181818182	12.1951219512195	14.2857142857143	11.1111111111111	12.8712871287129	11.5384615384615	7.40740740740741
bmp6	bmp6	NA	6.06060606060606	9.09090909090909	25	10.7784431137725	13.0952380952381	2.27272727272727	NA	13	17.2413793103448	10.1890756302521	14.9253731343284	10.8108108108108	15.1515151515152
bscl2l	bscl2l	NA	NA	10.9729009329187	NA	NA	NA	14.7058823529412	NA	NA	28.5714285714286	10	NA	100	15.3846153846154
BX005309.1	BX005309.1	22.1238938053097	13.3802816901408	13.0434782608696	42.8571428571429	18.0952380952381	23.6842105263158	20.6230529595016	22.2222222222222	27.2727272727273	20.6896551724138	14.5061728395062	19.4444444444444	NA	18.978102189781
BX324227.2	BX324227.2	18.1818181818182	NA	NA	NA	10.8108108108108	NA	NA	NA	33.3333333333333	NA	2	NA	NA	NA
BX530077.1	BX530077.1	28.0575539568345	19.5497185741088	44.1176470588235	NA	29.0502793296089	50	35.5708390646492	58.3333333333333	18	13.8888888888889	26.7441860465116	37.5	6.66666666666667	39.4366197183099
CABZ01052576.1	CABZ01052576.1	9.09090909090909	13.6986301369863	10	NA	12.280701754386	10	12.3762376237624	28.5714285714286	15.3846153846154	25	9.52380952380952	8.33333333333333	NA	14.7058823529412
CABZ01080042.1	CABZ01080042.1	NA	100	NA	NA	NA	NA	NA	43.010752688172	NA	NA	NA	NA	NA	100
CABZ01098670.1	CABZ01098670.1	6.70391061452514	10.7496463932107	13.6363636363636	11.1111111111111	9.62099125364431	13.3333333333333	10.1511879049676	10.4166666666667	7.89473684210526	9.33333333333333	13.6222910216718	11.2903225806452	15625	6.10687022900763
cahz	cahz	10.2564102564103	12.7450980392157	5.45454545454545	12.9032258064516	13.3858267716535	9375	12.3924268502582	19.047619047619	5.66037735849057	9.25925925925926	11.0294117647059	7.69230769230769	NA	9.16329096242492
capn8	capn8	NA	NA	9.09090909090909	100	33.3333333333333	NA	17.6470588235294	NA	23.6363636363636	100	100	NA	NA	NA
cbx7a	cbx7a	9.75609756097561	8.16326530612245	NA	20	25.6	6.97674418604651	6.17088607594937	4.16666666666667	17.2413793103448	6.12244897959184	8.69565217391304	13.265306122449	5.26315789473684	17.6470588235294
cdc7	cdc7	13.6363636363636	10.3571428571429	NA	NA	10.4347826086957	NA	15.1515151515152	NA	NA	13.0434782608696	9.78260869565217	NA	NA	15
cfp	cfp	NA	NA	NA	NA	4.8780487804878	16.6666666666667	NA	1.9047619047619	NA	NA	11.8980169971671	1.14942528735632	NA	NA
cntn1a	cntn1a	12	9.55882352941176	18.1818181818182	NA	19.4444444444444	12.9032258064516	2.63157894736842	15.3846153846154	30	16.6666666666667	13.9705882352941	NA	NA	7.14285714285714
CR354435.1	CR354435.1	12.8205128205128	23.2394366197183	16.6666666666667	NA	43.859649122807	NA	14.2857142857143	NA	NA	29.4117647058824	21.2121212121212	100	NA	NA
CR354435.2	CR354435.2	15.3846153846154	23.2336956521739	NA	15.3846153846154	15.9183673469388	20	12.0689655172414	18.1818181818182	56.25	16	20.5263157894737	16.6666666666667	NA	27.9569892473118
CR354435.3	CR354435.3	57.8947368421053	37.3626373626374	28.5714285714286	25	49.4505494505495	NA	45	50	40	53.3333333333333	47.3684210526316	59.0909090909091	NA	40.3508771929825
CR354435.4	CR354435.4	26.8292682926829	28.0405405405405	28.5714285714286	100	32.2222222222222	20	29.5454545454545	100	57.1428571428571	50	46.0526315789474	31.0344827586207	100	22.2222222222222
CR405715.1	CR405715.1	28.5714285714286	78.5714285714286	NA	100	NA	100	46.6666666666667	NA	NA	NA	28.5714285714286	NA	NA	NA
CR759927.3	CR759927.3	6.94444444444444	10.0418410041841	NA	100	13.3333333333333	NA	11.6071428571429	NA	NA	66.6666666666667	2.94117647058824	25	100	8.95522388059701
CR848788.1	CR848788.1	1.04166666666667	1.62162162162162	NA	NA	2.31481481481481	NA	1.40845070422535	1.69491525423729	NA	6.25	2.97872340425532	3.38983050847458	NA	NA
crp2	crp2	NA	NA	NA	NA	NA	NA	NA	NA	25	NA	NA	NA	NA	NA
CU302436.3	CU302436.3	8.82352941176471	9.34699103713188	NA	NA	16.8539325842697	5	16.2162162162162	16.6666666666667	NA	10	17.0940170940171	14.2857142857143	NA	8.43373493975904
CU302436.5	CU302436.5	9.75609756097561	12.3188405797101	NA	NA	9.6969696969697	33.3333333333333	21.6216216216216	50	25	NA	24.2105263157895	19.047619047619	NA	7.04225352112676
CU457819.1	CU457819.1	14.5454545454545	12.4546553808948	14.2857142857143	NA	11.1111111111111	8.33333333333333	8.53658536585366	20	33.3333333333333	NA	13.8364779874214	12.9032258064516	NA	16
CU457819.4	CU457819.4	11.1111111111111	21.0743801652893	NA	NA	19.3103448275862	11.1111111111111	26.8292682926829	NA	NA	80	12.5	16.6666666666667	NA	17.7777777777778
CU459186.1	CU459186.1	6.25	21.1864406779661	NA	NA	18.1818181818182	33.3333333333333	18.5185185185185	NA	40	100	33.3333333333333	NA	NA	42.8571428571429
CU459186.2	CU459186.2	55.1020408163265	14.0515222482436	28.5714285714286	NA	11.8181818181818	NA	20.6896551724138	61.5384615384615	27.7777777777778	55.5555555555556	16.2337662337662	NA	66.6666666666667	10
CU468915.1	CU468915.1	19.5652173913043	22.5	18.75	75	21.6867469879518	28.9473684210526	28.5714285714286	30	21.4285714285714	26.530612244898	32.258064516129	21.6216216216216	66.6666666666667	26.0869565217391
CU570881.2	CU570881.2	11.1111111111111	27.7777777777778	NA	NA	14.2857142857143	NA	46.5753424657534	NA	36.3636363636364	NA	16	NA	NA	NA
CZQB01141835.2	CZQB01141835.2	NA	18.5714285714286	28.5714285714286	50	30.4347826086957	18.1818181818182	17.0454545454545	100	11.7647058823529	16.6666666666667	14.5161290322581	16.6666666666667	NA	14.2857142857143
dnajb1b	dnajb1b	10.6707317073171	10.6611173363214	9.0547263681592	8.14380044020543	12.0571689220009	10.4565537555228	9.00602180044211	14.4295302013423	9.71843778383288	9.50155763239875	9.03317343422742	9.77102697800952	7.77070063694268	9.62904498816101
dsn1	dsn1	17.6470588235294	22.2222222222222	16.6666666666667	50	32.7102803738318	33.3333333333333	53.3333333333333	42.8571428571429	37.5	28.5714285714286	21.3114754098361	12.5	NA	39.1304347826087
egr1	egr1	4.54545454545455	6.52173913043478	NA	14.2857142857143	19.6969696969697	11.6279069767442	16.4179104477612	30	16.3636363636364	NA	17.4074074074074	13.4328358208955	14.2857142857143	15.3846153846154
endog	endog	11.1111111111111	14.9825783972125	42.8571428571429	14.2857142857143	11.8421052631579	21.0526315789474	15.695067264574	12.7659574468085	12.3287671232877	11.6279069767442	15.3005464480874	22.5806451612903	7.14285714285714	24.4444444444444
fgfr1b	fgfr1b	15.3846153846154	20.8791208791209	27.2727272727273	NA	9.64467005076142	12.1212121212121	12.9310344827586	NA	5.26315789473684	10	16.012084592145	8.19672131147541	NA	42.8571428571429
FO704772.2	FO704772.2	0.413564929693962	0.742637644046095	0.498338870431894	NA	0.61022120518688	NA	0.63770426464727	0.232558139534884	NA	NA	0.712355686563498	0.710339384372534	NA	0.662251655629139
fosab	fosab	9.89010989010989	16.5625	17.0212765957447	4.37956204379562	15.1960784313725	14.3540669856459	10.3547459252157	15.8450704225352	10.9090909090909	13.4615384615385	12.176386913229	15.2798789712557	10.3030303030303	12.2977346278317
fosb	fosb	5	NA	100	10	17.2413793103448	NA	2.94117647058824	36.3636363636364	17.0212765957447	33.3333333333333	18.1451612903226	10.4166666666667	9.30232558139535	18.1818181818182
FP017217.1	FP017217.1	2.5	7.89473684210526	6.66666666666667	3.54609929078014	11.2	14.5833333333333	9.90783410138249	11.6883116883117	12.5	9.09090909090909	12.6582278481013	11.8811881188119	NA	7.06521739130435
FP325123.2	FP325123.2	15	13.1672597864769	NA	NA	22.2222222222222	NA	5	NA	NA	NA	17.9487179487179	NA	11.1111111111111	7.69230769230769
hbae1	hbae1	42.6269182113195	29.1761911830191	33.6460158746521	56.1617515638963	42.5832786646257	33.0684241132002	37.4045912507451	29.6955549071102	23.7146772516775	46.6564073866816	34.0925700365408	34.4207928428197	23.8304552590267	38.87902302338
her12	her12	7.02247191011236	10.3577371048253	8.60215053763441	11.1111111111111	16.5467625899281	8.10810810810811	11.4074914869467	30	11.1940298507463	13.4615384615385	12.6903553299492	6.41025641025641	15.3846153846154	12.109375
her15.1	her15.1	39.2739273927393	30.5433186490455	35.1351351351351	49.5145631067961	36.5949119373777	33.3333333333333	40.110079119367	22.7272727272727	44.5196211096076	47.1074380165289	37.0967741935484	47.3988439306358	43.2835820895522	39.2496392496393
her15.2	her15.2	31.8181818181818	28.9710610932476	26.962457337884	43.7956204379562	33.5674157303371	30.2752293577982	38.638647019424	46	44.4672131147541	43.5754189944134	36.3636363636364	43.0769230769231	52.5252525252525	37.9760609357998
her2	her2	15.527950310559	15.0826446280992	15	100	19.6808510638298	10	14.2011834319527	100	22.3300970873786	15	14.9253731343284	21.4285714285714	20	23.469387755102
her4.1	her4.1	11.3276492082826	8.26337448559671	12.8318584070796	18.9473684210526	6.9204152249135	6.34920634920635	10.3230829116388	19.047619047619	13.6446886446886	14.1891891891892	10.2685624012638	10.7638888888889	34.6153846153846	12.3560209424084
her4.2	her4.2	34.7727272727273	34.704112337011	38.7387387387387	20.8333333333333	23.758865248227	27.4725274725275	33.6243129647591	27.5	40.547263681592	41.6	29.3103448275862	33.3333333333333	76.4705882352941	33.4494773519164
her4.3	her4.3	19.5652173913043	47.1794871794872	25	20	28.5714285714286	NA	39.2452830188679	NA	36.3636363636364	66.6666666666667	32	30	NA	39.4736842105263
her4.4	her4.4	31.4814814814815	31.0344827586207	NA	10.5263157894737	23.3333333333333	16	31.5868263473054	NA	37.037037037037	34.6153846153846	21.5277777777778	40	NA	25.2032520325203
her6	her6	12.5506072874494	8.31766917293233	18.6206896551724	19.0909090909091	12.6668736417262	13.6557610241821	10.1687581133708	21.4285714285714	13.905325443787	18.0851063829787	11.7386111585054	16.7149758454106	14.8571428571429	11.7647058823529
her9	her9	8.06451612903226	5.48048048048048	4.6875	11.5577889447236	13.6690647482014	17.7777777777778	7.47520976353928	25	5.06329113924051	15.2542372881356	9.91580916744621	9.2485549132948	8.64197530864197	12.1428571428571
hes2.2	hes2.2	24	25.8680555555556	50	NA	41.1764705882353	100	20.5882352941176	NA	100	100	17.8571428571429	66.6666666666667	NA	31.5789473684211
hexb	hexb	10	5.84795321637427	10	5.26315789473684	5.91133004926108	7.27272727272727	8.95522388059701	11.4695340501792	3.2	14.2857142857143	9.91189427312775	5.66037735849057	12.0879120879121	1.2987012987013
hey1	hey1	11.3821138211382	18.8034188034188	22.2222222222222	17.6470588235294	23.2673267326733	15.7894736842105	13.3928571428571	70	15.4929577464789	19.1235059760956	16.5673420738975	22.2222222222222	18.75	18.2608695652174
hist1h2a1	hist1h2a1	22.972972972973	16.2412993039443	6.25	NA	7.53424657534247	22.2222222222222	12.6984126984127	28.5714285714286	66.6666666666667	NA	25.9842519685039	9375	NA	22.2222222222222
hist1h2a10	hist1h2a10	21.3592233009709	25.7110352673493	NA	NA	29.8245614035088	24.3243243243243	27.4193548387097	25	37.037037037037	15.1515151515152	30.7086614173228	12.1212121212121	NA	42.8571428571429
hist1h2a2	hist1h2a2	16.8674698795181	13.5806558463067	16.2790697674419	11.1111111111111	14.4175317185698	22.8070175438596	12.8865979381443	12.962962962963	13.7254901960784	11.4285714285714	17.2859450726979	25.1851851851852	NA	26.3157894736842
hist1h2a3	hist1h2a3	23.4375	37.9432624113475	50	20	41.025641025641	16.6666666666667	37.7358490566038	23.5294117647059	NA	NA	37.8048780487805	41.3793103448276	NA	22.3404255319149
hist1h2a4	hist1h2a4	6.85358255451713	11.6747741487144	9375	10	12.6237623762376	7.35294117647059	9.42184154175589	14.8148148148148	12.7272727272727	11.864406779661	8.25242718446602	4.76190476190476	22.7272727272727	10.8108108108108
HIST1H4B	HIST1H4B	50	40.7407407407407	NA	NA	30.9090909090909	25	42.8571428571429	33.3333333333333	66.6666666666667	NA	58.8235294117647	66.6666666666667	NA	21.4285714285714
hsp70.1	hsp70.1	20.018219084491	17.6147959183673	13.9117427075542	17.6969696969697	19.2274305555556	18.083378451543	17.3213575123643	20.2586206896552	16.903979554582	17.0491803278689	15.3798221265507	17.6642946839682	12.948717948718	13.9522355898725
hsp70.2	hsp70.2	19.8392833618759	16.8668704243372	13.8002486531289	18.3533447684391	19.846036714322	18.531781557744	18.002459942823	20.0212426978226	16.5038665038665	14.1693234148069	16.4465622872703	17.0616113744076	15.4753131908622	15.6652360515021
hsp70.3	hsp70.3	13.6147128870071	10.5854256761118	9.51417004048583	12.6543209876543	11.2273817309789	10.8916038471536	13.141273640077	12.3517786561265	11.8358974358974	9.07454087144401	10.3606200358698	10.644959298685	7.49211356466877	10.6695513550444
hsp70l	hsp70l	13.9217580294615	13.3616445100936	9.05083749632677	12.7478042659975	14.7694473776839	12.5850965961362	12.0563192449733	13.8819320214669	12.7708470124754	9.69055374592834	11.9985608922468	12.435871126616	10.9118086696562	9.96734451536292
hsp90aa1.1	hsp90aa1.1	10	10625	4.8780487804878	14.8148148148148	22.3350253807107	29.0909090909091	16.2371134020619	10	31.1475409836066	2.58620689655172	14.2410015649452	18.4466019417476	6.25	16.243654822335
hspa4a	hspa4a	9.97150997150997	7.21518987341772	3.1496062992126	4.67289719626168	7.91896869244936	15.2173913043478	6.61503710874476	9.09090909090909	11.7647058823529	2.8169014084507	8.65671641791045	10.3070175438596	12.8205128205128	7.8239608801956
hsph1	hsph1	18.6813186813187	14.0625	19.5121951219512	37.5	17.96875	17.8082191780822	13.5477582846004	28.0701754385965	17.1974522292994	9.23076923076923	16.798418972332	17.5824175824176	8.33333333333333	15.0837988826816
ier2b	ier2b	12.8205128205128	3.93700787401575	4.16666666666667	7.07964601769912	7.58928571428571	4.48717948717949	2.41116751269036	12.0743034055728	6.36474908200734	7.74193548387097	6.72116257947321	7.92838874680307	3.1055900621118	3.65296803652968
jac1	jac1	NA	75	NA	28.5	NA	NA	42.8571428571429	NA	NA	NA	NA	25	NA	NA
jdp2b	jdp2b	9.52380952380952	4.42477876106195	14.8148148148148	13	7.51173708920188	17.7777777777778	7.57575757575758	24.4274809160305	7.36842105263158	11.4754098360656	13.1339401820546	15.6028368794326	17.8571428571429	12.7906976744186
junba	junba	21.4285714285714	17.8571428571429	12.5	6.15384615384615	16.6666666666667	22.2222222222222	6.99708454810496	6.45161290322581	8.52713178294574	11.1111111111111	13.986013986014	16.260162601626	5.42635658914729	21.2121212121212
lactb	lactb	7.9136690647482	13.3333333333333	12.2448979591837	9.09090909090909	10.2272727272727	7.69230769230769	10.5839416058394	18.1818181818182	15.6862745098039	13.1578947368421	7.69230769230769	10.9090909090909	18.1818181818182	7.40740740740741
mfap4	mfap4	NA	25.7142857142857	NA	NA	NA	33.3333333333333	11.7647058823529	10.2402381121111	25	NA	14.0845070422535	12.2448979591837	NA	18.75
MFAP4 (1 of many)	MFAP4 (1 of many)	NA	NA	NA	NA	NA	20	2.56410256410256	44.7058823529412	NA	100	7.14285714285714	41.6666666666667	NA	8.33333333333333
mrgbp	mrgbp	9.13621262458472	8.72291904218928	8.48484848484849	11.4285714285714	7.6007326007326	5.73770491803279	7.96031938059521	9.73451327433628	10.3174603174603	9.74358974358974	7.89662598707825	8.21529745042493	6.17283950617284	10.5398457583548
mrpl38	mrpl38	9.86666666666667	11.0453648915187	12.5	12.6984126984127	12.4013528748591	10.7142857142857	12.3862487360971	10.8108108108108	11	9.77443609022556	9.81266726137377	12	11.1111111111111	11.4285714285714
msx1b	msx1b	15.5172413793103	13.1147540983607	6.46766169154229	10.880829015544	8.50850850850851	8.45839017735334	10.2941176470588	10	11.6279069767442	28.5714285714286	8.91458411040657	9.43396226415094	6.25	6.32911392405063
mt-nd3	mt-nd3	10.9090909090909	10.5740181268882	10.5740181268882	7.31707317073171	11.8023787740165	10.828025477707	10.5281090289608	12.2401847575058	10.5080831408776	10.6811145510836	11.6124751161248	12.2153209109731	17.1428571428571	12.3222748815166
mvp	mvp	NA	NA	11.9047619047619	11.4864864864865	10.6382978723404	14.2857142857143	15.7894736842105	13.4615384615385	14.5985401459854	6.66666666666667	9.33333333333333	33.3333333333333	NA	25
myha	myha	NA	NA	NA	NA	NA	NA	NA	NA	NA	9.52380952380952	NA	NA	NA	NA
myl13	myl13	19.2307692307692	15.7894736842105	8.88888888888889	NA	6.52173913043478	66.6666666666667	14.5833333333333	10	13.1578947368421	7.80056292722155	9.25553319919517	9.80392156862745	6.25	6.77966101694915
naa40	naa40	5.14285714285714	3.96	10.8433734939759	NA	4.47330447330447	12.9411764705882	7.19524973803702	3.17460317460317	3.8135593220339	4.76190476190476	3.88291517323775	8.09968847352025	24.7787610619469	5.98802395209581
ndufv3	ndufv3	7.85876993166287	7.59365507931151	8.06451612903226	5.97014925373134	8.13542193026781	6.22222222222222	8.12906453226613	7.98319327731092	8.07522123893805	8.268156424581	7.65287440497986	8.1555834378921	8.95522388059701	8.03108808290155
necap2	necap2	11.3636363636364	15.1898734177215	10.7142857142857	13.7931034482759	15.527950310559	17.3076923076923	14.018691588785	18.8679245283019	25.531914893617	6.66666666666667	14.8936170212766	14.7727272727273	16.1290322580645	10.2941176470588
olig2	olig2	10	7.47252747252747	5.26315789473684	NA	9.18367346938776	16.6666666666667	8.25892857142857	6.25	10.2564102564103	15625	7.2289156626506	18.1818181818182	NA	7.84313725490196
pcdh1g33	pcdh1g33	13.3333333333333	10.2189781021898	4.16666666666667	NA	4.25531914893617	NA	11.3522537562604	11.1111111111111	9.09090909090909	54.5454545454545	7.69230769230769	32.3529411764706	100	12.3456790123457
pcdh2ab6	pcdh2ab6	12.9032258064516	5.63380281690141	NA	33.3333333333333	5	NA	11.0891089108911	NA	50	NA	6.38297872340426	16.6666666666667	NA	9375
pclaf	pclaf	25.7211538461538	23.6638021379166	29.9465240641711	25	25.415198792149	23.3716475095785	25.8028792912514	27.6657060518732	20.0836820083682	26.978417266187	26.9376693766938	26.6666666666667	22.093023255814	21.5
pdhx	pdhx	8.69565217391304	8.86981402002861	8.04597701149425	NA	10.7023411371237	3.57142857142857	8.13725490196078	6.03448275862069	8.9041095890411	11.6959064327485	9.03426791277258	10.0917431192661	25	12.6666666666667
pdxka	pdxka	15	11.8279569892473	8.16326530612245	NA	13.8888888888889	18.1818181818182	10.7142857142857	16.6666666666667	NA	11.6279069767442	13.855421686747	18.1818181818182	NA	7.69230769230769
PEPD	PEPD	1.96078431372549	5.37974683544304	6.74157303370786	7.14285714285714	4.83271375464684	10.1694915254237	4.28134556574923	7.31707317073171	5.40540540540541	3.6144578313253	7.41379310344828	6.52173913043478	6.25	10.9053497942387
PPP2CA	PPP2CA	8.57142857142857	11.7788461538462	16.6666666666667	6.15384615384615	14.7492625368732	13.9784946236559	10.9339407744875	15.5844155844156	10.2040816326531	14.6341463414634	10.3112840466926	7.82608695652174	1.66666666666667	17.6100628930818
r3hcc1l	r3hcc1l	12.1951219512195	15.4696132596685	10	NA	11.6504854368932	9.09090909090909	12.2994652406417	10	8	10	16.3793103448276	18.5185185185185	12.5	10
rhag	rhag	NA	12.5	11.9815668202765	60	13.5135135135135	NA	22.9508196721311	NA	25	13.0434782608696	11.4118177717636	10.958904109589	6.25	8.75656742556918
rps15a	rps15a	12.6240564049508	10.5665094296585	11.113366899464	12.3502751699579	11.7535951597974	12.5888213317706	11.3656121709732	11.7287310684896	10.8892116517389	12.185670706571	11.4525840441545	12.5035946396733	12.7306967984934	11.2898519714447
rps19bp1	rps19bp1	12.4653739612188	12.0718697361033	9.61538461538462	11.9047619047619	10.6170598911071	8.5427135678392	11.4110429447853	14.1592920353982	13.2075471698113	11.5	11.6237799467613	10.5011933174224	7.5	14.5833333333333
sf3a1	sf3a1	8.87573964497041	5.61660561660562	5.79710144927536	15	7.67634854771784	10.8108108108108	7.46965452847806	7.89473684210526	6.06060606060606	10.5263157894737	7.78546712802768	7.31707317073171	26.3157894736842	8.8
si:ch1073-296i8.2	si:ch1073-296i8.2	12.3287671232877	10.9195402298851	8.33333333333333	NA	9.30232558139535	6.66666666666667	12.5	18.75	37.5	21.4285714285714	8.97435897435897	8.62068965517241	14.2857142857143	13.4328358208955
si:ch211-113a14.11	si:ch211-113a14.11	17.0454545454545	14.187643020595	14.2857142857143	NA	11.304347826087	NA	19.1489361702128	NA	5.55555555555556	50	13.3333333333333	NA	NA	8.69565217391304
si:ch211-113a14.18	si:ch211-113a14.18	4.55635491606715	2.73027302730273	5.30973451327434	NA	3.49075975359343	10.3448275862069	5.88235294117647	2.5	2.02020202020202	2.23880597014925	5.69210866752911	4.1958041958042	NA	5.2896725440806
si:ch211-113a14.19	si:ch211-113a14.19	17.7664974619289	13.9142656359803	21.6216216216216	25	14.6511627906977	10.8108108108108	18.1069958847737	11.2903225806452	13.953488372093	18	12.9518072289157	12.2222222222222	33.3333333333333	13.3587786259542
si:ch211-113a14.22	si:ch211-113a14.22	1.76991150442478	8.00865800865801	NA	22.2222222222222	5.90909090909091	NA	8.19672131147541	16.2790697674419	18.5185185185185	NA	15	27.2727272727273	NA	8.43373493975904
si:ch211-114n24.6	si:ch211-114n24.6	8.33333333333333	7.72133526850508	9.67741935483871	4.71698113207547	7.81818181818182	7.46753246753247	10.9424920127796	6.11111111111111	4.98533724340176	9.66183574879227	6.21761658031088	9.72972972972973	16.551724137931	5.14112903225806
si:ch211-194m7.4	si:ch211-194m7.4	NA	NA	NA	NA	NA	NA	100	41.747572815534	NA	NA	NA	NA	NA	NA
si:ch211-213c4.5	si:ch211-213c4.5	15.1515151515152	3.57142857142857	19.5652173913043	NA	NA	22.2222222222222	9.02255639097744	5.26315789473684	2.89855072463768	20	9.30232558139535	NA	NA	27.5
si:ch211-24o8.4	si:ch211-24o8.4	NA	16.6666666666667	NA	NA	9.09090909090909	NA	0.460829493087558	NA	NA	NA	0.684931506849315	3.7037037037037	NA	NA
si:ch211-256m1.8	si:ch211-256m1.8	NA	33.3333333333333	15.1111111111111	NA	NA	NA	66.6666666666667	NA	NA	NA	5	15	NA	NA
si:ch73-191k20.3	si:ch73-191k20.3	NA	31.4285714285714	18.1818181818182	50	30	NA	31.25	60	13.3333333333333	71.4285714285714	38.8888888888889	50	NA	16.6666666666667
si:ch73-199g24.2	si:ch73-199g24.2	6.66666666666667	13.6363636363636	7.2463768115942	NA	15.3846153846154	12.5	10.8695652173913	7.14285714285714	9.09090909090909	15	5.47945205479452	22.5	NA	9.09090909090909
si:ch73-269m14.3	si:ch73-269m14.3	NA	NA	NA	NA	NA	NA	8.47457627118644	NA	NA	NA	36.3636363636364	NA	NA	NA
si:dkey-108k21.24	si:dkey-108k21.24	34.0909090909091	28.0487804878049	NA	NA	28125	55.5555555555556	57.1428571428571	22.2222222222222	47.0588235294118	33.3333333333333	48.2142857142857	NA	66.6666666666667	48.5714285714286
si:dkey-156k2.3	si:dkey-156k2.3	11.4285714285714	7.82967032967033	9.67741935483871	20	10.7648725212465	16.6666666666667	5	NA	9.23076923076923	27.906976744186	9.93150684931507	25.6756756756757	NA	9.30232558139535
si:dkey-23a13.21	si:dkey-23a13.21	13.5802469135802	12.9449838187702	11.1111111111111	NA	10.8374384236453	18.1818181818182	20.2380952380952	3125	8.69565217391304	NA	14.5985401459854	40	NA	18.2926829268293
si:dkey-4c23.4	si:dkey-4c23.4	NA	NA	NA	NA	NA	NA	100	82.1917808219178	NA	NA	NA	NA	NA	NA
si:dkey-62k3.5	si:dkey-62k3.5	NA	10.1851851851852	NA	NA	8.10810810810811	NA	6.57894736842105	NA	NA	30.952380952381	7.95454545454545	15.0684931506849	50	11.3636363636364
si:dkey-75a21.2	si:dkey-75a21.2	11.7647058823529	14.0909090909091	NA	NA	15	11.1111111111111	12.012987012987	NA	4.16666666666667	29.1666666666667	10.4651162790698	8.33333333333333	14.2857142857143	16.0714285714286
si:dkey-93m18.3	si:dkey-93m18.3	50	35.2941176470588	51.8518518518518	25	16.2162162162162	21.4285714285714	24.3243243243243	35.7142857142857	44	40	43.9655172413793	30.7692307692308	9.52380952380952	66.6666666666667
si:dkey-93m18.4	si:dkey-93m18.4	NA	NA	52.1739130434783	100	88.8888888888889	33.3333333333333	64.2857142857143	NA	87.5	100	72.1311475409836	38.8888888888889	30.7692307692308	NA
si:dkeyp-2e4.3	si:dkeyp-2e4.3	36.5384615384615	13.9303482587065	42.8571428571429	NA	24.5161290322581	9.52380952380952	24.8502994011976	17.3913043478261	27.5862068965517	29.1666666666667	22.5108225108225	19.2307692307692	6.25	18.6046511627907
smdt1a	smdt1a	5	11.3636363636364	37.5	100	26.0869565217391	50	18.4300341296928	10	11.7647058823529	17.7514792899408	16.9491525423729	10	NA	34.2857142857143
smyd2a	smyd2a	12.280701754386	9.21985815602837	4.34782608695652	NA	3.30578512396694	5.55555555555556	7.88912579957356	8.33333333333333	5.79710144927536	11.0132158590308	5.97014925373134	11.1111111111111	20	4.67289719626168
smyhc2	smyhc2	NA	NA	NA	NA	NA	NA	NA	NA	NA	29.4736842105263	NA	NA	NA	NA
snrpb2	snrpb2	7.12401055408971	5.59969731365872	7.27272727272727	7.84313725490196	7.00179533213645	6.40569395017794	6.18426588136306	6.27177700348432	9.2741935483871	4.54545454545455	7.24729815638907	5.80046403712297	10.1351351351351	5.39772727272727
spata7	spata7	14.2857142857143	9.45945945945946	14.2857142857143	NA	4.54545454545455	11.7647058823529	15.0470219435737	NA	16.6666666666667	NA	18.4615384615385	30	NA	5.12820512820513
stk25b	stk25b	15.7142857142857	17.0731707317073	23.4042553191489	24.3243243243243	27.9279279279279	24.2424242424242	18.5567010309278	16.3265306122449	22.2222222222222	18.1818181818182	18.6131386861314	32.3529411764706	35.7142857142857	26.7441860465116
taar20q	taar20q	NA	NA	NA	NA	NA	NA	NA	NA	66.6666666666667	NA	NA	NA	NA	NA
tctex1d2	tctex1d2	13.9072847682119	8.46645367412141	4.61538461538462	6.66666666666667	9.91253644314869	7.54716981132075	9.90712074303406	NA	8.2089552238806	9.52380952380952	11.7760617760618	9.63855421686747	3.84615384615385	12.0879120879121
tollip	tollip	10.2564102564103	12.0967741935484	11.8421052631579	2.38095238095238	8.73015873015873	2.40963855421687	10.8179419525066	10.1796407185629	13.1782945736434	13.7931034482759	8.05860805860806	10.1694915254237	12.5	13.5135135135135
tpmt.1	tpmt.1	NA	15.1162790697674	9.53947368421053	9.82142857142857	9.55056179775281	6.25	5.6	NA	8.51063829787234	NA	9.47712418300654	NA	NA	5.09259259259259
trap1	trap1	22.5	18.450184501845	13.7931034482759	NA	17.7083333333333	18.1818181818182	15.8536585365854	8.33333333333333	11.3636363636364	21.2389380530973	16.4	19.4805194805195	16.6666666666667	23.6842105263158
tspan36	tspan36	18.1818181818182	10.5882352941176	8.10810810810811	5	8.99470899470899	13.6363636363636	13.0841121495327	9.12256267409471	6.61764705882353	11.1111111111111	12.6843657817109	9.58904109589041	11.1111111111111	6.95652173913043
tubgcp2	tubgcp2	17.8571428571429	12.1673003802281	7.14285714285714	100	9.09090909090909	15.3846153846154	9.13461538461538	8.33333333333333	18.75	3.33333333333333	10.4477611940298	33.3333333333333	27.2727272727273	12.5
ubb	ubb	8.69565217391304	8.10551558752998	6.00375234521576	6.0431654676259	9.30094786729858	11.0151187904968	7.77607622936873	8.96358543417367	6.86641697877653	7.39644970414201	8.46628924343798	10.5450236966825	3.65853658536585	8.85311871227364
wbp11	wbp11	35.7142857142857	17.4496644295302	33.3333333333333	25	19.4444444444444	22.2222222222222	21.7687074829932	14.2857142857143	22.2222222222222	26.3157894736842	13.5593220338983	36.8421052631579	50	16.6666666666667
wif1	wif1	20	22.8571428571429	50	100	11.8279569892473	18.1818181818182	7.03125	100	14.7058823529412	13.3333333333333	11.6931711880262	9.33333333333333	NA	16.6666666666667
zgc:101744	zgc:101744	14.2857142857143	14.0625	31.25	66.6666666666667	13.0208333333333	21875	20.5128205128205	50	15.5086848635236	11.9402985074627	12.9770992366412	15.3846153846154	26.3157894736842	25
zgc:109934	zgc:109934	20.253164556962	26.9372693726937	26.9230769230769	48	26.1980830670927	24.6753246753247	24.0196078431373	21.4285714285714	1.14068441064639	35.7894736842105	22.0606060606061	29.5336787564767	20.9302325581395	6.27137970353478
zgc:112234	zgc:112234	12.0481927710843	16.7485484591335	19.6078431372549	36.3636363636364	6.59971305595409	17.741935483871	17.3752310536044	15.7894736842105	9.30232558139535	13.0434782608696	13.2692307692308	12.7906976744186	33.3333333333333	19.9421965317919
zgc:112966	zgc:112966	NA	6.25	NA	NA	57.7777777777778	NA	40	NA	NA	80	24.4897959183673	21.4285714285714	NA	16.6666666666667
zgc:113983	zgc:113983	25.3521126760563	20.4976303317536	23.8095238095238	13.3333333333333	20.1892744479495	15.1515151515152	18.2926829268293	17.3913043478261	41.6666666666667	20.8333333333333	18.978102189781	21.4285714285714	15.3846153846154	19.5402298850575
zgc:162707	zgc:162707	8.33333333333333	10	8.57142857142857	NA	7.95454545454545	13.3333333333333	8.9171974522293	6.66666666666667	8.69565217391304	11.1111111111111	10.8910891089109	6.97674418604651	3.27868852459016	8.52272727272727
zgc:171759	zgc:171759	6.77966101694915	10.2484472049689	NA	NA	12.3287671232877	5.88235294117647	20.7792207792208	7.14285714285714	20	12.5	3.03030303030303	18.9189189189189	50	6.66666666666667
zgc:174314	zgc:174314	14.2857142857143	15.1515151515152	NA	NA	50	NA	7.14285714285714	100	100	NA	25	83.3333333333333	100	33.3333333333333
znf593	znf593	8.98692810457516	8.81178999078907	8.33333333333333	12.037037037037	9.20840064620355	8.91089108910891	8.4641638225256	9.36106983655275	8.71794871794872	7.45614035087719	9.02845927379784	8.89328063241107	9.32642487046632	11.2994350282486

## Sheet: legend
Percentages of labeled (>= 2 labeling events) UMIs per gene and cell type in dissociated zebrafish larvae after 37°C dissociation, FACS and additional 30 min incubating on ice.
