# Supplementary material for: A single‐cell RNA labeling strategy for measuring stress response upon tissue dissociation
Source: Mol Syst Biol. 2022 Dec 27;19(2):e11147. doi: 10.15252/msb.202211147 (PMC9912023; doi:10.15252/msb.202211147)
Supplement: Supplementary file 6 — Dataset EV5 [file MSB-19-e11147-s005.xlsx]

## Sheet: dataset_EV5
activated microglia
Date	Thu Sep 8 13:54:04 EDT 2022
Aspect	P
P-value cutoff	0.05
Calculate FDR	Yes
Regulation links followed	Yes
Bonferroni correction	Yes
Annotation file	gene_association.mgi
Ontology file
Evidence codes used	IEA (73259), IGI (15398), IEP (1952), HDA (3710), IBA (75347), IPI (20250), ND (45263), IC (4264), ISS (1797), IMP (56358), IDA (60033), RCA (306), HMP (1), IKR (7), TAS (7177), EXP (347), ISM (26), NAS (605), ISO (144103), ISA (4785)
Duplicates in input list (1)	Fam220a
Unknown identifiers (1)	Gm26532
GOID	TERM	CORRECTED_PVALUE	UNCORRECTED_PVALUE	NUM_LIST_ANNOTATIONS	LIST_SIZE	TOTAL_NUM_ANNOTATIONS	POPULATION_SIZE	FDR_RATE	EXPECTED_FALSE_POSITIVES	ANNOTATED_GENES
GO:0042127	regulation of cell population proliferation	7.01623e-12	6.73343e-15	22	50	1771	31150	0	0	Mef2c, Malat1, Sat1, Actb, Gpx1, Emd, Junb, Cst3, Egr1, Jund, Tnfaip3, Atf3, Btg2, Cd81, Fth1, Glul, Jun, Zfp36, Ptprc, Cebpb, Gng5, Dusp1
GO:0010941	regulation of cell death	9.90215e-12	9.50303e-15	22	50	1801	31150	0	0	Mef2c, Actb, Gpx1, Rhob, Cst3, Mt1, Egr1, Bcl2a1d, Tnfaip3, Atf3, Btg2, Fth1, Fos, Rpl10, Jun, Zfp36, Ptprc, Cebpb, Dusp1, Bcl2a1a, Ccl3, Ubb
GO:0008283	cell population proliferation	2.77071e-11	2.65904e-14	23	50	2135	31150	0	0	Mef2c, Malat1, Sat1, Actb, Gpx1, H3f3b, Emd, Junb, Cst3, Egr1, Jund, Tnfaip3, Atf3, Btg2, Cd81, Glul, Fth1, Jun, Zfp36, Ptprc, Cebpb, Gng5, Dusp1
GO:0008219	cell death	6.7715e-11	6.49856e-14	23	50	2227	31150	0	0	Mef2c, Actb, Gpx1, Rhob, Bcl2a1b, Cst3, Mt1, Egr1, Bcl2a1d, Tnfaip3, Atf3, Btg2, Fth1, Fos, Rpl10, Jun, Ptprc, Zfp36, Cebpb, Dusp1, Bcl2a1a, Ccl3, Ubb
GO:0043067	regulation of programmed cell death	2.16587e-10	2.07857e-13	20	50	1625	31150	0	0	Mef2c, Actb, Gpx1, Rhob, Cst3, Mt1, Egr1, Bcl2a1d, Atf3, Btg2, Tnfaip3, Rpl10, Jun, Zfp36, Ptprc, Cebpb, Dusp1, Bcl2a1a, Ccl3, Ubb
GO:0012501	programmed cell death	1.3679e-09	1.31276e-12	21	50	2039	31150	0	0	Mef2c, Actb, Gpx1, Rhob, Bcl2a1b, Cst3, Mt1, Egr1, Bcl2a1d, Atf3, Btg2, Tnfaip3, Rpl10, Jun, Zfp36, Ptprc, Cebpb, Dusp1, Bcl2a1a, Ccl3, Ubb
GO:0042981	regulation of apoptotic process	1.82444e-09	1.7509e-12	19	50	1593	31150	0	0	Mef2c, Actb, Gpx1, Rhob, Mt1, Egr1, Bcl2a1d, Atf3, Btg2, Tnfaip3, Rpl10, Jun, Zfp36, Ptprc, Cebpb, Dusp1, Bcl2a1a, Ccl3, Ubb
GO:0006915	apoptotic process	8.16488e-09	7.83578e-12	20	50	1980	31150	0	0	Mef2c, Actb, Gpx1, Rhob, Bcl2a1b, Mt1, Egr1, Bcl2a1d, Atf3, Btg2, Tnfaip3, Rpl10, Jun, Zfp36, Ptprc, Cebpb, Dusp1, Bcl2a1a, Ccl3, Ubb
GO:0050794	regulation of cellular process	4.7806e-08	4.58791e-11	42	50	11988	31150	0	0	Mef2c, Rgs1, Malat1, Sat1, Actb, H3f3b, Ccl4, Mt1, Egr1, Bcl2a1d, Jund, Btg2, Cd81, Klf2, Kctd12, Eif1, Fos, Fam220a, Actg1, Jun, Ier2, Zfp36, Cebpb, Gng5, Dusp1, Bcl2a1a, Ccl3, Gpx1, Mettl23, Emd, Rhob, Bcl2a1b, Junb, Cst3, Gpr34, Atf3, Tnfaip3, Fth1, Rpl10, Glul, Ptprc, Ubb
GO:0065007	biological regulation	5.25019e-08	5.03857e-11	44	50	13443	31150	0	0	Mef2c, Rgs1, Malat1, Ftl1, Sat1, Actb, H3f3b, Ccl4, Mt1, Egr1, Bcl2a1d, Jund, Btg2, Cd81, Klf2, Kxd1, Kctd12, Eif1, Fos, Fam220a, Actg1, Jun, Ier2, Zfp36, Cebpb, Gng5, Dusp1, Bcl2a1a, Ccl3, Gpx1, Mettl23, Emd, Rhob, Bcl2a1b, Junb, Cst3, Gpr34, Tnfaip3, Atf3, Fth1, Rpl10, Glul, Ptprc, Ubb
GO:0006950	response to stress	7.77215e-08	7.45888e-11	26	50	4149	31150	0	0	Mef2c, Actb, Gpx1, Rhob, Ccl4, Bcl2a1b, Cst3, Mt1, Egr1, Bcl2a1d, Tnfaip3, Atf3, Btg2, Cd81, Klf2, Glul, Fos, Actg1, Jun, Zfp36, Ptprc, Cebpb, Fau, Dusp1, Bcl2a1a, Ccl3
GO:0048522	positive regulation of cellular process	3.76157e-07	3.60996e-10	30	50	6081	31150	0	0	Mef2c, Malat1, Actb, Gpx1, H3f3b, Emd, Mettl23, Rhob, Ccl4, Junb, Cst3, Egr1, Jund, Tnfaip3, Btg2, Atf3, Cd81, Klf2, Glul, Fos, Actg1, Jun, Ptprc, Zfp36, Ier2, Cebpb, Gng5, Dusp1, Ccl3, Ubb
GO:0050789	regulation of biological process	4.85961e-07	4.66374e-10	42	50	12763	31150	0	0	Mef2c, Rgs1, Malat1, Sat1, Actb, H3f3b, Ccl4, Mt1, Egr1, Bcl2a1d, Jund, Btg2, Cd81, Klf2, Kctd12, Eif1, Fos, Fam220a, Actg1, Jun, Ier2, Zfp36, Cebpb, Gng5, Dusp1, Bcl2a1a, Ccl3, Gpx1, Mettl23, Emd, Rhob, Bcl2a1b, Junb, Cst3, Gpr34, Atf3, Tnfaip3, Fth1, Rpl10, Glul, Ptprc, Ubb
GO:0002521	leukocyte differentiation	5.4223e-07	5.20375e-10	12	50	671	31150	0	0	Tnfaip3, Cd81, Mef2c, Fos, Actb, Jun, Ptprc, Junb, Cebpb, Ccl3, Egr1, Bcl2a1d
GO:0030097	hemopoiesis	7.24762e-07	6.95549e-10	14	50	1052	31150	0	0	Tnfaip3, Cd81, Klf2, Mef2c, Fos, Actb, Jun, Ptprc, Zfp36, Junb, Cebpb, Ccl3, Egr1, Bcl2a1d
GO:0033554	cellular response to stress	7.6879e-07	7.37802e-10	18	50	1991	31150	0	0	Mef2c, Actb, Gpx1, Rhob, Bcl2a1b, Egr1, Bcl2a1d, Atf3, Btg2, Tnfaip3, Klf2, Fos, Glul, Jun, Zfp36, Cebpb, Dusp1, Bcl2a1a
GO:0045935	positive regulation of nucleobase-containing compound metabolic process	7.8126e-07	7.4977e-10	18	50	1993	31150	0	0	Mef2c, Actb, Mettl23, Junb, Cst3, Egr1, Jund, Atf3, Btg2, Cd81, Klf2, Fos, Jun, Zfp36, Ier2, Ptprc, Cebpb, Ccl3
GO:0048518	positive regulation of biological process	9.45263e-07	9.07162e-10	31	50	6761	31150	0	0	Mef2c, Malat1, Actb, Gpx1, H3f3b, Emd, Mettl23, Rhob, Ccl4, Junb, Cst3, Egr1, Bcl2a1d, Jund, Tnfaip3, Btg2, Atf3, Cd81, Klf2, Glul, Fos, Actg1, Jun, Ptprc, Zfp36, Ier2, Cebpb, Gng5, Dusp1, Ccl3, Ubb
GO:0060255	regulation of macromolecule metabolic process	1.15235e-06	1.1059e-09	30	50	6356	31150	0	0	Mef2c, Malat1, Actb, Gpx1, H3f3b, Mettl23, Ccl4, Junb, Cst3, Egr1, Bcl2a1d, Jund, Tnfaip3, Btg2, Atf3, Cd81, Klf2, Eif1, Rpl10, Fos, Fam220a, Actg1, Jun, Ptprc, Ier2, Zfp36, Cebpb, Dusp1, Ccl3, Ubb
GO:0048534	hematopoietic or lymphoid organ development	1.30342e-06	1.25088e-09	14	50	1101	31150	0	0	Tnfaip3, Cd81, Klf2, Mef2c, Fos, Actb, Jun, Ptprc, Zfp36, Junb, Cebpb, Ccl3, Egr1, Bcl2a1d
GO:0009888	tissue development	1.74669e-06	1.67629e-09	18	50	2096	31150	0	0	Mef2c, Actb, Gpx1, Emd, Rhob, Junb, Egr1, Atf3, Btg2, Klf2, Fos, Jun, Actg1, Zfp36, Ptprc, Cebpb, Dusp1, Ubb
GO:0070997	neuron death	2.28949e-06	2.19721e-09	10	50	450	31150	0	0	Btg2, Mef2c, Fos, Gpx1, Jun, Cebpb, Mt1, Ccl3, Egr1, Ubb
GO:0002520	immune system development	2.71963e-06	2.61001e-09	14	50	1166	31150	0	0	Tnfaip3, Cd81, Klf2, Mef2c, Fos, Actb, Jun, Ptprc, Zfp36, Junb, Cebpb, Ccl3, Egr1, Bcl2a1d
GO:0009059	macromolecule biosynthetic process	4.45535e-06	4.27577e-09	25	50	4585	31150	0	0	Mef2c, Actb, Mettl23, Junb, Egr1, Jund, Tnfaip3, Btg2, Atf3, Cd81, Klf2, Eif1, Glul, Rpl10, Fos, Fam220a, Jun, Rps8, Zfp36, Ier2, Cebpb, Fau, Dusp1, Uba52, Ccl3
GO:0009987	cellular process	4.50338e-06	4.32186e-09	47	50	17652	31150	0	0	Mef2c, Rgs1, Malat1, Ftl1, Sat1, Actb, H3f3b, Ccl4, Mt1, Egr1, Bcl2a1d, Jund, Btg2, Cd81, Klf2, Kxd1, Kctd12, Eif1, Fos, Fam220a, Actg1, Jun, Rps8, Ier2, Zfp36, Cebpb, Gng5, Dusp1, Bcl2a1a, Ccl3, Gpx1, Mettl23, Emd, Rhob, Bcl2a1b, Junb, Cst3, Gpr34, Tnfaip3, Atf3, Glul, Fth1, Rpl10, Ptprc, Fau, Uba52, Ubb
GO:0010468	regulation of gene expression	4.66339e-06	4.47543e-09	26	50	4991	31150	0	0	Mef2c, Malat1, Actb, Gpx1, H3f3b, Mettl23, Ccl4, Junb, Egr1, Jund, Tnfaip3, Btg2, Atf3, Cd81, Klf2, Eif1, Rpl10, Fos, Fam220a, Actg1, Jun, Ptprc, Zfp36, Ier2, Cebpb, Ccl3
GO:0044271	cellular nitrogen compound biosynthetic process	5.2488e-06	5.03723e-09	25	50	4621	31150	0	0	Mef2c, Sat1, Actb, Mettl23, Junb, Egr1, Jund, Tnfaip3, Btg2, Atf3, Cd81, Klf2, Eif1, Rpl10, Fos, Fam220a, Jun, Rps8, Zfp36, Ier2, Cebpb, Fau, Dusp1, Uba52, Ccl3
GO:0002376	immune system process	5.27221e-06	5.0597e-09	21	50	3177	31150	0	0	Mef2c, Actb, Gpx1, Ccl4, Junb, Egr1, Bcl2a1d, Jund, Tnfaip3, Cd81, Klf2, Fos, Jun, Actg1, Zfp36, Ptprc, Cebpb, Fau, Dusp1, Bcl2a1a, Ccl3
GO:0034641	cellular nitrogen compound metabolic process	5.50551e-06	5.28359e-09	29	50	6310	31150	0	0	Mef2c, Malat1, Sat1, Actb, Gpx1, Mettl23, Junb, Cst3, Egr1, Jund, Tnfaip3, Btg2, Atf3, Cd81, Klf2, Eif1, Rpl10, Fos, Fam220a, Jun, Rps8, Ptprc, Zfp36, Ier2, Cebpb, Fau, Dusp1, Ccl3, Uba52
GO:0048856	anatomical structure development	5.71862e-06	5.48812e-09	29	50	6320	31150	0	0	Mef2c, Actb, Gpx1, H3f3b, Emd, Mettl23, Rhob, Junb, Egr1, Bcl2a1d, Jund, Tnfaip3, Btg2, Atf3, Cd81, Klf2, Glul, Rpl10, Fos, Actg1, Jun, Ptprc, Zfp36, Ier2, Cebpb, Gng5, Dusp1, Ccl3, Ubb
GO:0010604	positive regulation of macromolecule metabolic process	5.81506e-06	5.58068e-09	22	50	3535	31150	0	0	Mef2c, Actb, Mettl23, Ccl4, Junb, Cst3, Egr1, Jund, Tnfaip3, Btg2, Atf3, Cd81, Klf2, Fos, Actg1, Jun, Ptprc, Zfp36, Ier2, Cebpb, Ccl3, Ubb
GO:0019219	regulation of nucleobase-containing compound metabolic process	7.66693e-06	7.3579e-09	23	50	3946	31150	0	0	Mef2c, Malat1, Actb, Mettl23, Junb, Cst3, Egr1, Jund, Tnfaip3, Btg2, Atf3, Cd81, Klf2, Rpl10, Fos, Fam220a, Jun, Ptprc, Zfp36, Ier2, Cebpb, Dusp1, Ccl3
GO:0019222	regulation of metabolic process	8.24361e-06	7.91134e-09	30	50	6878	31150	0	0	Mef2c, Malat1, Actb, Gpx1, H3f3b, Mettl23, Ccl4, Junb, Cst3, Egr1, Bcl2a1d, Jund, Tnfaip3, Btg2, Atf3, Cd81, Klf2, Eif1, Rpl10, Fos, Fam220a, Actg1, Jun, Ptprc, Ier2, Zfp36, Cebpb, Dusp1, Ccl3, Ubb
GO:0010467	gene expression	8.51375e-06	8.17058e-09	29	50	6426	31150	0	0	Mef2c, Malat1, Actb, Gpx1, H3f3b, Mettl23, Ccl4, Junb, Egr1, Jund, Tnfaip3, Btg2, Atf3, Cd81, Klf2, Eif1, Rpl10, Fos, Fam220a, Actg1, Jun, Rps8, Ptprc, Ier2, Zfp36, Cebpb, Fau, Ccl3, Uba52
GO:0035914	skeletal muscle cell differentiation	9.55499e-06	9.16986e-09	6	50	94	31150	0	0	Emd, Btg2, Atf3, Mef2c, Fos, Egr1
GO:0051254	positive regulation of RNA metabolic process	9.86336e-06	9.46579e-09	16	50	1782	31150	0	0	Mef2c, Actb, Mettl23, Junb, Egr1, Jund, Atf3, Btg2, Klf2, Cd81, Fos, Jun, Zfp36, Ier2, Cebpb, Ccl3
GO:0042221	response to chemical	1.07511e-05	1.03177e-08	24	50	4392	31150	0	0	Mef2c, Actb, Gpx1, Emd, Rhob, Ccl4, Junb, Mt1, Egr1, Jund, Tnfaip3, Atf3, Cd81, Klf2, Glul, Fos, Actg1, Jun, Ptprc, Zfp36, Ier2, Cebpb, Dusp1, Ccl3
GO:0051171	regulation of nitrogen compound metabolic process	1.14127e-05	1.09527e-08	27	50	5622	31150	0	0	Mef2c, Malat1, Actb, Gpx1, Mettl23, Junb, Cst3, Egr1, Bcl2a1d, Jund, Tnfaip3, Btg2, Atf3, Cd81, Klf2, Eif1, Rpl10, Fos, Fam220a, Jun, Ptprc, Zfp36, Ier2, Cebpb, Dusp1, Ccl3, Ubb
GO:0070887	cellular response to chemical stimulus	1.19008e-05	1.14211e-08	21	50	3325	31150	0	0	Mef2c, Actb, Gpx1, Emd, Rhob, Ccl4, Junb, Mt1, Egr1, Jund, Tnfaip3, Atf3, Klf2, Fos, Actg1, Jun, Zfp36, Ptprc, Cebpb, Dusp1, Ccl3
GO:1901214	regulation of neuron death	1.48581e-05	1.42592e-08	9	50	402	31150	0	0	Btg2, Mef2c, Fos, Jun, Cebpb, Mt1, Ccl3, Egr1, Ubb
GO:0051172	negative regulation of nitrogen compound metabolic process	1.60156e-05	1.537e-08	18	50	2413	31150	0	0	Mef2c, Actb, Gpx1, Cst3, Egr1, Bcl2a1d, Jund, Atf3, Btg2, Tnfaip3, Klf2, Rpl10, Fam220a, Jun, Zfp36, Ptprc, Cebpb, Dusp1
GO:0043618	regulation of transcription from RNA polymerase II promoter in response to stress	1.81351e-05	1.74041e-08	5	50	50	31150	0	0	Jun, Atf3, Klf2, Cebpb, Egr1
GO:0061061	muscle structure development	2.17516e-05	2.08748e-08	11	50	742	31150	0	0	Btg2, Atf3, Cd81, Mef2c, Fos, Actb, Gpx1, H3f3b, Actg1, Emd, Egr1
GO:0060548	negative regulation of cell death	2.20327e-05	2.11446e-08	13	50	1146	31150	0	0	Tnfaip3, Btg2, Mef2c, Rpl10, Fth1, Gpx1, Jun, Cst3, Cebpb, Dusp1, Bcl2a1a, Mt1, Bcl2a1d
GO:0048513	animal organ development	2.21039e-05	2.12129e-08	22	50	3799	31150	0	0	Mef2c, Actb, Gpx1, H3f3b, Emd, Junb, Egr1, Bcl2a1d, Tnfaip3, Atf3, Btg2, Cd81, Klf2, Fos, Rpl10, Jun, Ptprc, Zfp36, Cebpb, Gng5, Ccl3, Ubb
GO:0051173	positive regulation of nitrogen compound metabolic process	2.21293e-05	2.12374e-08	20	50	3102	31150	0	0	Mef2c, Actb, Mettl23, Junb, Cst3, Egr1, Jund, Tnfaip3, Atf3, Btg2, Cd81, Klf2, Fos, Jun, Ptprc, Zfp36, Ier2, Cebpb, Ccl3, Ubb
GO:0080090	regulation of primary metabolic process	2.36542e-05	2.27008e-08	27	50	5810	31150	0	0	Mef2c, Malat1, Actb, Gpx1, Mettl23, Junb, Cst3, Egr1, Bcl2a1d, Jund, Tnfaip3, Btg2, Atf3, Cd81, Klf2, Eif1, Rpl10, Fos, Fam220a, Jun, Ptprc, Zfp36, Ier2, Cebpb, Dusp1, Ccl3, Ubb
GO:0048523	negative regulation of cellular process	2.47911e-05	2.37918e-08	25	50	4980	31150	0	0	Mef2c, Rgs1, Actb, Gpx1, H3f3b, Emd, Rhob, Cst3, Mt1, Egr1, Bcl2a1d, Jund, Tnfaip3, Btg2, Atf3, Klf2, Rpl10, Fth1, Fam220a, Jun, Ptprc, Zfp36, Cebpb, Dusp1, Bcl2a1a
GO:0030154	cell differentiation	2.67853e-05	2.57057e-08	24	50	4598	31150	0	0	Mef2c, Actb, Gpx1, H3f3b, Emd, Rhob, Junb, Egr1, Bcl2a1d, Jund, Tnfaip3, Btg2, Atf3, Cd81, Klf2, Fos, Actg1, Jun, Ptprc, Zfp36, Ier2, Cebpb, Ccl3, Ubb
GO:0007275	multicellular organism development	2.75617e-05	2.64508e-08	26	50	5421	31150	0	0	Mef2c, Actb, Gpx1, H3f3b, Mettl23, Rhob, Junb, Egr1, Bcl2a1d, Tnfaip3, Btg2, Cd81, Klf2, Glul, Fos, Rpl10, Actg1, Jun, Ptprc, Zfp36, Ier2, Cebpb, Gng5, Dusp1, Ccl3, Ubb
GO:0032502	developmental process	2.81992e-05	2.70626e-08	29	50	6759	31150	0	0	Mef2c, Actb, Gpx1, H3f3b, Emd, Mettl23, Rhob, Junb, Egr1, Bcl2a1d, Jund, Tnfaip3, Btg2, Atf3, Cd81, Klf2, Glul, Rpl10, Fos, Actg1, Jun, Ptprc, Zfp36, Ier2, Cebpb, Gng5, Dusp1, Ccl3, Ubb
GO:0048869	cellular developmental process	2.95655e-05	2.83738e-08	24	50	4621	31150	0	0	Mef2c, Actb, Gpx1, H3f3b, Emd, Rhob, Junb, Egr1, Bcl2a1d, Jund, Tnfaip3, Btg2, Atf3, Cd81, Klf2, Fos, Actg1, Jun, Ptprc, Zfp36, Ier2, Cebpb, Ccl3, Ubb
GO:0043620	regulation of DNA-templated transcription in response to stress	2.9597e-05	2.8404e-08	5	50	55	31150	0	0	Jun, Atf3, Klf2, Cebpb, Egr1
GO:0006357	regulation of transcription by RNA polymerase II	3.04143e-05	2.91884e-08	18	50	2515	31150	0	0	Mef2c, Actb, Mettl23, Junb, Egr1, Jund, Atf3, Btg2, Cd81, Klf2, Fos, Rpl10, Fam220a, Jun, Zfp36, Ier2, Cebpb, Ccl3
GO:0009893	positive regulation of metabolic process	3.28617e-05	3.15371e-08	22	50	3882	31150	0	0	Mef2c, Actb, Mettl23, Ccl4, Junb, Cst3, Egr1, Jund, Tnfaip3, Btg2, Atf3, Cd81, Klf2, Fos, Actg1, Jun, Ptprc, Zfp36, Ier2, Cebpb, Ccl3, Ubb
GO:0030099	myeloid cell differentiation	3.69261e-05	3.54377e-08	9	50	447	31150	0	0	Cd81, Klf2, Mef2c, Fos, Jun, Zfp36, Junb, Cebpb, Ccl3
GO:0044249	cellular biosynthetic process	4.06188e-05	3.89816e-08	26	50	5521	31150	0	0	Mef2c, Sat1, Actb, Mettl23, Junb, Egr1, Jund, Tnfaip3, Btg2, Atf3, Cd81, Klf2, Eif1, Glul, Rpl10, Fos, Fam220a, Jun, Rps8, Zfp36, Ier2, Cebpb, Fau, Dusp1, Uba52, Ccl3
GO:0006366	transcription by RNA polymerase II	4.3466e-05	4.1714e-08	18	50	2574	31150	0	0	Mef2c, Actb, Mettl23, Junb, Egr1, Jund, Atf3, Btg2, Cd81, Klf2, Fos, Rpl10, Fam220a, Jun, Zfp36, Ier2, Cebpb, Ccl3
GO:0007519	skeletal muscle tissue development	4.36479e-05	4.18886e-08	7	50	208	31150	0	0	Emd, Btg2, Atf3, Mef2c, Fos, Egr1, Gpx1
GO:0035556	intracellular signal transduction	4.42508e-05	4.24672e-08	18	50	2577	31150	0	0	Mef2c, Gpx1, Rhob, Ccl4, Bcl2a1b, Mt1, Bcl2a1d, Atf3, Tnfaip3, Cd81, Jun, Zfp36, Ptprc, Cebpb, Dusp1, Bcl2a1a, Ccl3, Ubb
GO:0051402	neuron apoptotic process	5.4101e-05	5.19204e-08	8	50	329	31150	0	0	Btg2, Mef2c, Gpx1, Jun, Cebpb, Mt1, Ccl3, Egr1
GO:0097190	apoptotic signaling pathway	5.4309e-05	5.212e-08	10	50	629	31150	0	0	Tnfaip3, Atf3, Gpx1, Jun, Bcl2a1b, Ptprc, Cebpb, Bcl2a1a, Bcl2a1d, Ubb
GO:1901576	organic substance biosynthetic process	5.44222e-05	5.22286e-08	26	50	5598	31150	0	0	Mef2c, Sat1, Actb, Mettl23, Junb, Egr1, Jund, Tnfaip3, Btg2, Atf3, Cd81, Klf2, Eif1, Glul, Rpl10, Fos, Fam220a, Jun, Rps8, Zfp36, Ier2, Cebpb, Fau, Dusp1, Uba52, Ccl3
GO:0010605	negative regulation of macromolecule metabolic process	5.51312e-05	5.2909e-08	19	50	2937	31150	0	0	Mef2c, Actb, Gpx1, H3f3b, Cst3, Egr1, Bcl2a1d, Jund, Atf3, Btg2, Tnfaip3, Klf2, Rpl10, Fam220a, Jun, Zfp36, Ptprc, Cebpb, Dusp1
GO:0051716	cellular response to stimulus	5.83386e-05	5.59871e-08	32	50	8459	31150	0	0	Mef2c, Rgs1, Actb, Ccl4, Mt1, Egr1, Bcl2a1d, Jund, Btg2, Cd81, Klf2, Kctd12, Fos, Actg1, Jun, Zfp36, Cebpb, Gng5, Dusp1, Bcl2a1a, Ccl3, Gpx1, Emd, Bcl2a1b, Rhob, Junb, Gpr34, Atf3, Tnfaip3, Glul, Ptprc, Ubb
GO:0008284	positive regulation of cell population proliferation	5.90546e-05	5.66743e-08	12	50	1023	31150	0	0	Tnfaip3, Atf3, Cd81, Mef2c, Malat1, Glul, Actb, Jun, Ptprc, Cst3, Gng5, Egr1
GO:0060538	skeletal muscle organ development	6.40632e-05	6.1481e-08	7	50	220	31150	0	0	Emd, Btg2, Atf3, Mef2c, Fos, Egr1, Gpx1
GO:0045944	positive regulation of transcription by RNA polymerase II	6.62105e-05	6.35418e-08	13	50	1259	31150	0	0	Atf3, Cd81, Klf2, Mef2c, Fos, Jun, Mettl23, Ier2, Junb, Cebpb, Ccl3, Egr1, Jund
GO:0043170	macromolecule metabolic process	7.02247e-05	6.73942e-08	34	50	9593	31150	0	0	Mef2c, Malat1, Actb, H3f3b, Ccl4, Egr1, Bcl2a1d, Jund, Btg2, Cd81, Klf2, Eif1, Fos, Fam220a, Actg1, Jun, Rps8, Ier2, Zfp36, Cebpb, Dusp1, Ccl3, Gpx1, Mettl23, Junb, Cst3, Atf3, Tnfaip3, Rpl10, Glul, Ptprc, Fau, Uba52, Ubb
GO:0009058	biosynthetic process	8.13278e-05	7.80497e-08	26	50	5706	31150	0	0	Mef2c, Sat1, Actb, Mettl23, Junb, Egr1, Jund, Tnfaip3, Btg2, Atf3, Cd81, Klf2, Eif1, Glul, Rpl10, Fos, Fam220a, Jun, Rps8, Zfp36, Ier2, Cebpb, Fau, Dusp1, Uba52, Ccl3
GO:0048870	cell motility	8.459e-05	8.11804e-08	15	50	1797	31150	0	0	Tnfaip3, Cd81, Mef2c, Glul, Actb, Gpx1, Actg1, Jun, Rhob, Ccl4, Ier2, Ptprc, Dusp1, Ccl3, Egr1
GO:0090304	nucleic acid metabolic process	9.8777e-05	9.47956e-08	24	50	4914	31150	0	0	Mef2c, Malat1, Actb, Mettl23, Junb, Cst3, Egr1, Jund, Tnfaip3, Btg2, Atf3, Cd81, Klf2, Rpl10, Fos, Fam220a, Jun, Rps8, Ptprc, Zfp36, Ier2, Cebpb, Dusp1, Ccl3
GO:0050896	response to stimulus	0.000113669	1.09087e-07	35	50	10330	31150	0	0	Mef2c, Rgs1, Actb, Ccl4, Mt1, Egr1, Bcl2a1d, Jund, Btg2, Cd81, Klf2, Kctd12, Fos, Actg1, Jun, Zfp36, Ier2, Cebpb, Gng5, Dusp1, Bcl2a1a, Ccl3, Gpx1, Emd, Bcl2a1b, Rhob, Junb, Cst3, Gpr34, Atf3, Tnfaip3, Glul, Ptprc, Fau, Ubb
GO:0097191	extrinsic apoptotic signaling pathway	0.000115912	1.1124e-07	7	50	240	31150	0	0	Tnfaip3, Ptprc, Atf3, Bcl2a1b, Bcl2a1a, Bcl2a1d, Gpx1
GO:0010556	regulation of macromolecule biosynthetic process	0.000119947	1.15113e-07	21	50	3793	31150	0	0	Mef2c, Actb, Mettl23, Junb, Egr1, Jund, Tnfaip3, Btg2, Atf3, Cd81, Klf2, Eif1, Fos, Rpl10, Fam220a, Jun, Zfp36, Ier2, Cebpb, Dusp1, Ccl3
GO:0010942	positive regulation of cell death	0.000130049	1.24807e-07	10	50	691	31150	0	0	Atf3, Mef2c, Fos, Jun, Ptprc, Rhob, Dusp1, Ccl3, Egr1, Ubb
GO:0048731	system development	0.000137085	1.3156e-07	23	50	4592	31150	0	0	Mef2c, Actb, Gpx1, H3f3b, Rhob, Junb, Egr1, Bcl2a1d, Tnfaip3, Btg2, Cd81, Klf2, Fos, Glul, Actg1, Jun, Zfp36, Ier2, Ptprc, Cebpb, Gng5, Ccl3, Ubb
GO:0002573	myeloid leukocyte differentiation	0.00014091	1.35231e-07	7	50	247	31150	0	0	Jun, Cd81, Mef2c, Junb, Cebpb, Fos, Ccl3
GO:0045893	positive regulation of DNA-templated transcription	0.000173581	1.66584e-07	14	50	1625	31150	0	0	Atf3, Cd81, Klf2, Mef2c, Fos, Actb, Jun, Mettl23, Ier2, Junb, Cebpb, Ccl3, Egr1, Jund
GO:1903508	positive regulation of nucleic acid-templated transcription	0.000173581	1.66584e-07	14	50	1625	31150	0	0	Atf3, Cd81, Klf2, Mef2c, Fos, Actb, Jun, Mettl23, Ier2, Junb, Cebpb, Ccl3, Egr1, Jund
GO:0071277	cellular response to calcium ion	0.000174705	1.67663e-07	5	50	78	31150	0	0	Jun, Mef2c, Junb, Fos, Jund
GO:0010035	response to inorganic substance	0.000175207	1.68145e-07	9	50	537	31150	0	0	Tnfaip3, Mef2c, Fos, Gpx1, Jun, Rhob, Junb, Mt1, Jund
GO:1902680	positive regulation of RNA biosynthetic process	0.000181581	1.74262e-07	14	50	1631	31150	0	0	Atf3, Cd81, Klf2, Mef2c, Fos, Actb, Jun, Mettl23, Ier2, Junb, Cebpb, Ccl3, Egr1, Jund
GO:0009892	negative regulation of metabolic process	0.000192215	1.84467e-07	19	50	3177	31150	0	0	Mef2c, Actb, Gpx1, H3f3b, Cst3, Egr1, Bcl2a1d, Jund, Atf3, Btg2, Tnfaip3, Klf2, Rpl10, Fam220a, Jun, Zfp36, Ptprc, Cebpb, Dusp1
GO:0031326	regulation of cellular biosynthetic process	0.000271754	2.60801e-07	21	50	3978	31150	0	0	Mef2c, Actb, Mettl23, Junb, Egr1, Jund, Tnfaip3, Btg2, Atf3, Cd81, Klf2, Eif1, Fos, Rpl10, Fam220a, Jun, Zfp36, Ier2, Cebpb, Dusp1, Ccl3
GO:0051252	regulation of RNA metabolic process	0.000299195	2.87136e-07	20	50	3627	31150	0	0	Mef2c, Malat1, Actb, Mettl23, Junb, Egr1, Jund, Tnfaip3, Btg2, Atf3, Cd81, Klf2, Fos, Rpl10, Fam220a, Jun, Zfp36, Ier2, Cebpb, Ccl3
GO:0000122	negative regulation of transcription by RNA polymerase II	0.000306981	2.94607e-07	11	50	965	31150	0	0	Btg2, Atf3, Klf2, Mef2c, Rpl10, Fam220a, Jun, Zfp36, Cebpb, Egr1, Jund
GO:0071248	cellular response to metal ion	0.000328175	3.14947e-07	6	50	170	31150	0	0	Jun, Mef2c, Junb, Fos, Mt1, Jund
GO:0006355	regulation of DNA-templated transcription	0.000348834	3.34774e-07	19	50	3300	31150	0	0	Mef2c, Actb, Mettl23, Junb, Egr1, Jund, Tnfaip3, Atf3, Btg2, Cd81, Klf2, Fos, Rpl10, Fam220a, Jun, Zfp36, Ier2, Cebpb, Ccl3
GO:1903506	regulation of nucleic acid-templated transcription	0.000355496	3.41167e-07	19	50	3304	31150	0	0	Mef2c, Actb, Mettl23, Junb, Egr1, Jund, Tnfaip3, Atf3, Btg2, Cd81, Klf2, Fos, Rpl10, Fam220a, Jun, Zfp36, Ier2, Cebpb, Ccl3
GO:2001141	regulation of RNA biosynthetic process	0.000369172	3.54292e-07	19	50	3312	31150	0	0	Mef2c, Actb, Mettl23, Junb, Egr1, Jund, Tnfaip3, Atf3, Btg2, Cd81, Klf2, Fos, Rpl10, Fam220a, Jun, Zfp36, Ier2, Cebpb, Ccl3
GO:0002682	regulation of immune system process	0.000371842	3.56854e-07	14	50	1730	31150	0	0	Tnfaip3, Cd81, Mef2c, Fos, Actb, Gpx1, Jun, Ptprc, Zfp36, Cebpb, Dusp1, Ccl3, Bcl2a1d, Jund
GO:0009889	regulation of biosynthetic process	0.000387826	3.72194e-07	21	50	4062	31150	0	0	Mef2c, Actb, Mettl23, Junb, Egr1, Jund, Tnfaip3, Btg2, Atf3, Cd81, Klf2, Eif1, Fos, Rpl10, Fam220a, Jun, Zfp36, Ier2, Cebpb, Dusp1, Ccl3
GO:0043066	negative regulation of apoptotic process	0.000391613	3.75828e-07	11	50	989	31150	0	0	Tnfaip3, Btg2, Mef2c, Rpl10, Gpx1, Jun, Cebpb, Dusp1, Bcl2a1a, Mt1, Bcl2a1d
GO:0048519	negative regulation of biological process	0.000412156	3.95543e-07	25	50	5725	31150	0	0	Mef2c, Rgs1, Actb, Gpx1, H3f3b, Emd, Rhob, Cst3, Mt1, Egr1, Bcl2a1d, Jund, Tnfaip3, Btg2, Atf3, Klf2, Rpl10, Fth1, Fam220a, Jun, Ptprc, Zfp36, Cebpb, Dusp1, Bcl2a1a
GO:0043523	regulation of neuron apoptotic process	0.000446504	4.28507e-07	7	50	293	31150	0	0	Jun, Btg2, Mef2c, Cebpb, Ccl3, Mt1, Egr1
GO:0048646	anatomical structure formation involved in morphogenesis	0.000467523	4.48679e-07	12	50	1240	31150	0	0	Tnfaip3, Cd81, Klf2, Mef2c, Glul, Gpx1, Jun, Actg1, Rhob, Junb, Gng5, Dusp1
GO:1903706	regulation of hemopoiesis	0.000478288	4.5901e-07	8	50	438	31150	0	0	Mef2c, Fos, Actb, Jun, Zfp36, Ptprc, Cebpb, Ccl3
GO:0043069	negative regulation of programmed cell death	0.000491498	4.71687e-07	11	50	1012	31150	0	0	Tnfaip3, Btg2, Mef2c, Rpl10, Gpx1, Jun, Cebpb, Dusp1, Bcl2a1a, Mt1, Bcl2a1d
GO:0010033	response to organic substance	0.000492755	4.72894e-07	19	50	3374	31150	0	0	Mef2c, Actb, Gpx1, Emd, Ccl4, Egr1, Atf3, Tnfaip3, Cd81, Fos, Glul, Jun, Actg1, Ier2, Zfp36, Ptprc, Cebpb, Dusp1, Ccl3
GO:0043065	positive regulation of apoptotic process	0.000495965	4.75974e-07	9	50	608	31150	0	0	Atf3, Mef2c, Jun, Ptprc, Rhob, Dusp1, Ccl3, Egr1, Ubb
GO:0065008	regulation of biological quality	0.000528628	5.0732e-07	21	50	4137	31150	0	0	Mef2c, Malat1, Ftl1, Gpx1, Ccl4, Mt1, Egr1, Tnfaip3, Btg2, Cd81, Kxd1, Klf2, Glul, Fth1, Jun, Zfp36, Ptprc, Cebpb, Bcl2a1a, Ccl3, Ubb
GO:0006351	DNA-templated transcription	0.000562732	5.4005e-07	19	50	3403	31150	0	0	Mef2c, Actb, Mettl23, Junb, Egr1, Jund, Tnfaip3, Atf3, Btg2, Cd81, Klf2, Fos, Rpl10, Fam220a, Jun, Zfp36, Ier2, Cebpb, Ccl3
GO:0097659	nucleic acid-templated transcription	0.00057307	5.49971e-07	19	50	3407	31150	0	0	Mef2c, Actb, Mettl23, Junb, Egr1, Jund, Tnfaip3, Atf3, Btg2, Cd81, Klf2, Fos, Rpl10, Fam220a, Jun, Zfp36, Ier2, Cebpb, Ccl3
GO:0043068	positive regulation of programmed cell death	0.000575805	5.52596e-07	9	50	619	31150	0	0	Atf3, Mef2c, Jun, Ptprc, Rhob, Dusp1, Ccl3, Egr1, Ubb
GO:0032774	RNA biosynthetic process	0.000607886	5.83384e-07	19	50	3420	31150	0	0	Mef2c, Actb, Mettl23, Junb, Egr1, Jund, Tnfaip3, Atf3, Btg2, Cd81, Klf2, Fos, Rpl10, Fam220a, Jun, Zfp36, Ier2, Cebpb, Ccl3
GO:0034654	nucleobase-containing compound biosynthetic process	0.000640676	6.14852e-07	20	50	3801	31150	0	0	Mef2c, Actb, Mettl23, Junb, Egr1, Jund, Tnfaip3, Atf3, Btg2, Cd81, Klf2, Fos, Rpl10, Fam220a, Jun, Zfp36, Ier2, Cebpb, Dusp1, Ccl3
GO:0050790	regulation of catalytic activity	0.000698759	6.70594e-07	14	50	1823	31150	0	0	Tnfaip3, Cd81, Mef2c, Rgs1, Actb, Gpx1, Ptprc, Ccl4, Zfp36, Cst3, Dusp1, Ccl3, Egr1, Bcl2a1d
GO:0006139	nucleobase-containing compound metabolic process	0.000716004	6.87144e-07	24	50	5449	31150	0	0	Mef2c, Malat1, Actb, Mettl23, Junb, Cst3, Egr1, Jund, Tnfaip3, Btg2, Atf3, Cd81, Klf2, Rpl10, Fos, Fam220a, Jun, Rps8, Ptprc, Zfp36, Ier2, Cebpb, Dusp1, Ccl3
GO:0048583	regulation of response to stimulus	0.00072405	6.94865e-07	21	50	4215	31150	0	0	Mef2c, Rgs1, Actb, Gpx1, Emd, Ccl4, Egr1, Bcl2a1d, Atf3, Tnfaip3, Cd81, Klf2, Kctd12, Jun, Actg1, Zfp36, Ptprc, Cebpb, Dusp1, Ccl3, Ubb
GO:0031325	positive regulation of cellular metabolic process	0.000747619	7.17485e-07	18	50	3109	31150	0	0	Mef2c, Actb, Mettl23, Junb, Cst3, Egr1, Jund, Atf3, Btg2, Cd81, Klf2, Fos, Jun, Zfp36, Ier2, Ptprc, Cebpb, Ccl3
GO:0010557	positive regulation of macromolecule biosynthetic process	0.000833272	7.99685e-07	14	50	1850	31150	0	0	Atf3, Cd81, Klf2, Mef2c, Fos, Actb, Jun, Mettl23, Ier2, Junb, Cebpb, Ccl3, Egr1, Jund
GO:0018130	heterocycle biosynthetic process	0.000866768	8.31831e-07	20	50	3873	31150	0	0	Mef2c, Actb, Mettl23, Junb, Egr1, Jund, Tnfaip3, Atf3, Btg2, Cd81, Klf2, Fos, Rpl10, Fam220a, Jun, Zfp36, Ier2, Cebpb, Dusp1, Ccl3
GO:0019438	aromatic compound biosynthetic process	0.000907157	8.70592e-07	20	50	3884	31150	0	0	Mef2c, Actb, Mettl23, Junb, Egr1, Jund, Tnfaip3, Atf3, Btg2, Cd81, Klf2, Fos, Rpl10, Fam220a, Jun, Zfp36, Ier2, Cebpb, Dusp1, Ccl3
GO:0016477	cell migration	0.0010109	9.70152e-07	13	50	1598	31150	0	0	Tnfaip3, Cd81, Mef2c, Glul, Gpx1, Actg1, Jun, Rhob, Ccl4, Ptprc, Dusp1, Ccl3, Egr1
GO:0031323	regulation of cellular metabolic process	0.00103204	9.90443e-07	24	50	5556	31150	0	0	Mef2c, Malat1, Actb, Mettl23, Junb, Cst3, Egr1, Jund, Tnfaip3, Btg2, Atf3, Cd81, Klf2, Eif1, Rpl10, Fos, Fam220a, Jun, Ptprc, Zfp36, Ier2, Cebpb, Dusp1, Ccl3
GO:0071704	organic substance metabolic process	0.00111671	1.0717e-06	35	50	11224	31150	0	0	Mef2c, Malat1, Sat1, Actb, H3f3b, Ccl4, Egr1, Bcl2a1d, Jund, Btg2, Cd81, Klf2, Eif1, Fos, Fam220a, Actg1, Jun, Rps8, Ier2, Zfp36, Cebpb, Dusp1, Ccl3, Gpx1, Mettl23, Junb, Cst3, Atf3, Tnfaip3, Rpl10, Glul, Ptprc, Fau, Uba52, Ubb
GO:0046483	heterocycle metabolic process	0.00116467	1.11773e-06	24	50	5592	31150	0	0	Mef2c, Malat1, Actb, Mettl23, Junb, Cst3, Egr1, Jund, Tnfaip3, Btg2, Atf3, Cd81, Klf2, Rpl10, Fos, Fam220a, Jun, Rps8, Ptprc, Zfp36, Ier2, Cebpb, Dusp1, Ccl3
GO:0006807	nitrogen compound metabolic process	0.00127342	1.2221e-06	32	50	9564	31150	0	0	Mef2c, Malat1, Sat1, Actb, Egr1, Bcl2a1d, Jund, Btg2, Cd81, Klf2, Eif1, Fos, Fam220a, Jun, Rps8, Zfp36, Ier2, Cebpb, Dusp1, Ccl3, Gpx1, Mettl23, Junb, Cst3, Atf3, Tnfaip3, Rpl10, Glul, Ptprc, Fau, Uba52, Ubb
GO:0016070	RNA metabolic process	0.00131872	1.26556e-06	21	50	4369	31150	0	0	Mef2c, Malat1, Actb, Mettl23, Junb, Egr1, Jund, Tnfaip3, Btg2, Atf3, Cd81, Klf2, Fos, Rpl10, Fam220a, Jun, Rps8, Zfp36, Ier2, Cebpb, Ccl3
GO:0007165	signal transduction	0.00143746	1.37952e-06	26	50	6564	31150	0	0	Mef2c, Rgs1, Gpx1, Emd, Rhob, Ccl4, Bcl2a1b, Mt1, Egr1, Gpr34, Bcl2a1d, Tnfaip3, Atf3, Cd81, Klf2, Kctd12, Fos, Jun, Zfp36, Ptprc, Cebpb, Gng5, Dusp1, Bcl2a1a, Ccl3, Ubb
GO:0006725	cellular aromatic compound metabolic process	0.00153301	1.47122e-06	24	50	5675	31150	0	0	Mef2c, Malat1, Actb, Mettl23, Junb, Cst3, Egr1, Jund, Tnfaip3, Btg2, Atf3, Cd81, Klf2, Rpl10, Fos, Fam220a, Jun, Rps8, Ptprc, Zfp36, Ier2, Cebpb, Dusp1, Ccl3
GO:0031324	negative regulation of cellular metabolic process	0.00154204	1.47989e-06	15	50	2254	31150	0	0	Tnfaip3, Btg2, Atf3, Klf2, Mef2c, Rpl10, Fam220a, Actb, Jun, Ptprc, Zfp36, Cebpb, Dusp1, Egr1, Jund
GO:1901362	organic cyclic compound biosynthetic process	0.00163522	1.56931e-06	20	50	4030	31150	0	0	Mef2c, Actb, Mettl23, Junb, Egr1, Jund, Tnfaip3, Atf3, Btg2, Cd81, Klf2, Fos, Rpl10, Fam220a, Jun, Zfp36, Ier2, Cebpb, Dusp1, Ccl3
GO:0030316	osteoclast differentiation	0.0016938	1.62553e-06	5	50	123	31150	0	0	Cd81, Junb, Cebpb, Fos, Ccl3
GO:0045637	regulation of myeloid cell differentiation	0.00173085	1.66109e-06	6	50	226	31150	0	0	Jun, Zfp36, Mef2c, Cebpb, Fos, Ccl3
GO:0031328	positive regulation of cellular biosynthetic process	0.00174831	1.67785e-06	14	50	1969	31150	0	0	Atf3, Cd81, Klf2, Mef2c, Fos, Actb, Jun, Mettl23, Ier2, Junb, Cebpb, Ccl3, Egr1, Jund
GO:1903131	mononuclear cell differentiation	0.00175212	1.6815e-06	8	50	521	31150	0	0	Tnfaip3, Mef2c, Actb, Jun, Ptprc, Cebpb, Egr1, Bcl2a1d
GO:0065009	regulation of molecular function	0.00177773	1.70608e-06	16	50	2604	31150	0	0	Mef2c, Rgs1, Actb, Gpx1, Ccl4, Cst3, Egr1, Bcl2a1d, Tnfaip3, Cd81, Fam220a, Jun, Zfp36, Ptprc, Dusp1, Ccl3
GO:0051246	regulation of protein metabolic process	0.0018049	1.73215e-06	16	50	2607	31150	0	0	Actb, Gpx1, Cst3, Egr1, Bcl2a1d, Btg2, Tnfaip3, Klf2, Cd81, Eif1, Rpl10, Jun, Zfp36, Ptprc, Dusp1, Ubb
GO:0023052	signaling	0.00218289	2.09491e-06	27	50	7182	31150	0	0	Mef2c, Rgs1, Gpx1, Emd, Rhob, Ccl4, Bcl2a1b, Mt1, Egr1, Gpr34, Bcl2a1d, Tnfaip3, Atf3, Cd81, Klf2, Kctd12, Glul, Fos, Jun, Zfp36, Ptprc, Cebpb, Gng5, Dusp1, Bcl2a1a, Ccl3, Ubb
GO:0007517	muscle organ development	0.0021911	2.10278e-06	7	50	372	31150	0	0	Emd, Btg2, Atf3, Mef2c, Fos, Egr1, Gpx1
GO:0051592	response to calcium ion	0.00231058	2.21745e-06	5	50	131	31150	0	0	Jun, Mef2c, Junb, Fos, Jund
GO:0071310	cellular response to organic substance	0.00232827	2.23442e-06	16	50	2658	31150	0	0	Mef2c, Actb, Gpx1, Emd, Ccl4, Egr1, Atf3, Tnfaip3, Fos, Jun, Actg1, Zfp36, Ptprc, Cebpb, Dusp1, Ccl3
GO:0009891	positive regulation of biosynthetic process	0.00236311	2.26786e-06	14	50	2020	31150	0	0	Atf3, Cd81, Klf2, Mef2c, Fos, Actb, Jun, Mettl23, Ier2, Junb, Cebpb, Ccl3, Egr1, Jund
GO:0071241	cellular response to inorganic substance	0.00250979	2.40863e-06	6	50	241	31150	0	0	Jun, Mef2c, Junb, Fos, Mt1, Jund
GO:0007154	cell communication	0.00260391	2.49895e-06	27	50	7244	31150	0	0	Mef2c, Rgs1, Gpx1, Emd, Rhob, Ccl4, Bcl2a1b, Mt1, Egr1, Gpr34, Bcl2a1d, Tnfaip3, Atf3, Cd81, Klf2, Kctd12, Glul, Fos, Jun, Zfp36, Ptprc, Cebpb, Gng5, Dusp1, Bcl2a1a, Ccl3, Ubb
GO:0001568	blood vessel development	0.00318407	3.05573e-06	9	50	762	31150	0	0	Klf2, Mef2c, Glul, Gpx1, Jun, Actg1, Rhob, Junb, Egr1
GO:0008152	metabolic process	0.00321741	3.08773e-06	35	50	11676	31150	0	0	Mef2c, Malat1, Sat1, Actb, H3f3b, Ccl4, Egr1, Bcl2a1d, Jund, Btg2, Cd81, Klf2, Eif1, Fos, Fam220a, Actg1, Jun, Rps8, Ier2, Zfp36, Cebpb, Dusp1, Ccl3, Gpx1, Mettl23, Junb, Cst3, Atf3, Tnfaip3, Rpl10, Glul, Ptprc, Fau, Uba52, Ubb
GO:1901360	organic cyclic compound metabolic process	0.00328373	3.15138e-06	24	50	5914	31150	0	0	Mef2c, Malat1, Actb, Mettl23, Junb, Cst3, Egr1, Jund, Tnfaip3, Btg2, Atf3, Cd81, Klf2, Rpl10, Fos, Fam220a, Jun, Rps8, Ptprc, Zfp36, Ier2, Cebpb, Dusp1, Ccl3
GO:0010558	negative regulation of macromolecule biosynthetic process	0.00349618	3.35526e-06	12	50	1503	31150	0	0	Btg2, Atf3, Klf2, Mef2c, Rpl10, Fam220a, Jun, Zfp36, Cebpb, Dusp1, Egr1, Jund
GO:0045934	negative regulation of nucleobase-containing compound metabolic process	0.00369243	3.5436e-06	12	50	1511	31150	0	0	Btg2, Atf3, Klf2, Mef2c, Rpl10, Fam220a, Jun, Zfp36, Cebpb, Dusp1, Egr1, Jund
GO:0009605	response to external stimulus	0.00390134	3.74409e-06	17	50	3117	31150	0	0	Mef2c, Rgs1, Gpx1, Ccl4, Atf3, Tnfaip3, Cd81, Fos, Glul, Jun, Actg1, Zfp36, Ptprc, Cebpb, Dusp1, Fau, Ccl3
GO:0045597	positive regulation of cell differentiation	0.00401129	3.8496e-06	10	50	1009	31150	0	0	Mef2c, Fos, Actb, Jun, Ptprc, Zfp36, Junb, Cebpb, Ccl3, Jund
GO:0045892	negative regulation of DNA-templated transcription	0.00416802	4.00001e-06	11	50	1261	31150	0	0	Btg2, Atf3, Klf2, Mef2c, Rpl10, Fam220a, Jun, Zfp36, Cebpb, Egr1, Jund
GO:0001817	regulation of cytokine production	0.00422389	4.05364e-06	9	50	789	31150	0	0	Tnfaip3, Cd81, Klf2, Ccl4, Zfp36, Ptprc, Cebpb, Ccl3, Egr1
GO:1903507	negative regulation of nucleic acid-templated transcription	0.00429607	4.12291e-06	11	50	1265	31150	0	0	Btg2, Atf3, Klf2, Mef2c, Rpl10, Fam220a, Jun, Zfp36, Cebpb, Egr1, Jund
GO:1902679	negative regulation of RNA biosynthetic process	0.00432862	4.15415e-06	11	50	1266	31150	0	0	Btg2, Atf3, Klf2, Mef2c, Rpl10, Fam220a, Jun, Zfp36, Cebpb, Egr1, Jund
GO:0048584	positive regulation of response to stimulus	0.00451803	4.33592e-06	15	50	2458	31150	0	0	Tnfaip3, Atf3, Cd81, Klf2, Mef2c, Actb, Gpx1, Actg1, Jun, Ptprc, Ccl4, Cebpb, Ccl3, Bcl2a1d, Ubb
GO:0001944	vasculature development	0.00467709	4.48857e-06	9	50	799	31150	0	0	Klf2, Mef2c, Glul, Gpx1, Jun, Actg1, Rhob, Junb, Egr1
GO:0042592	homeostatic process	0.00502133	4.81894e-06	13	50	1847	31150	0	0	Tnfaip3, Klf2, Mef2c, Fth1, Ftl1, Gpx1, Ptprc, Zfp36, Cebpb, Bcl2a1a, Mt1, Egr1, Ubb
GO:0031327	negative regulation of cellular biosynthetic process	0.00529199	5.07869e-06	12	50	1565	31150	0	0	Btg2, Atf3, Klf2, Mef2c, Rpl10, Fam220a, Jun, Zfp36, Cebpb, Dusp1, Egr1, Jund
GO:0000165	MAPK cascade	0.00554384	5.32038e-06	9	50	816	31150	0	0	Atf3, Cd81, Mef2c, Jun, Ccl4, Zfp36, Ptprc, Dusp1, Ccl3
GO:0044237	cellular metabolic process	0.00581387	5.57953e-06	31	50	9628	31150	0	0	Mef2c, Malat1, Sat1, Actb, Gpx1, Mettl23, Junb, Cst3, Egr1, Jund, Tnfaip3, Btg2, Atf3, Cd81, Klf2, Eif1, Glul, Rpl10, Fos, Fam220a, Jun, Rps8, Ptprc, Zfp36, Ier2, Cebpb, Fau, Dusp1, Ccl3, Uba52, Ubb
GO:0009890	negative regulation of biosynthetic process	0.00697544	6.69428e-06	12	50	1608	31150	0	0	Btg2, Atf3, Klf2, Mef2c, Rpl10, Fam220a, Jun, Zfp36, Cebpb, Dusp1, Egr1, Jund
GO:0009653	anatomical structure morphogenesis	0.00753273	7.2291e-06	16	50	2910	31150	0	0	Mef2c, Actb, Gpx1, Rhob, Junb, Tnfaip3, Klf2, Cd81, Glul, Jun, Actg1, Cebpb, Dusp1, Gng5, Ccl3, Ubb
GO:0002432	granuloma formation	0.00788509	7.56726e-06	2	50	3	31150	0	0	Tnfaip3, Cebpb
GO:1901701	cellular response to oxygen-containing compound	0.00808091	7.75519e-06	11	50	1352	31150	0	0	Tnfaip3, Mef2c, Fos, Actb, Gpx1, Jun, Rhob, Zfp36, Cebpb, Mt1, Egr1
GO:0010038	response to metal ion	0.00815498	7.82628e-06	6	50	296	31150	0	0	Jun, Mef2c, Junb, Fos, Mt1, Jund
GO:0051248	negative regulation of protein metabolic process	0.00856699	8.22168e-06	10	50	1100	31150	0	0	Tnfaip3, Btg2, Actb, Gpx1, Jun, Zfp36, Ptprc, Cst3, Dusp1, Bcl2a1d
GO:0001816	cytokine production	0.00877502	8.42132e-06	9	50	864	31150	0	0	Tnfaip3, Cd81, Klf2, Ccl4, Zfp36, Ptprc, Cebpb, Ccl3, Egr1
GO:0071347	cellular response to interleukin-1	0.00929415	8.91953e-06	4	50	81	31150	0	0	Ccl4, Cebpb, Ccl3, Egr1
GO:0051253	negative regulation of RNA metabolic process	0.00980354	9.40839e-06	11	50	1380	31150	0	0	Btg2, Atf3, Klf2, Mef2c, Rpl10, Fam220a, Jun, Zfp36, Cebpb, Egr1, Jund
GO:0032703	negative regulation of interleukin-2 production	0.010271	9.85697e-06	3	50	26	31150	0	0	Tnfaip3, Ptprc, Zfp36
GO:0071276	cellular response to cadmium ion	0.010271	9.85697e-06	3	50	26	31150	0	0	Jun, Fos, Mt1
GO:0009966	regulation of signal transduction	0.0104232	1.0003e-05	16	50	2985	31150	0	0	Mef2c, Rgs1, Gpx1, Emd, Ccl4, Egr1, Atf3, Tnfaip3, Klf2, Cd81, Kctd12, Jun, Ptprc, Dusp1, Ccl3, Ubb
GO:0019538	protein metabolic process	0.0105935	1.01665e-05	22	50	5401	31150	0	0	Actb, Gpx1, Mettl23, Cst3, Egr1, Bcl2a1d, Btg2, Tnfaip3, Cd81, Klf2, Eif1, Rpl10, Glul, Fam220a, Jun, Rps8, Zfp36, Ptprc, Fau, Dusp1, Uba52, Ubb
GO:0043086	negative regulation of catalytic activity	0.010725	1.02927e-05	8	50	667	31150	0	0	Tnfaip3, Actb, Gpx1, Zfp36, Ptprc, Cst3, Dusp1, Bcl2a1d
GO:0097193	intrinsic apoptotic signaling pathway	0.0111995	1.07481e-05	6	50	313	31150	0	0	Bcl2a1b, Cebpb, Bcl2a1a, Bcl2a1d, Gpx1, Ubb
GO:0036003	positive regulation of transcription from RNA polymerase II promoter in response to stress	0.0115418	1.10766e-05	3	50	27	31150	0	0	Atf3, Klf2, Cebpb
GO:0032680	regulation of tumor necrosis factor production	0.0131049	1.25767e-05	5	50	187	31150	0	0	Tnfaip3, Ptprc, Zfp36, Ccl4, Ccl3
GO:0040011	locomotion	0.013599	1.30509e-05	11	50	1429	31150	0	0	Cd81, Mef2c, Glul, Jun, Actg1, Ccl4, Ptprc, Rhob, Dusp1, Ccl3, Egr1
GO:0000302	response to reactive oxygen species	0.0141514	1.3581e-05	5	50	190	31150	0	0	Jun, Rhob, Tnfaip3, Fos, Gpx1
GO:1903555	regulation of tumor necrosis factor superfamily cytokine production	0.0141514	1.3581e-05	5	50	190	31150	0	0	Tnfaip3, Ptprc, Zfp36, Ccl4, Ccl3
GO:0060537	muscle tissue development	0.0143252	1.37478e-05	7	50	496	31150	0	0	Emd, Btg2, Atf3, Mef2c, Fos, Egr1, Gpx1
GO:0032640	tumor necrosis factor production	0.0156469	1.50162e-05	5	50	194	31150	0	0	Tnfaip3, Ptprc, Zfp36, Ccl4, Ccl3
GO:0150111	regulation of transepithelial transport	0.015754	1.5119e-05	2	50	4	31150	0	0	Actg1, Actb
GO:0070372	regulation of ERK1 and ERK2 cascade	0.0161688	1.55171e-05	6	50	334	31150	0	0	Jun, Ptprc, Atf3, Ccl4, Dusp1, Ccl3
GO:0071706	tumor necrosis factor superfamily cytokine production	0.0168473	1.61682e-05	5	50	197	31150	0	0	Tnfaip3, Ptprc, Zfp36, Ccl4, Ccl3
GO:0043524	negative regulation of neuron apoptotic process	0.0172629	1.65671e-05	5	50	198	31150	0	0	Jun, Btg2, Mef2c, Cebpb, Mt1
GO:1901700	response to oxygen-containing compound	0.0176195	1.69093e-05	12	50	1763	31150	0	0	Tnfaip3, Mef2c, Glul, Fos, Actb, Gpx1, Jun, Rhob, Zfp36, Cebpb, Mt1, Egr1
GO:0044238	primary metabolic process	0.0191303	1.83592e-05	31	50	10146	31150	0	0	Mef2c, Malat1, Actb, Gpx1, Mettl23, Junb, Cst3, Egr1, Bcl2a1d, Jund, Tnfaip3, Btg2, Atf3, Cd81, Klf2, Eif1, Glul, Rpl10, Fos, Fam220a, Jun, Rps8, Ptprc, Zfp36, Ier2, Cebpb, Fau, Dusp1, Ccl3, Uba52, Ubb
GO:0070555	response to interleukin-1	0.0197786	1.89813e-05	4	50	98	31150	0	0	Ccl4, Cebpb, Ccl3, Egr1
GO:0050673	epithelial cell proliferation	0.0198903	1.90886e-05	7	50	522	31150	0	0	Jun, Tnfaip3, Zfp36, Mef2c, Cebpb, Glul, Gpx1
GO:0072359	circulatory system development	0.0201224	1.93113e-05	10	50	1214	31150	0	0	Klf2, Mef2c, Glul, Gpx1, Jun, Actg1, Rhob, Junb, Gng5, Egr1
GO:1902105	regulation of leukocyte differentiation	0.0217264	2.08506e-05	6	50	352	31150	0	0	Jun, Ptprc, Cebpb, Fos, Ccl3, Actb
GO:0045321	leukocyte activation	0.0223576	2.14564e-05	10	50	1229	31150	0	0	Tnfaip3, Cd81, Mef2c, Actb, Jun, Ptprc, Cebpb, Egr1, Bcl2a1d, Jund
GO:0010646	regulation of cell communication	0.0225082	2.1601e-05	17	50	3553	31150	0	0	Mef2c, Rgs1, Gpx1, Emd, Ccl4, Egr1, Atf3, Tnfaip3, Cd81, Klf2, Kctd12, Glul, Jun, Ptprc, Dusp1, Ccl3, Ubb
GO:0044260	cellular macromolecule metabolic process	0.0228645	2.19429e-05	16	50	3177	31150	0	0	Actb, Mettl23, Cst3, Btg2, Tnfaip3, Eif1, Rpl10, Glul, Jun, Zfp36, Ptprc, Rps8, Dusp1, Fau, Uba52, Ubb
GO:1902107	positive regulation of leukocyte differentiation	0.0229028	2.19797e-05	5	50	210	31150	0	0	Jun, Ptprc, Fos, Ccl3, Actb
GO:1903708	positive regulation of hemopoiesis	0.0229028	2.19797e-05	5	50	210	31150	0	0	Jun, Ptprc, Fos, Ccl3, Actb
GO:0023051	regulation of signaling	0.0231818	2.22474e-05	17	50	3561	31150	0	0	Mef2c, Rgs1, Gpx1, Emd, Ccl4, Egr1, Atf3, Tnfaip3, Cd81, Klf2, Kctd12, Glul, Jun, Ptprc, Dusp1, Ccl3, Ubb
GO:0070371	ERK1 and ERK2 cascade	0.0238882	2.29253e-05	6	50	358	31150	0	0	Jun, Ptprc, Atf3, Ccl4, Dusp1, Ccl3
GO:0030334	regulation of cell migration	0.0262243	2.51672e-05	9	50	992	31150	0.0001	0.02	Cd81, Mef2c, Glul, Jun, Actg1, Ptprc, Rhob, Dusp1, Egr1
GO:0051094	positive regulation of developmental process	0.0262663	2.52076e-05	11	50	1534	31150	0.0001	0.02	Mef2c, Fos, Actb, Jun, Rhob, Ptprc, Zfp36, Junb, Cebpb, Ccl3, Jund
GO:0010628	positive regulation of gene expression	0.0267411	2.56633e-05	10	50	1255	31150	0.0001	0.02	Atf3, Cd81, Mef2c, Actg1, Ccl4, Zfp36, Ptprc, Cebpb, Ccl3, Egr1
GO:0050727	regulation of inflammatory response	0.0274533	2.63467e-05	6	50	367	31150	0.0001	0.02	Tnfaip3, Zfp36, Cd81, Cebpb, Ccl3, Gpx1
GO:0008285	negative regulation of cell population proliferation	0.0311615	2.99054e-05	8	50	774	31150	0.0001	0.02	Tnfaip3, Btg2, Mef2c, Fth1, Jun, Emd, Cebpb, Dusp1
GO:0006954	inflammatory response	0.0323225	3.10197e-05	8	50	778	31150	0.0001	0.02	Tnfaip3, Cd81, Gpx1, Jun, Ccl4, Zfp36, Cebpb, Ccl3
GO:0046686	response to cadmium ion	0.0328762	3.15511e-05	3	50	38	31150	0.0002	0.04	Jun, Fos, Mt1
GO:0001649	osteoblast differentiation	0.0332363	3.18966e-05	5	50	227	31150	0.0002	0.04	Mef2c, Junb, Cebpb, Jund, H3f3b
GO:0007166	cell surface receptor signaling pathway	0.0336511	3.22947e-05	15	50	2905	31150	0.0002	0.04	Tnfaip3, Atf3, Cd81, Mef2c, Fos, Gpx1, Emd, Jun, Ptprc, Ccl4, Bcl2a1b, Bcl2a1a, Ccl3, Egr1, Bcl2a1d
GO:2000026	regulation of multicellular organismal development	0.0340627	3.26897e-05	11	50	1578	31150	0.0002	0.04	Klf2, Mef2c, Glul, Fos, Actb, Jun, Rhob, Ptprc, Zfp36, Cebpb, Ccl3
GO:0032501	multicellular organismal process	0.0347759	3.33742e-05	28	50	8776	31150	0.0002	0.04	Mef2c, Actb, Gpx1, H3f3b, Mettl23, Rhob, Ccl4, Junb, Egr1, Bcl2a1d, Jund, Tnfaip3, Btg2, Cd81, Klf2, Glul, Rpl10, Fos, Actg1, Jun, Ptprc, Zfp36, Ier2, Cebpb, Gng5, Dusp1, Ccl3, Ubb
GO:0044092	negative regulation of molecular function	0.0373692	3.58629e-05	9	50	1038	31150	0.0002	0.04	Tnfaip3, Actb, Gpx1, Jun, Zfp36, Ptprc, Cst3, Dusp1, Bcl2a1d
GO:2000145	regulation of cell motility	0.040562	3.8927e-05	9	50	1049	31150	0.0004	0.08	Cd81, Mef2c, Glul, Jun, Actg1, Ptprc, Rhob, Dusp1, Egr1
GO:0006952	defense response	0.040708	3.90672e-05	12	50	1919	31150	0.0004	0.08	Tnfaip3, Cd81, Mef2c, Gpx1, Actg1, Jun, Ccl4, Zfp36, Ptprc, Cebpb, Fau, Ccl3
GO:1901564	organonitrogen compound metabolic process	0.0466818	4.48002e-05	23	50	6386	31150	0.0004	0.08	Sat1, Actb, Gpx1, Mettl23, Cst3, Egr1, Bcl2a1d, Btg2, Tnfaip3, Cd81, Klf2, Eif1, Rpl10, Glul, Fam220a, Jun, Rps8, Zfp36, Ptprc, Fau, Dusp1, Uba52, Ubb
GO:0044419	biological process involved in interspecies interaction between organisms	0.0471261	4.52266e-05	12	50	1948	31150	0.0004	0.08	Tnfaip3, Mef2c, Rgs1, Gpx1, Actg1, Jun, Ptprc, Ccl4, Zfp36, Cebpb, Fau, Ccl3
GO:0031668	cellular response to extracellular stimulus	0.04779	4.58638e-05	5	50	245	31150	0.0004	0.08	Jun, Ptprc, Atf3, Glul, Fos
GO:0006979	response to oxidative stress	0.0488502	4.68812e-05	6	50	407	31150	0.0004	0.08	Jun, Rhob, Tnfaip3, Cst3, Fos, Gpx1
GO:0001775	cell activation	0.0496389	4.76381e-05	10	50	1350	31150	0.0004	0.08	Tnfaip3, Cd81, Mef2c, Actb, Jun, Ptprc, Cebpb, Egr1, Bcl2a1d, Jund
microglia
Date	Thu Sep 8 12:52:37 EDT 2022
Aspect	P
P-value cutoff	0.05
Calculate FDR	Yes
Regulation links followed	Yes
Bonferroni correction	Yes
Annotation file	gene_association.mgi
Ontology file
Evidence codes used	IEA (73259), IGI (15398), IEP (1952), HDA (3710), IBA (75347), IPI (20250), ND (45263), IC (4264), ISS (1797), IMP (56358), IDA (60033), RCA (306), HMP (1), IKR (7), TAS (7177), EXP (347), ISM (26), NAS (605), ISO (144103), ISA (4785)
Duplicates in input list (4)	Fam220a Nnt Sept2 Serf2
Unknown identifiers (17)	Gm10131 Gm47283 Gm21860 AL731706.1 Gm26532 Gm49980 Gm46224 Ftl1-ps1 Gm43079 Gm20075 Rpl10-ps3 Gm10138 Gm40841 Nutf2-ps1 AC168977.1 Hist1h4h Gm43672
GOID	TERM	CORRECTED_PVALUE	UNCORRECTED_PVALUE	NUM_LIST_ANNOTATIONS	LIST_SIZE	TOTAL_NUM_ANNOTATIONS	POPULATION_SIZE	FDR_RATE	EXPECTED_FALSE_POSITIVES	ANNOTATED_GENES
GO:0044237	cellular metabolic process	5.70432e-35	1.94421e-38	233	366	9628	31150	0	0	Rps24, Man1a2, Rpl18a, Eif2s2, Skil, Zfp433, Ywhah, Maf, Bloc1s1, Dph1, Sap18, Uqcrq, H1f0, Ddit3, Fos, Fam220a, Bc1, Hspa1a, Gm2000, Itch, Pmepa1, Mrpl33, Rnf149, Ifngr1, Rpl13, Rps28, mt-Nd4, Cyren, Junb, Plek, Exosc6, Eef1a1, Rpsa, Ndufa7, Picalm, Rpl35a, Bmp2k, Nsa2, Gabarap, mt-Co3, Pabpc1, Scoc, Acad9, Pofut2, Fau, Pgam1, Hbp1, Uba52, Ubb, Bmyc, Mef2c, Rpl38, Malat1, Gsk3b, Sat1, Rps16, Zfp…
GO:0002181	cytoplasmic translation	9.24869e-31	3.15225e-34	34	366	146	31150	0	0	Rps24, Rpl38, Rpl18a, Rpl6, Rps18, Eif2s2, Rps16, Rpl36a, Rpl9-ps6, Dph1, Aars, Rpl11, Rpl24, Rps8, Rpl26, Rpl18, Rplp2, Rps3a1, Rps27a, Rpl31, Dhx9, Rpl13, Rps28, Rpsa, Rpl23, Rps29, Rpl35a, Rpl41, Pabpc1, Rps20, Rpl36, Rpl9, Fau, Uba52
GO:0008152	metabolic process	1.14446e-28	3.90068e-32	248	366	11676	31150	0	0	Rps24, Man1a2, Rpl18a, Eif2s2, Skil, Zfp433, Ywhah, Maf, Bloc1s1, Dph1, Sap18, Uqcrq, H1f0, Ddit3, Fos, Fam220a, Bc1, Hspa1a, Gm2000, Itch, Pmepa1, Mrpl33, Rnf149, Ifngr1, Rpl13, Rps28, mt-Nd4, Cyren, Junb, Plek, Exosc6, Eef1a1, Rpsa, Ndufa7, Picalm, Rpl35a, Bmp2k, Nsa2, Gabarap, mt-Co3, Pabpc1, Scoc, Acad9, Pofut2, Fau, Pgam1, Hbp1, Uba52, Ubb, Bmyc, Ucp2, Mef2c, Rpl38, Malat1, Gsk3b, Sat1, Rps1…
GO:0044238	primary metabolic process	1.09248e-27	3.72351e-31	227	366	10146	31150	0	0	Rps24, Man1a2, Rpl18a, Eif2s2, Skil, Zfp433, Ywhah, Maf, Bloc1s1, Dph1, Sap18, H1f0, Ddit3, Fos, Fam220a, Bc1, Hspa1a, Gm2000, Itch, Pmepa1, Mrpl33, Rnf149, Ifngr1, Rpl13, Rps28, mt-Nd4, Cyren, Junb, Plek, Exosc6, Eef1a1, Rpsa, Ndufa7, Picalm, Rpl35a, Bmp2k, Nsa2, Gabarap, Pabpc1, Acad9, Pofut2, Fau, Pgam1, Hbp1, Uba52, Ubb, Bmyc, Mef2c, Rpl38, Malat1, Gsk3b, Rps16, Zfp706, Agmo, Ctsl, Rps27rt, E…
GO:0006807	nitrogen compound metabolic process	5.78773e-27	1.97264e-30	218	366	9564	31150	0	0	Rps24, Man1a2, Rpl18a, Eif2s2, Skil, Zfp433, Ywhah, Maf, Bloc1s1, Dph1, Sap18, H1f0, Ddit3, Fos, Fam220a, Bc1, Hspa1a, Gm2000, Itch, Pmepa1, Mrpl33, Rnf149, Ifngr1, Rpl13, Rps28, mt-Nd4, Cyren, Junb, Exosc6, Eef1a1, Rpsa, Ndufa7, Picalm, Rpl35a, Bmp2k, Nsa2, Gabarap, Pabpc1, Pofut2, Fau, Pgam1, Hbp1, Uba52, Ubb, Bmyc, Mef2c, Rpl38, Malat1, Gsk3b, Sat1, Rps16, Zfp706, Ctsl, Rps27rt, Egr1, Dusp6, B…
GO:0006412	translation	4.33155e-26	1.47633e-29	56	366	714	31150	0	0	Rps24, Rpl38, Rpl18a, Rpl6, Rps18, Eif2s2, Rps16, Zfp706, Rpl36a, Rpl9-ps6, Gadd45gip1, Dph1, Aars, Btg2, Zfp36l1, Eif1, Rpl11, Bc1, Rpl24, Tnf, Rps8, Zfp36, Rpl26, Mrpl42, Gm2000, Rpl18, Mrpl33, Rplp2, Rps3a1, Rps27a, Sarnp, Rpl31, Dhx9, Rpl13, Rps28, Ncl, Rgs2, Eef1a1, Rpsa, Ndufa7, Rpl23, Rpl35a, Rps29, Rpl35, Qk, Rpl37, Rpl41, Pabpc1, Rps20, Rpl9, Mrpl27, Rpl36, Fxr1, Fau, Uba52, Zfp36l2
GO:0043043	peptide biosynthetic process	2.67867e-25	9.12976e-29	56	366	740	31150	0	0	Rps24, Rpl38, Rpl18a, Rpl6, Rps18, Eif2s2, Rps16, Zfp706, Rpl36a, Rpl9-ps6, Gadd45gip1, Dph1, Aars, Btg2, Zfp36l1, Eif1, Rpl11, Bc1, Rpl24, Tnf, Rps8, Zfp36, Rpl26, Mrpl42, Gm2000, Rpl18, Mrpl33, Rplp2, Rps3a1, Rps27a, Sarnp, Rpl31, Dhx9, Rpl13, Rps28, Ncl, Rgs2, Eef1a1, Rpsa, Ndufa7, Rpl23, Rpl35a, Rps29, Rpl35, Qk, Rpl37, Rpl41, Pabpc1, Rps20, Rpl9, Mrpl27, Rpl36, Fxr1, Fau, Uba52, Zfp36l2
GO:0071704	organic substance metabolic process	3.17897e-25	1.08349e-28	236	366	11224	31150	0	0	Rps24, Man1a2, Rpl18a, Eif2s2, Skil, Zfp433, Ywhah, Maf, Bloc1s1, Dph1, Sap18, H1f0, Ddit3, Fos, Fam220a, Bc1, Hspa1a, Gm2000, Itch, Pmepa1, Mrpl33, Rnf149, Ifngr1, Rpl13, Rps28, mt-Nd4, Cyren, Junb, Plek, Exosc6, Eef1a1, Rpsa, Ndufa7, Picalm, Rpl35a, Bmp2k, Nsa2, Gabarap, Pabpc1, Acad9, Pofut2, Fau, Pgam1, Hbp1, Uba52, Ubb, Bmyc, Mef2c, Rpl38, Malat1, Gsk3b, Sat1, Rps16, Zfp706, Agmo, Ccl4, Ctsl…
GO:0034641	cellular nitrogen compound metabolic process	3.45603e-25	1.17792e-28	168	366	6310	31150	0	0	Rps24, Rpl18a, Eif2s2, Skil, Zfp433, Ywhah, Maf, Dph1, Sap18, H1f0, Ddit3, Fos, Fam220a, Bc1, Hspa1a, Gm2000, Itch, Mrpl33, Ifngr1, Rpl13, Rps28, mt-Nd4, Cyren, Junb, Exosc6, Eef1a1, Rpsa, Ndufa7, Picalm, Rpl35a, Nsa2, Pabpc1, Fau, Pgam1, Hbp1, Uba52, Bmyc, Mef2c, Rpl38, Malat1, Gsk3b, Sat1, Rps16, Zfp706, Rps27rt, Egr1, Jund, Dctpp1, Klf2, Cd81, Rpl11, Rpl24, Atp5o, Jun, Cebpz, Rplp2, Rps3a1, Rp…
GO:0006518	peptide metabolic process	5.22175e-24	1.77974e-27	60	366	915	31150	0	0	Rps24, Rpl38, Rpl18a, Rpl6, Rps18, Eif2s2, Rps16, Zfp706, Rpl36a, Rpl9-ps6, Gstp2, Gadd45gip1, Dph1, Aars, Btg2, Zfp36l1, Eif1, Rpl11, Bc1, Rpl24, Tnf, Rps8, Zfp36, Rpl26, Mrpl42, Gm2000, Rpl18, Mrpl33, Rplp2, Rps3a1, Rps27a, Sarnp, Rpl31, Ifngr1, Dhx9, Gpx1, Rpl13, Rps28, Ncl, Rgs2, Eef1a1, Rpsa, Ndufa7, Rpl23, Picalm, Rpl35a, Rps29, Rpl35, Qk, Rpl37, Rpl41, Pabpc1, Rps20, Rpl9, Mrpl27, Rpl36, F…
GO:0044271	cellular nitrogen compound biosynthetic process	8.18726e-24	2.79048e-27	138	366	4621	31150	0	0	Rps24, Rpl18a, Eif2s2, Skil, Zfp433, Ywhah, Maf, Dph1, Sap18, Ddit3, Fos, Fam220a, Bc1, Gm2000, Itch, Mrpl33, Rpl13, Rps28, mt-Nd4, Junb, Eef1a1, Rpsa, Ndufa7, Picalm, Rpl35a, Pabpc1, Fau, Hbp1, Uba52, Bmyc, Mef2c, Rpl38, Gsk3b, Sat1, Rps16, Zfp706, Egr1, Jund, Cd81, Klf2, Rpl11, Rpl24, Atp5o, Jun, Cebpz, Rplp2, Rps3a1, Rps27a, Sarnp, Cggbp1, Dhx9, Havcr2, Sfpq, Atf3, Rpl35, Klf6, Sub1, Hist1h1e,…
GO:0043170	macromolecule metabolic process	1.11753e-23	3.80891e-27	212	366	9593	31150	0	0	Rps24, Man1a2, Rpl18a, Eif2s2, Skil, Zfp433, Ywhah, Maf, Bloc1s1, Dph1, Sap18, H1f0, Ddit3, Fos, Fam220a, Bc1, Hspa1a, Gm2000, Itch, Pmepa1, Mrpl33, Rnf149, Ifngr1, Rpl13, Rps28, Cyren, Junb, Exosc6, Eef1a1, Rpsa, Ndufa7, Picalm, Rpl35a, Bmp2k, Nsa2, Gabarap, Pabpc1, Pofut2, Fau, Hbp1, Uba52, Ubb, Bmyc, Mef2c, Rpl38, Malat1, Gsk3b, Rps16, Zfp706, Ccl4, Ctsl, Rps27rt, Egr1, Dusp6, Bcl2a1d, Jund, D…
GO:0010941	regulation of cell death	3.09665e-23	1.05544e-26	82	366	1801	31150	0	0	Aif1, Dnaja1, Hspa5, Actb, Skil, Ywhah, Nnt, Atp6v0c, Eno1, Atox1, Sap18, Btg2, Zfp36l1, Ddit3, Fos, Tsc22d3, Hspa1a, Ptma, Tnf, Rpl26, mt-Co2, Cebpb, Ccl3, Sh3glb1, Itch, Hpgd, Pik3r1, Gpx1, Eef1a1, Cx3cr1, Cdc42, Picalm, Rps29, Dynlt1c, Ccr5, Pam16, Ccl12, Ubb, Mef2c, Ucp2, Ctsd, Socs3, Gsk3b, Txnip, Cflar, Serbp1, Hspa8, Mt1, Gstp2, Egr1, Bcl2a1d, Aars, Dusp6, Tpt1, Sgk1, Vps72, Rpl11, Serinc3…
GO:0008219	cell death	6.9326e-23	2.36285e-26	91	366	2227	31150	0	0	Aif1, Dnaja1, Hspa5, Hk2, Actb, Skil, Spi1, Ywhah, Nnt, Atp6v0c, Eno1, Atox1, Sap18, Btg2, Zfp36l1, Ddit3, Fos, Tsc22d3, Hspa1a, Ptma, Tnf, Rpl26, mt-Co2, Cebpb, Ccl3, Sh3glb1, Itch, Hpgd, Pik3r1, Gpx1, Tgfbr2, Eef1a1, Cx3cr1, Cdc42, Picalm, Rps29, Dynlt1c, Ccr5, Pam16, Gabarap, Ccl12, Ubb, Mef2a, Mef2c, Ucp2, Gsk3b, Socs3, Ctsd, Txnip, Cflar, Serbp1, Hspa8, Mt1, Gstp2, Egr1, Bcl2a1d, Aars, Dusp6…
GO:0009058	biosynthetic process	2.75209e-22	9.37999e-26	153	366	5706	31150	0	0	Rps24, Rpl18a, Eif2s2, Skil, Zfp433, Ywhah, Maf, Dph1, Sap18, Ddit3, Fos, Fam220a, Bc1, Gm2000, Itch, Mrpl33, Rpl13, Rps28, mt-Nd4, Junb, Plek, Eef1a1, Rpsa, Ndufa7, Picalm, Rpl35a, Pabpc1, Pofut2, Fau, Pgam1, Hbp1, Uba52, Bmyc, Mef2c, Rpl38, Gsk3b, Sat1, Rps16, Zfp706, Agmo, Egr1, Jund, Cd81, Klf2, Errfi1, Rpl11, Rpl24, Atp5o, Jun, Cebpz, Rplp2, Rps3a1, Rps27a, Nmt1, Sarnp, Cggbp1, Dhx9, Havcr2,…
GO:0010467	gene expression	3.49234e-22	1.1903e-25	164	366	6426	31150	0	0	Rps24, Rpl18a, Eif2s2, Skil, Zfp433, Ywhah, Maf, Dph1, Sap18, H1f0, Ddit3, Fos, Fam220a, Bc1, Gm2000, Itch, Mrpl33, Ifngr1, Rpl13, Rps28, Cyren, Junb, Exosc6, Eef1a1, Rpsa, Ndufa7, Picalm, Rpl35a, Nsa2, Pabpc1, Pofut2, Fau, Hbp1, Uba52, Bmyc, Mef2c, Malat1, Rpl38, Gsk3b, Rps16, Zfp706, Ccl4, Ctsl, Rps27rt, Egr1, Jund, Klf2, Cd81, Errfi1, Rpl11, Rpl24, Jun, Cebpz, Rplp2, Rps3a1, Rps27a, Sarnp, Cgg…
GO:0043604	amide biosynthetic process	4.63808e-22	1.5808e-25	56	366	859	31150	0	0	Rps24, Rpl38, Rpl18a, Rpl6, Rps18, Eif2s2, Rps16, Zfp706, Rpl36a, Rpl9-ps6, Gadd45gip1, Dph1, Aars, Btg2, Zfp36l1, Eif1, Rpl11, Bc1, Rpl24, Tnf, Rps8, Zfp36, Rpl26, Mrpl42, Gm2000, Rpl18, Mrpl33, Rplp2, Rps3a1, Rps27a, Sarnp, Rpl31, Dhx9, Rpl13, Rps28, Ncl, Rgs2, Eef1a1, Rpsa, Ndufa7, Rpl23, Rpl35a, Rps29, Rpl35, Qk, Rpl37, Rpl41, Pabpc1, Rps20, Rpl9, Mrpl27, Rpl36, Fxr1, Fau, Uba52, Zfp36l2
GO:1901564	organonitrogen compound metabolic process	5.48594e-22	1.86978e-25	163	366	6386	31150	0	0	Rps24, Man1a2, Rpl18a, Eif2s2, Bloc1s1, Dph1, Ddit3, Fam220a, Bc1, Hspa1a, Gm2000, Itch, Pmepa1, Mrpl33, Rnf149, Ifngr1, Rpl13, Rps28, mt-Nd4, Eef1a1, Rpsa, Ndufa7, Picalm, Rpl35a, Bmp2k, Gabarap, Pabpc1, Pofut2, Fau, Pgam1, Uba52, Ubb, Rpl38, Gsk3b, Sat1, Rps16, Zfp706, Ctsl, Egr1, Bcl2a1d, Dusp6, Dctpp1, Klf2, Cd81, Sgk1, Errfi1, Rpl11, Cstb, Serinc3, Rpl24, Akap13, Atp5o, Jun, Btg1, Rplp2, Rps…
GO:0009059	macromolecule biosynthetic process	5.71997e-22	1.94955e-25	134	366	4585	31150	0	0	Rps24, Rpl18a, Eif2s2, Skil, Zfp433, Ywhah, Maf, Dph1, Sap18, Ddit3, Fos, Fam220a, Bc1, Gm2000, Itch, Mrpl33, Rpl13, Rps28, Junb, Eef1a1, Rpsa, Ndufa7, Picalm, Rpl35a, Pabpc1, Pofut2, Fau, Hbp1, Uba52, Bmyc, Mef2c, Rpl38, Gsk3b, Rps16, Zfp706, Egr1, Jund, Cd81, Klf2, Rpl11, Rpl24, Jun, Cebpz, Rplp2, Rps3a1, Rps27a, Nmt1, Sarnp, Cggbp1, Dhx9, Havcr2, Sfpq, Atf3, Rpl35, Klf6, Sub1, Hist1h1e, Rpl37,…
GO:0044249	cellular biosynthetic process	9.57936e-22	3.26495e-25	149	366	5521	31150	0	0	Rps24, Rpl18a, Eif2s2, Skil, Zfp433, Ywhah, Maf, Dph1, Sap18, Ddit3, Fos, Fam220a, Bc1, Gm2000, Itch, Mrpl33, Rpl13, Rps28, mt-Nd4, Junb, Plek, Eef1a1, Rpsa, Ndufa7, Picalm, Rpl35a, Pabpc1, Pofut2, Fau, Hbp1, Uba52, Bmyc, Mef2c, Rpl38, Gsk3b, Sat1, Rps16, Zfp706, Egr1, Jund, Cd81, Klf2, Rpl11, Rpl24, Atp5o, Jun, Cebpz, Rplp2, Rps3a1, Rps27a, Nmt1, Sarnp, Cggbp1, Dhx9, Havcr2, Sfpq, Atf3, Rpl35, K…
GO:0019538	protein metabolic process	1.04426e-21	3.55916e-25	147	366	5401	31150	0	0	Rps24, Man1a2, Rpl18a, Eif2s2, Bloc1s1, Dph1, Ddit3, Fam220a, Bc1, Hspa1a, Gm2000, Itch, Pmepa1, Mrpl33, Rnf149, Ifngr1, Rpl13, Rps28, Eef1a1, Rpsa, Ndufa7, Picalm, Rpl35a, Bmp2k, Gabarap, Pabpc1, Pofut2, Fau, Uba52, Ubb, Rpl38, Gsk3b, Rps16, Zfp706, Ctsl, Egr1, Bcl2a1d, Dusp6, Cd81, Klf2, Sgk1, Errfi1, Rpl11, Cstb, Rpl24, Akap13, Jun, Btg1, Rplp2, Rps3a1, Rps27a, Nmt1, Sarnp, Dhx9, Lgmn, Cst3, S…
GO:1901576	organic substance biosynthetic process	1.25607e-21	4.28108e-25	150	366	5598	31150	0	0	Rps24, Rpl18a, Eif2s2, Skil, Zfp433, Ywhah, Maf, Dph1, Sap18, Ddit3, Fos, Fam220a, Bc1, Gm2000, Itch, Mrpl33, Rpl13, Rps28, mt-Nd4, Junb, Plek, Eef1a1, Rpsa, Ndufa7, Picalm, Rpl35a, Pabpc1, Pofut2, Fau, Pgam1, Hbp1, Uba52, Bmyc, Mef2c, Rpl38, Gsk3b, Sat1, Rps16, Zfp706, Agmo, Egr1, Jund, Cd81, Klf2, Rpl11, Rpl24, Atp5o, Jun, Cebpz, Rplp2, Rps3a1, Rps27a, Nmt1, Sarnp, Cggbp1, Dhx9, Havcr2, Sfpq, A…
GO:0009987	cellular process	1.37648e-21	4.69147e-25	300	366	17652	31150	0	0	Man1a2, Eif2s2, Atp6v0c, Atox1, Bloc1s1, Dph1, Sap18, Uqcrq, H1f0, Zfand5, Ddit3, Kctd12, Gm2000, Mrpl33, Rnf149, Gm4841, Rps28, Cyren, Gpr34, Picalm, mt-Co3, Pabpc1, Acad9, Fau, Ccl12, Bmyc, Rpl38, Ftl1, Gsk3b, Sat1, Rps16, Agmo, Ctsl, Dusp6, Bcl2a1d, Jund, Dctpp1, Klf2, Cd81, Srgap2, Sgk1, Errfi1, Rpl11, Sec62, Rpl24, Btg1, Exoc4, Rplp2, Rps3a1, Nmt1, Rps27a, Golm1, Dhx9, Lgmn, Cst3, Havcr2, Sf…
GO:0044260	cellular macromolecule metabolic process	1.49802e-21	5.10574e-25	108	366	3177	31150	0	0	Ntan1, Rps24, Hspa5, Rac1, Man1a2, Mgat4a, Rpl18a, Rpl6, Rps18, Eif2s2, Hexb, Actb, Spi1, Dph1, Sem1, H1f0, Btg2, Zfp36l1, Ddit3, Eif1, Bc1, Hspa1a, Tnf, Rpl26, Mrpl42, Gm2000, Sh3glb1, Itch, Mrpl33, Sec61b, Pdgfb, Rnf149, Dpm3, Rpl13, Rps28, Cyren, Exosc6, Eef1a1, Rpsa, Rpl23, Ndufa7, Cdc42, Rpl35a, Rps29, Pam16, Gabarap, Pabpc1, Mrpl27, Pofut2, Fau, Uba52, Styx, Zfp36l2, Ubb, Rpl38, Gsk3b, Rps1…
GO:0043067	regulation of programmed cell death	7.05673e-20	2.40516e-23	73	366	1625	31150	0	0	Aif1, Dnaja1, Hspa5, Actb, Skil, Ywhah, Nnt, Atp6v0c, Eno1, Atox1, Sap18, Btg2, Zfp36l1, Ddit3, Tsc22d3, Ptma, Tnf, Rpl26, Cebpb, Ccl3, Sh3glb1, Itch, Hpgd, Pik3r1, Gpx1, Cx3cr1, Cdc42, Rps29, Ccr5, Pam16, Ccl12, Ubb, Mef2c, Ucp2, Ctsd, Socs3, Gsk3b, Txnip, Cflar, Serbp1, Hspa8, Mt1, Gstp2, Egr1, Bcl2a1d, Aars, Dusp6, Tpt1, Sgk1, Vps72, Rpl11, Serinc3, Taf9, Jun, Btg1, Zfp36, Dusp1, Bcl2a1a, Rps3…
GO:0012501	programmed cell death	1.03384e-19	3.52366e-23	82	366	2039	31150	0	0	Aif1, Dnaja1, Hspa5, Hk2, Actb, Skil, Spi1, Ywhah, Nnt, Atp6v0c, Eno1, Atox1, Sap18, Btg2, Zfp36l1, Ddit3, Tsc22d3, Ptma, Tnf, Rpl26, Cebpb, Ccl3, Sh3glb1, Itch, Hpgd, Pik3r1, Gpx1, Tgfbr2, Cx3cr1, Cdc42, Rps29, Ccr5, Pam16, Gabarap, Ccl12, Ubb, Mef2a, Mef2c, Ucp2, Ctsd, Socs3, Gsk3b, Txnip, Cflar, Serbp1, Hspa8, Mt1, Gstp2, Egr1, Bcl2a1d, Aars, Dusp6, Tpt1, Sgk1, Vps72, Rpl11, Serinc3, Taf9, Jun…
GO:1901566	organonitrogen compound biosynthetic process	1.14961e-19	3.91823e-23	74	366	1682	31150	0	0	Rps24, Mgat4a, Rpl18a, Rpl6, Rps18, Eif2s2, Eno1, Dph1, mt-Nd2, Btg2, Zfp36l1, Eif1, Bc1, Tnf, Rpl26, Mrpl42, Gm2000, mt-Co2, Mrpl33, Pdgfb, Dpm3, Rpl13, Rps28, mt-Nd4, Eef1a1, Rpsa, Ndufa7, Rpl23, Rpl35a, Rps29, Pabpc1, Mrpl27, Pofut2, Fau, Uba52, Zfp36l2, Rpl38, Sat1, mt-Nd4l, Rps16, Zfp706, Ndufa2, Cltc, Rpl9-ps6, Rpl36a, Gstp2, Gadd45gip1, Aars, Rpl11, Rpl24, Atp5o, Zfp36, Rps8, Rpl18, Rplp2,…
GO:0048523	negative regulation of cellular process	1.38332e-19	4.7148e-23	136	366	4980	31150	0	0	Skil, Ywhah, Atp6v0c, Atox1, Maf, Sap18, H1f0, Ddit3, Fam220a, Bc1, Hspa1a, Itch, Pmepa1, Rnf149, Cyren, Plek, Eef1a1, Picalm, Dynlt1c, Pabpc1, Frmd4a, Hbp1, Ccl12, Mef2c, Ucp2, Gsk3b, Zfp706, Ctsl, Mt1, Egr1, Bcl2a1d, Jund, Dusp6, C1qc, Srgap2, Klf2, Sgk1, Errfi1, Rpl11, Pafah1b1, Rpl24, Jun, Btg1, Rps3a1, Sarnp, Cggbp1, Dhx9, Lgmn, Cst3, Havcr2, Atf3, Sfpq, Sub1, Hist1h1e, Ier3, Hnrnpa2b1, Dynl…
GO:0034645	cellular macromolecule biosynthetic process	1.5536e-19	5.29514e-23	61	366	1155	31150	0	0	Rps24, Mgat4a, Rpl38, Rpl18a, Rpl6, Rps18, Eif2s2, Rps16, Zfp706, Rpl36a, Rpl9-ps6, Gadd45gip1, Dph1, Aars, Btg2, Zfp36l1, Eif1, Rpl11, Bc1, Rpl24, Tnf, Rps8, Zfp36, Rpl26, Mrpl42, Gm2000, Rpl18, Mrpl33, Rplp2, Rps3a1, Rps27a, Nmt1, Sarnp, Rpl31, Dhx9, Dpm3, Rpl13, Rps28, Ncl, Rgs2, Eef1a1, Rpsa, Ndufa7, Rpl23, Rpl35a, Rps29, Rpl35, Qk, Glul, Rpl37, Rpl41, Pabpc1, Rps20, Rpl9, Mrpl27, Rpl36, Pofu…
GO:0043603	cellular amide metabolic process	3.5685e-19	1.21626e-22	61	366	1174	31150	0	0	Rps24, Rpl38, Rpl18a, Rpl6, Rps18, Eif2s2, Hexb, Rps16, Zfp706, Rpl36a, Rpl9-ps6, Gstp2, Gadd45gip1, Dph1, Aars, Btg2, Zfp36l1, Eif1, Rpl11, Bc1, Rpl24, Tnf, Rps8, Zfp36, Rpl26, Mrpl42, Gm2000, Rpl18, Mrpl33, Rplp2, Rps3a1, Rps27a, Sarnp, Rpl31, Ifngr1, Dhx9, Gpx1, Rpl13, Rps28, Ncl, Rgs2, Eef1a1, Rpsa, Ndufa7, Rpl23, Picalm, Rpl35a, Rps29, Rpl35, Qk, Rpl37, Rpl41, Pabpc1, Rps20, Rpl9, Mrpl27, Rp…
GO:0042981	regulation of apoptotic process	2.29026e-18	7.80592e-22	70	366	1593	31150	0	0	Aif1, Dnaja1, Hspa5, Actb, Skil, Ywhah, Nnt, Eno1, Atox1, Sap18, Btg2, Zfp36l1, Ddit3, Tsc22d3, Ptma, Tnf, Rpl26, Cebpb, Ccl3, Sh3glb1, Itch, Hpgd, Pik3r1, Gpx1, Cx3cr1, Cdc42, Rps29, Ccr5, Pam16, Ccl12, Ubb, Mef2c, Ucp2, Ctsd, Socs3, Gsk3b, Txnip, Cflar, Serbp1, Hspa8, Mt1, Gstp2, Egr1, Bcl2a1d, Aars, Dusp6, Tpt1, Sgk1, Vps72, Rpl11, Serinc3, Taf9, Jun, Btg1, Zfp36, Dusp1, Bcl2a1a, Rps3a1, Erp29…
GO:0006915	apoptotic process	5.29823e-18	1.80581e-21	78	366	1980	31150	0	0	Aif1, Dnaja1, Hspa5, Hk2, Actb, Skil, Spi1, Ywhah, Nnt, Eno1, Atox1, Sap18, Btg2, Zfp36l1, Ddit3, Tsc22d3, Ptma, Tnf, Rpl26, Cebpb, Ccl3, Sh3glb1, Itch, Hpgd, Pik3r1, Gpx1, Tgfbr2, Cx3cr1, Cdc42, Rps29, Ccr5, Pam16, Gabarap, Ccl12, Ubb, Mef2a, Mef2c, Ucp2, Ctsd, Socs3, Gsk3b, Txnip, Cflar, Serbp1, Hspa8, Mt1, Gstp2, Egr1, Bcl2a1d, Aars, Dusp6, Tpt1, Sgk1, Vps72, Rpl11, Serinc3, Taf9, Jun, Btg1, Z…
GO:0048519	negative regulation of biological process	2.5779e-16	8.78631e-20	141	366	5725	31150	0	0	Skil, Ywhah, Atp6v0c, Atox1, Maf, Sap18, H1f0, Ddit3, Fam220a, Bc1, Hspa1a, Itch, Pmepa1, Rnf149, Ifngr1, Cyren, Plek, Exosc6, Eef1a1, Picalm, Dynlt1c, Pabpc1, Frmd4a, Hbp1, Ccl12, Mef2c, Ucp2, Gsk3b, Zfp706, Ctsl, Mt1, Egr1, Bcl2a1d, Jund, Dusp6, C1qc, Srgap2, Klf2, Sgk1, Errfi1, Rpl11, Cstb, Pafah1b1, Rpl24, Jun, Btg1, Rps3a1, Sarnp, Cggbp1, Dhx9, Lgmn, Cst3, Havcr2, Atf3, Sfpq, Sub1, Hist1h1e,…
GO:0048522	positive regulation of cellular process	4.08988e-16	1.39396e-19	146	366	6081	31150	0	0	Skil, Ywhah, Atp6v0c, Maf, Sap18, Ddit3, Fos, Hspa1a, Itch, Ifngr1, Junb, Plek, Exosc6, Eef1a1, Picalm, Bmp2k, Dynlt1c, Lcp1, Gabarap, Pabpc1, Scoc, Frmd4a, Pofut2, Ccl12, Ubb, Bmyc, Mef2c, Ucp2, Malat1, Gsk3b, Ccl4, Rin2, Egr1, Jund, Dusp6, Cd81, Klf2, Sgk1, Rpl11, Serinc3, Pafah1b1, Akap13, Jun, Btg1, Cebpz, Gng5, Exoc4, Rps3a1, Dhx9, Lgmn, Cst3, Havcr2, Sfpq, Atf3, Klf6, Sub1, Rpl37, Hnrnpa2b1…
GO:0080090	regulation of primary metabolic process	1.00123e-15	3.41251e-19	141	366	5810	31150	0	0	Skil, Zfp433, Ywhah, Maf, Dph1, Sap18, H1f0, Ddit3, Fos, Fam220a, Bc1, Hspa1a, Itch, Pmepa1, Ifngr1, Cyren, Junb, Plek, Exosc6, Picalm, Gabarap, Pabpc1, Hbp1, Ubb, Bmyc, Mef2c, Malat1, Rpl38, Gsk3b, Zfp706, Egr1, Bcl2a1d, Jund, Dusp6, Cd81, Klf2, Errfi1, Rpl11, Cstb, Akap13, Jun, Cebpz, Rps3a1, Golm1, Sarnp, Cggbp1, Dhx9, Lgmn, Cst3, Havcr2, Atf3, Sfpq, Klf6, Sub1, Hist1h1e, Ier3, Hnrnpa2b1, Tra2…
GO:0048518	positive regulation of biological process	1.29112e-15	4.40054e-19	155	366	6761	31150	0	0	Skil, Ywhah, Atp6v0c, Maf, Sap18, Ddit3, Fos, Hspa1a, Itch, Ifngr1, Junb, Plek, Exosc6, Eef1a1, Picalm, Bmp2k, Dynlt1c, Lcp1, Gabarap, Pabpc1, Scoc, Frmd4a, Pofut2, Hbp1, Ccl12, Ubb, Bmyc, Mef2c, Ucp2, Malat1, Gsk3b, Ccl4, Rin2, Egr1, Bcl2a1d, Jund, Dusp6, C1qc, Klf2, Cd81, Sgk1, Rpl11, Serinc3, Pafah1b1, Akap13, Jun, Btg1, Cebpz, Gng5, Exoc4, Rps3a1, Dhx9, Lgmn, Cst3, Havcr2, Sfpq, Atf3, Klf6, S…
GO:0019222	regulation of metabolic process	2.6107e-15	8.89808e-19	156	366	6878	31150	0	0	Skil, Zfp433, Ywhah, Maf, Dph1, Sap18, H1f0, Ddit3, Fos, Fam220a, Bc1, Hspa1a, Itch, Pmepa1, Ifngr1, Cyren, Junb, Plek, Exosc6, Eef1a1, Picalm, Gabarap, Pabpc1, Scoc, Pofut2, Hbp1, Ubb, Bmyc, Mef2c, Ucp2, Malat1, Rpl38, Gsk3b, Zfp706, Ccl4, Egr1, Bcl2a1d, Jund, Dusp6, Cd81, Klf2, Errfi1, Rpl11, Cstb, Akap13, Jun, Cebpz, Rps3a1, Golm1, Sarnp, Cggbp1, Dhx9, Lgmn, Cst3, Havcr2, Sfpq, Atf3, Klf6, Sub…
GO:0035556	intracellular signal transduction	4.39808e-15	1.499e-18	85	366	2577	31150	0	0	Aif1, Fgd2, Dnaja1, Rac1, Skil, Spi1, Map3k8, Atp6v0c, Eno1, P2ry12, Zfp36l1, Ddit3, Tnf, Rpl26, Cebpb, Ccl3, Sh3glb1, Itch, Pik3r1, Pdgfb, Rnf149, Gpx1, Plek, Cx3cr1, Rpl23, Cdc42, Dynlt1c, Lcp1, Ccr5, Gabarap, Ccl12, Ubb, Zfp36l2, Styx, Mef2a, Mef2c, Socs3, Gsk3b, P2ry6, Ccl4, Coro1b, Cflar, Mt1, Gstp2, Bcl2a1d, Dusp6, Tpt1, Tlr7, Zeb2, Cd81, Sgk1, Errfi1, Rpl11, Serinc3, Akap13, Rpl24, Pafah1b…
GO:0031323	regulation of cellular metabolic process	8.48969e-15	2.89356e-18	135	366	5556	31150	0	0	Skil, Zfp433, Ywhah, Maf, Dph1, Sap18, H1f0, Ddit3, Fos, Fam220a, Bc1, Hspa1a, Itch, Pmepa1, Ifngr1, Cyren, Junb, Plek, Exosc6, Eef1a1, Picalm, Gabarap, Pabpc1, Scoc, Hbp1, Bmyc, Mef2c, Malat1, Rpl38, Gsk3b, Zfp706, Egr1, Jund, Dusp6, Cd81, Klf2, Errfi1, Rpl11, Akap13, Jun, Cebpz, Rps3a1, Sarnp, Cggbp1, Dhx9, Cst3, Havcr2, Atf3, Sfpq, Klf6, Sub1, Hist1h1e, Ier3, Hnrnpa2b1, Tra2b, Fxr1, Mcl1, Aif1…
GO:0051171	regulation of nitrogen compound metabolic process	2.36095e-14	8.04687e-18	135	366	5622	31150	0	0	Skil, Zfp433, Ywhah, Maf, Dph1, Sap18, H1f0, Ddit3, Fos, Fam220a, Bc1, Hspa1a, Itch, Pmepa1, Ifngr1, Cyren, Junb, Exosc6, Picalm, Gabarap, Pabpc1, Hbp1, Ubb, Bmyc, Mef2c, Malat1, Rpl38, Gsk3b, Zfp706, Egr1, Bcl2a1d, Jund, Dusp6, Cd81, Klf2, Errfi1, Rpl11, Cstb, Akap13, Jun, Cebpz, Rps3a1, Sarnp, Cggbp1, Dhx9, Lgmn, Cst3, Havcr2, Atf3, Sfpq, Klf6, Sub1, Hist1h1e, Ier3, Hnrnpa2b1, Tra2b, Fxr1, Usp5…
GO:0048583	regulation of response to stimulus	1.25643e-13	4.28233e-17	111	366	4215	31150	0	0	Aif1, Cfl1, Fgd2, Dnaja1, Hspa5, Rac1, Actb, Skil, Spi1, Rgs10, Atp6v0c, Eno1, P2ry12, Ddit3, Kctd12, Tle4, Tnf, Rpl26, Cebpb, Ccl3, Sh3glb1, Itch, Pmepa1, Pik3r1, Pdgfb, Rnf149, Ifngr1, Gpx1, Cyren, Tgfbr2, Plek, Exosc6, Cx3cr1, Rpl23, Cdc42, Bmp2k, Dynlt1c, Ccr5, Pam16, Gabarap, Ccl12, Ubb, Styx, Mef2a, Mef2c, Slc38a2, Ucp2, Rgs1, Gsk3b, Socs3, P2ry6, Ccl4, Coro1b, Cflar, C1qb, Hspa8, Gstp2, Eg…
GO:0006139	nucleobase-containing compound metabolic process	6.32527e-13	2.15585e-16	129	366	5449	31150	0	0	Rps24, Skil, Zfp433, Ywhah, Maf, Sap18, H1f0, Ddit3, Fos, Fam220a, Hspa1a, Itch, Rps28, mt-Nd4, Cyren, Junb, Exosc6, Ndufa7, Picalm, Rpl35a, Nsa2, Pabpc1, Pgam1, Hbp1, Bmyc, Mef2c, Malat1, Gsk3b, Rps16, Zfp706, Rps27rt, Egr1, Jund, Dctpp1, Cd81, Klf2, Rpl11, Atp5o, Jun, Cebpz, Sarnp, Cggbp1, Dhx9, Cst3, Havcr2, Atf3, Sfpq, Rpl35, Klf6, Sub1, Hist1h1e, Ier3, Hnrnpa2b1, Polr2l, Tra2b, Fxr1, Rnaset2…
GO:0006950	response to stress	9.16777e-13	3.12467e-16	108	366	4149	31150	0	0	Aif1, Cfl1, Dnaja1, Hspa5, Hk2, mt-Cytb, Rac1, Actb, Skil, Spi1, Eno1, Atox1, P2ry12, Sem1, Btg2, Zfp36l1, Ddit3, Fos, Tsc22d3, Hspa1a, Tnf, Rpl26, Cebpb, Ccl3, Sh3glb1, Itch, Pik3r1, Sec61b, Pdgfb, Ifngr1, Gpx1, Gm4841, AI506816, Cyren, Plek, Cx3cr1, Cdc42, mt-Co1, Lcp1, Ccr5, Gabarap, Fau, Tagap, Ccl12, Zfp36l2, Mef2c, Slc38a2, Ucp2, Gsk3b, Socs3, Ccl4, Coro1b, Cflar, C1qb, Txnip, Hspa8, Mt1, G…
GO:0060548	negative regulation of cell death	9.68191e-13	3.2999e-16	51	366	1146	31150	0	0	Aif1, Dnaja1, Hspa5, Ucp2, Mef2c, Gsk3b, Socs3, Ywhah, Nnt, Cflar, Atp6v0c, Eno1, Atox1, Hspa8, Gstp2, Mt1, Tpt1, Aars, Bcl2a1d, Btg2, Sgk1, Tsc22d3, Hspa1a, Ptma, Taf9, Jun, Tnf, Cebpb, Dusp1, Bcl2a1a, Sh3glb1, Itch, Rps3a1, Pik3r1, Gpx1, Lgmn, Ncl, Cst3, Cx3cr1, Hypk, Dynlt1c, Fth1, Ccr5, Laptm5, Pam16, Ier3, Dynlt1b, Ncoa3, Mtdh, Ccl12, Mcl1
GO:0060255	regulation of macromolecule metabolic process	1.13799e-12	3.87863e-16	142	366	6356	31150	0	0	Skil, Zfp433, Ywhah, Maf, Dph1, Sap18, H1f0, Ddit3, Fos, Fam220a, Bc1, Hspa1a, Itch, Pmepa1, Ifngr1, Cyren, Junb, Exosc6, Picalm, Gabarap, Pabpc1, Pofut2, Hbp1, Ubb, Bmyc, Mef2c, Malat1, Rpl38, Gsk3b, Zfp706, Ccl4, Egr1, Bcl2a1d, Jund, Dusp6, Cd81, Klf2, Errfi1, Rpl11, Cstb, Akap13, Jun, Cebpz, Rps3a1, Sarnp, Cggbp1, Dhx9, Lgmn, Cst3, Havcr2, Atf3, Sfpq, Klf6, Sub1, Hist1h1e, Ier3, Hnrnpa2b1, Tra…
GO:1902531	regulation of intracellular signal transduction	1.70541e-12	5.81256e-16	62	366	1660	31150	0	0	Fgd2, Dnaja1, Rac1, Gsk3b, P2ry6, Skil, Spi1, Ccl4, Cflar, Atp6v0c, Eno1, Gstp2, P2ry12, Tpt1, Dusp6, Tlr7, Zeb2, Cd81, Ddit3, Errfi1, Rpl11, Serinc3, Pafah1b1, Akap13, Jun, Pip4p1, Tnf, Rpl26, Dusp1, Ccl3, Sh3glb1, Itch, Exoc4, Erp29, Pdgfb, Rnf149, Lpar6, Gpx1, Rgs2, Cx3cr1, Rpl23, Prdx1, Cdc42, Ddx5, Atf3, Sfpq, Havcr2, Dynlt1c, Rnf13, Sipa1, Rpl37, Laptm5, Gabarap, Stk38, Dynlt1b, Rps20, Mtdh…
GO:0046483	heterocycle metabolic process	1.96147e-12	6.6853e-16	130	366	5592	31150	0	0	Rps24, Skil, Zfp433, Ywhah, Maf, Sap18, H1f0, Ddit3, Fos, Fam220a, Hspa1a, Itch, Rps28, mt-Nd4, Cyren, Junb, Exosc6, Ndufa7, Picalm, Rpl35a, Nsa2, Pabpc1, Pgam1, Hbp1, Bmyc, Mef2c, Malat1, Gsk3b, Rps16, Zfp706, Rps27rt, Egr1, Jund, Dctpp1, Cd81, Klf2, Rpl11, Atp5o, Jun, Cebpz, Sarnp, Cggbp1, Dhx9, Cst3, Havcr2, Atf3, Sfpq, Rpl35, Klf6, Sub1, Hist1h1e, Ier3, Hnrnpa2b1, Polr2l, Tra2b, Fxr1, Rnaset2…
GO:0006725	cellular aromatic compound metabolic process	2.50216e-12	8.52814e-16	131	366	5675	31150	0	0	Rps24, Skil, Zfp433, Ywhah, Maf, Sap18, H1f0, Ddit3, Fos, Fam220a, Hspa1a, Itch, Rps28, mt-Nd4, Cyren, Junb, Exosc6, Ndufa7, Picalm, Rpl35a, Nsa2, Pabpc1, Pgam1, Hbp1, Bmyc, Mef2c, Malat1, Gsk3b, Rps16, Zfp706, Ctsl, Rps27rt, Egr1, Jund, Dctpp1, Cd81, Klf2, Rpl11, Atp5o, Jun, Cebpz, Sarnp, Cggbp1, Dhx9, Cst3, Havcr2, Atf3, Sfpq, Rpl35, Klf6, Sub1, Hist1h1e, Ier3, Hnrnpa2b1, Polr2l, Tra2b, Fxr1, R…
GO:0009893	positive regulation of metabolic process	4.66206e-12	1.58898e-15	102	366	3882	31150	0	0	Aif1, Cfl1, Fgd2, Hspa5, Rac1, Mgat4a, Tmsb4x, Hexb, Actb, Spi1, Ywhah, Nnt, Eno1, Maf, Btg2, Zfp36l1, Ddit3, Fos, Hspa1a, Ptma, Tnf, Camk1, Rpl26, mt-Co2, Cebpb, Ccl3, Sh3glb1, Itch, Chd4, Pik3r1, Pdgfb, Ifngr1, Elob, Tgfbr2, Junb, Iscu, Plek, Exosc6, Cx3cr1, Rpl23, Cdc42, Picalm, Ccr5, Gabarap, Pabpc1, Scoc, Ubb, Zfp36l2, Mef2a, Mef2c, Slc38a2, Ucp2, Gsk3b, Ctsd, P2ry6, Ccl4, Cflar, Hspa8, Gadd…
GO:0009966	regulation of signal transduction	8.89362e-12	3.03123e-15	86	366	2985	31150	0	0	Cfl1, Fgd2, Dnaja1, Hspa5, Rac1, Skil, Spi1, Rgs10, Atp6v0c, Eno1, P2ry12, Ddit3, Kctd12, Tle4, Tnf, Rpl26, Ccl3, Sh3glb1, Itch, Pmepa1, Pik3r1, Pdgfb, Rnf149, Ifngr1, Gpx1, Tgfbr2, Plek, Cx3cr1, Rpl23, Cdc42, Bmp2k, Dynlt1c, Pam16, Gabarap, Ccl12, Ubb, Styx, Mef2c, Rgs1, Gsk3b, Socs3, P2ry6, Ccl4, Cflar, Gstp2, Egr1, Dusp6, Tpt1, Tlr7, Zeb2, Cd81, Klf2, Errfi1, Rpl11, Serinc3, Akap13, Pafah1b1, …
GO:1901360	organic cyclic compound metabolic process	1.0898e-11	3.71437e-15	133	366	5914	31150	0	0	Rps24, Skil, Zfp433, Ywhah, Maf, Sap18, H1f0, Ddit3, Fos, Fam220a, Hspa1a, Itch, Rps28, mt-Nd4, Cyren, Junb, Exosc6, Ndufa7, Picalm, Rpl35a, Nsa2, Pabpc1, Pgam1, Hbp1, Bmyc, Mef2c, Malat1, Gsk3b, Rps16, Zfp706, Ctsl, Rps27rt, Egr1, Jund, Dctpp1, Cd81, Klf2, Rpl11, Atp5o, Jun, Cebpz, Sarnp, Cggbp1, Dhx9, Cst3, Havcr2, Atf3, Sfpq, Rpl35, Klf6, Sub1, Hist1h1e, Ier3, Hnrnpa2b1, Polr2l, Tra2b, Fxr1, R…
GO:0071840	cellular component organization or biogenesis	1.38262e-11	4.7124e-15	143	366	6613	31150	0	0	Rps24, Eif2s2, Skil, Ywhah, Atp6v0c, Bloc1s1, H1f0, Bbip1, Kctd12, Hspa1a, Pmepa1, Rps28, Tuba1a, mt-Nd4, Plek, Exosc6, Eef1a1, Rpsa, Picalm, Rpl35a, Bmp2k, Dynlt1c, Lcp1, Nsa2, Gabarap, mt-Co3, Acad9, Ccl12, Ubb, Mef2c, Malat1, Rpl38, Gsk3b, Rps16, Ctsl, Rps27rt, C1qc, Srgap2, Cd81, Klf2, Sgk1, Hist1h2bc, Rpl11, Pafah1b1, Akap13, Rpl24, Jun, Exoc4, Golm1, Cggbp1, Dhx9, Lgmn, Sfpq, Rpl35, Hist1h1…
GO:0043069	negative regulation of programmed cell death	1.46916e-11	5.00736e-15	46	366	1012	31150	0	0	Aif1, Dnaja1, Hspa5, Ucp2, Mef2c, Gsk3b, Socs3, Ywhah, Nnt, Cflar, Atp6v0c, Eno1, Atox1, Hspa8, Gstp2, Mt1, Tpt1, Bcl2a1d, Aars, Btg2, Sgk1, Tsc22d3, Ptma, Taf9, Jun, Tnf, Cebpb, Dusp1, Bcl2a1a, Sh3glb1, Itch, Rps3a1, Pik3r1, Gpx1, Lgmn, Ncl, Cx3cr1, Hypk, Ccr5, Laptm5, Pam16, Ier3, Ncoa3, Mtdh, Ccl12, Mcl1
GO:0050794	regulation of cellular process	1.76585e-11	6.01859e-15	214	366	11988	31150	0	0	Skil, Zfp433, Ywhah, Atp6v0c, Atox1, Maf, Dph1, Sap18, H1f0, Zfand5, Ddit3, Kctd12, Fos, Fam220a, Bc1, Hspa1a, Itch, Pmepa1, Rnf149, Ifngr1, Tuba1a, Cyren, Junb, Plek, Exosc6, Eef1a1, Gpr34, Picalm, Bmp2k, Dynlt1c, Lcp1, Gabarap, Pabpc1, Scoc, Frmd4a, Pofut2, Hbp1, Ccl12, Ubb, Bmyc, Ucp2, Mef2c, Rpl38, Malat1, Gsk3b, Sat1, Zfp706, Ccl4, Ctsl, Rin2, Mt1, Egr1, Dusp6, Bcl2a1d, Jund, C1qc, Klf2, Cd8…
GO:0000165	MAPK cascade	1.84594e-11	6.29154e-15	41	366	816	31150	0	0	Fgd2, Dnaja1, Mef2a, Rac1, Mef2c, Gsk3b, P2ry6, Spi1, Ccl4, Map3k8, Cflar, Atp6v0c, Gstp2, Dusp6, Tlr7, Zeb2, Zfp36l1, Cd81, Errfi1, Pafah1b1, Akap13, Jun, Tnf, Zfp36, Dusp1, Ccl3, Itch, Erp29, Pdgfb, Rnf149, Rgs2, Prdx1, Cdc42, Atf3, Havcr2, Laptm5, Dynlt1b, Stk38, Ccl12, Styx, Zfp36l2
GO:0090304	nucleic acid metabolic process	5.69217e-11	1.94007e-14	116	366	4914	31150	0	0	Rps24, Rac1, Tmsb4x, Hexb, Clk1, Actb, Skil, Spi1, Zfp433, Ywhah, Eno1, Maf, Sap18, Sem1, H1f0, Btg2, Zfp36l1, Ddit3, Tle4, Fos, Fam220a, Tsc22d3, Jmjd1c, Hspa1a, Ptma, Tnf, Camk1, Rpl26, Cebpb, Ccl3, Itch, Chd4, Pik3r1, Pdgfb, Mbnl1, Elob, Rps28, Cyren, Junb, Zfp787, Exosc6, Cx3cr1, Rpl23, Cdc42, Picalm, Rpl35a, Pam16, Nsa2, Pabpc1, Hbp1, Zfp36l2, Bmyc, Mef2a, Mef2c, Slc38a2, Malat1, Gsk3b, Rps1…
GO:0044085	cellular component biogenesis	7.09225e-11	2.41726e-14	86	366	3095	31150	0	0	Aif1, Cfl1, Fgd2, Rps24, Tmsb10, Rac1, Tmsb4x, Rpl6, Eif2s2, Actb, P2ry12, mt-Nd2, Sem1, H1f0, Bbip1, Kctd12, Hspa1a, Tnf, Rpl26, Sh3glb1, Pmepa1, Map4, Pik3r1, Pdgfb, Mbnl1, Sept2, Rps28, mt-Nd4, Iscu, Plek, Exosc6, Rpsa, Ttll3, Cdc42, Picalm, Rpl35a, Lcp1, AK157302, Nsa2, Gabarap, mt-Co3, Acad9, Mef2a, Mef2c, Rpl38, Gsk3b, Ctsd, Nip7, H3f3b, Rps16, Gtf2b, Ndufa2, Coro1b, Cltc, Cflar, Rps27rt, S…
GO:0009892	negative regulation of metabolic process	1.10127e-10	3.75346e-14	87	366	3177	31150	0	0	Aif1, Dnaja1, Hk2, Rac1, Actb, Skil, Spi1, Nnt, Eno1, Maf, Sap18, H1f0, Btg2, Zfp36l1, Ddit3, Tle4, Fam220a, Bc1, Tnf, Cebpb, Pmepa1, Chd4, Pik3r1, Pdgfb, Gpx1, Cyren, Plek, Exosc6, Eef1a1, Cx3cr1, Rpl23, Picalm, Pam16, Pabpc1, Hbp1, Zfp36l2, Styx, Mef2a, Mef2c, Gsk3b, Socs3, H3f3b, Zfp706, Cltc, Txnip, Cflar, Hspa8, Gstp2, Egr1, Bcl2a1d, Jund, Dusp6, Zeb2, Klf2, Errfi1, Rpl11, Cstb, Mkks, Taf9, …
GO:0043066	negative regulation of apoptotic process	1.28183e-10	4.3689e-14	44	366	989	31150	0	0	Aif1, Dnaja1, Hspa5, Ucp2, Mef2c, Gsk3b, Socs3, Ywhah, Nnt, Cflar, Eno1, Atox1, Hspa8, Gstp2, Mt1, Tpt1, Bcl2a1d, Aars, Btg2, Sgk1, Tsc22d3, Ptma, Taf9, Jun, Tnf, Cebpb, Dusp1, Bcl2a1a, Sh3glb1, Itch, Rps3a1, Pik3r1, Gpx1, Lgmn, Ncl, Cx3cr1, Hypk, Ccr5, Pam16, Ier3, Ncoa3, Mtdh, Ccl12, Mcl1
GO:0010468	regulation of gene expression	1.7078e-10	5.82073e-14	116	366	4991	31150	0	0	Aif1, Rac1, Tmsb4x, Hexb, Clk1, Actb, Skil, Spi1, Zfp433, Ywhah, Eno1, Maf, Dph1, Sap18, H1f0, Btg2, Zfp36l1, Ddit3, Eif1, Tle4, Fos, Fam220a, Tsc22d3, Bc1, Jmjd1c, Ptma, Tnf, Camk1, Rpl26, Cebpb, Ccl3, Itch, Chd4, Pik3r1, Pdgfb, Mbnl1, Ifngr1, Gpx1, Elob, Tgfbr2, Junb, Zfp787, Exosc6, Cx3cr1, Rpl23, Picalm, Ccr5, Pabpc1, Pofut2, Hbp1, Zfp36l2, Bmyc, Mef2a, Mef2c, Slc38a2, Malat1, Rpl38, Gsk3b, H…
GO:0051173	positive regulation of nitrogen compound metabolic process	2.28954e-10	7.80349e-14	85	366	3102	31150	0	0	Aif1, Cfl1, Fgd2, Hspa5, Rac1, Mgat4a, Tmsb4x, Hexb, Actb, Spi1, Ywhah, Eno1, Maf, Btg2, Zfp36l1, Ddit3, Fos, Hspa1a, Ptma, Tnf, Camk1, Rpl26, mt-Co2, Cebpb, Ccl3, Itch, Chd4, Pik3r1, Pdgfb, Ifngr1, Elob, Tgfbr2, Junb, Exosc6, Cx3cr1, Cdc42, Picalm, Gabarap, Pabpc1, Ubb, Zfp36l2, Mef2a, Mef2c, Slc38a2, Gsk3b, Ctsd, Cflar, Hspa8, Egr1, Jund, Tlr7, Zeb2, Scand1, Cd81, Klf2, Vps72, Akap13, Taf9, Jun…
GO:0009889	regulation of biosynthetic process	2.35582e-10	8.02938e-14	101	366	4062	31150	0	0	Aif1, Rac1, Thrsp, Mgat4a, Tmsb4x, Hexb, Actb, Skil, Spi1, Zfp433, Ywhah, Eno1, Maf, Dph1, Sap18, Btg2, Zfp36l1, Ddit3, Eif1, Tle4, Fos, Fam220a, Tsc22d3, Bc1, Jmjd1c, Ptma, Tnf, Camk1, Rpl26, mt-Co2, Cebpb, Ccl3, Itch, Chd4, Pik3r1, Pdgfb, Elob, Junb, Zfp787, Plek, Eef1a1, Cx3cr1, Rpl23, Picalm, Pabpc1, Hbp1, Zfp36l2, Bmyc, Mef2a, Mef2c, Rpl38, Gsk3b, P2ry6, Zfp706, Cltc, Cflar, Txnip, Hspa8, Gs…
GO:0031325	positive regulation of cellular metabolic process	2.59472e-10	8.84363e-14	85	366	3109	31150	0	0	Aif1, Fgd2, Rac1, Mgat4a, Tmsb4x, Hexb, Actb, Spi1, Ywhah, Nnt, Eno1, Maf, Btg2, Zfp36l1, Ddit3, Fos, Hspa1a, Ptma, Tnf, Camk1, Rpl26, mt-Co2, Cebpb, Ccl3, Sh3glb1, Itch, Chd4, Pik3r1, Pdgfb, Ifngr1, Elob, Tgfbr2, Junb, Iscu, Plek, Exosc6, Cx3cr1, Cdc42, Picalm, Gabarap, Pabpc1, Scoc, Zfp36l2, Mef2a, Mef2c, Slc38a2, Gsk3b, P2ry6, Hspa8, Gadd45gip1, Egr1, Jund, Tlr7, Zeb2, Scand1, Cd81, Klf2, Vps7…
GO:0010605	negative regulation of macromolecule metabolic process	2.62215e-10	8.93712e-14	82	366	2937	31150	0	0	Aif1, Dnaja1, Rac1, Actb, Skil, Spi1, Nnt, Eno1, Maf, Sap18, H1f0, Btg2, Zfp36l1, Ddit3, Tle4, Fam220a, Bc1, Tnf, Cebpb, Pmepa1, Chd4, Pik3r1, Pdgfb, Gpx1, Cyren, Exosc6, Cx3cr1, Rpl23, Picalm, Pam16, Pabpc1, Hbp1, Zfp36l2, Styx, Mef2a, Mef2c, Socs3, Gsk3b, H3f3b, Zfp706, Cltc, Txnip, Cflar, Hspa8, Gstp2, Egr1, Bcl2a1d, Jund, Dusp6, Zeb2, Klf2, Errfi1, Rpl11, Cstb, Mkks, Taf9, Jun, Zfp36, Clec4a2…
GO:0065009	regulation of molecular function	2.87019e-10	9.78251e-14	76	366	2604	31150	0	0	Cfl1, Fgd2, Dnaja1, Rac1, Actb, Spi1, Rgs10, Ywhah, Eno1, H1f0, Ddit3, Fam220a, Ptma, Tnf, Camk1, Ccl3, Sh3glb1, Itch, Pik3r1, Pdgfb, Ifngr1, Gpx1, Tgfbr2, Iscu, Plek, Eef1a1, Cx3cr1, Rpl23, Cdc42, Picalm, Dynlt1c, Pam16, Ccl12, Styx, Mef2c, Rgs1, Ctsd, Gsk3b, P2ry6, Ccl4, Gtf2b, Cflar, Hspa8, Gstp2, Egr1, Bcl2a1d, Zeb2, Srgap2, Cd81, Errfi1, Rpl11, Cstb, Mkks, Akap13, Pafah1b1, Jun, Btg1, Zfp36,…
GO:0010942	positive regulation of cell death	3.15529e-10	1.07542e-13	36	366	691	31150	0	0	Dnaja1, Ucp2, Mef2c, Gsk3b, Ctsd, Skil, Txnip, Egr1, Dusp6, Sap18, Ddit3, Fos, Rpl11, Serinc3, Btg1, Jun, Tnf, Rpl26, mt-Co2, Dusp1, Ccl3, Sh3glb1, Hpgd, Rhob, C1qa, Eef1a1, Cdc42, Rps29, Picalm, Atf3, Sfpq, Laptm5, Tyrobp, Ccl12, Ubb, Mcl1
GO:0010604	positive regulation of macromolecule metabolic process	3.28111e-10	1.1183e-13	92	366	3535	31150	0	0	Aif1, Cfl1, Fgd2, Hspa5, Rac1, Mgat4a, Tmsb4x, Hexb, Actb, Spi1, Ywhah, Eno1, Maf, Btg2, Zfp36l1, Ddit3, Fos, Hspa1a, Ptma, Tnf, Camk1, Rpl26, Cebpb, Ccl3, Itch, Chd4, Pik3r1, Pdgfb, Ifngr1, Elob, Tgfbr2, Junb, Exosc6, Cx3cr1, Rpl23, Cdc42, Picalm, Ccr5, Gabarap, Pabpc1, Ubb, Zfp36l2, Mef2a, Mef2c, Slc38a2, Gsk3b, Ctsd, Ccl4, Cflar, Hspa8, Egr1, Jund, Tlr7, Zeb2, Scand1, Cd81, Klf2, Vps72, Rpl11,…
GO:0048584	positive regulation of response to stimulus	4.21269e-10	1.43582e-13	73	366	2458	31150	0	0	Aif1, Fgd2, Rac1, Actb, Skil, Spi1, Atp6v0c, P2ry12, Ddit3, Tnf, Rpl26, Cebpb, Ccl3, Sh3glb1, Pik3r1, Pdgfb, Gpx1, Tgfbr2, Exosc6, Cx3cr1, Rpl23, Cdc42, Bmp2k, Dynlt1c, Ccr5, Ccl12, Ubb, Mef2c, Gsk3b, P2ry6, Ccl4, C1qb, Cflar, Hspa8, Bcl2a1d, Tlr7, C1qc, Zeb2, Cd81, Klf2, Vps72, Rpl11, Akap13, Pafah1b1, Serinc3, Jun, Taf9, Pip4p1, Ly86, Exoc4, Erp29, Lpar6, Dhx9, Lgmn, C1qa, Vamp8, Marcks, Ddx5, …
GO:0016070	RNA metabolic process	5.57643e-10	1.90062e-13	105	366	4369	31150	0	0	Rps24, Tmsb4x, Hexb, Clk1, Actb, Skil, Spi1, Zfp433, Ywhah, Eno1, Maf, Sap18, Btg2, Zfp36l1, Ddit3, Tle4, Fos, Fam220a, Tsc22d3, Jmjd1c, Ptma, Tnf, Camk1, Rpl26, Cebpb, Ccl3, Itch, Chd4, Pik3r1, Pdgfb, Mbnl1, Elob, Rps28, Junb, Zfp787, Exosc6, Cx3cr1, Rpl23, Picalm, Rpl35a, Nsa2, Pabpc1, Hbp1, Zfp36l2, Bmyc, Mef2a, Mef2c, Slc38a2, Malat1, Gsk3b, Rps16, Zfp706, Gtf2b, Cflar, Txnip, Hspa8, Rps27rt,…
GO:0065007	biological regulation	6.6261e-10	2.25839e-13	227	366	13443	31150	0	0	Rps24, Skil, Zfp433, Ywhah, Atp6v0c, Atox1, Maf, Bloc1s1, Dph1, Sap18, H1f0, Zfand5, Ddit3, Kctd12, Fos, Fam220a, Bc1, Hspa1a, Itch, Pmepa1, Rnf149, Ifngr1, Tuba1a, Cyren, Junb, Plek, Exosc6, Eef1a1, Gpr34, Picalm, Bmp2k, Dynlt1c, Lcp1, Gabarap, Pabpc1, Scoc, Frmd4a, Pofut2, Hbp1, Ccl12, Ubb, Bmyc, Ucp2, Mef2c, Rpl38, Malat1, Ftl1, Gsk3b, Sat1, Zfp706, Ccl4, Ctsl, Rin2, Mt1, Egr1, Dusp6, Bcl2a1d,…
GO:1902533	positive regulation of intracellular signal transduction	8.89284e-10	3.03096e-13	43	366	1003	31150	0	0	Fgd2, P2ry6, Skil, Spi1, Ccl4, Cflar, Atp6v0c, P2ry12, Tlr7, Zeb2, Cd81, Ddit3, Rpl11, Serinc3, Akap13, Jun, Pip4p1, Tnf, Rpl26, Ccl3, Sh3glb1, Exoc4, Erp29, Pdgfb, Lpar6, Gpx1, Cx3cr1, Rpl23, Cdc42, Ddx5, Sfpq, Havcr2, Dynlt1c, Rnf13, Rpl37, Laptm5, Dynlt1b, Rps20, Mtdh, Ccl12, Cd14, Mcl1, Ubb
GO:0051246	regulation of protein metabolic process	8.94652e-10	3.04926e-13	75	366	2607	31150	0	0	Aif1, Cfl1, Fgd2, Dnaja1, Hspa5, Rac1, Mgat4a, Actb, Spi1, Nnt, Eno1, Dph1, Btg2, Zfp36l1, Eif1, Bc1, Hspa1a, Tnf, Camk1, Rpl26, Itch, Pmepa1, Pik3r1, Pdgfb, Ifngr1, Gpx1, Tgfbr2, Cx3cr1, Rpl23, Picalm, Gabarap, Pabpc1, Ubb, Zfp36l2, Styx, Rpl38, Ctsd, Socs3, Gsk3b, Zfp706, Cflar, Hspa8, Gstp2, Egr1, Bcl2a1d, Aars, Dusp6, Tlr7, Zeb2, Cd81, Klf2, Errfi1, Rpl11, Cstb, Akap13, Jun, Taf9, Zfp36, Dusp…
GO:0050789	regulation of biological process	1.32642e-09	4.52086e-13	218	366	12763	31150	0	0	Skil, Zfp433, Ywhah, Atp6v0c, Atox1, Maf, Dph1, Sap18, H1f0, Zfand5, Ddit3, Kctd12, Fos, Fam220a, Bc1, Hspa1a, Itch, Pmepa1, Rnf149, Ifngr1, Tuba1a, Cyren, Junb, Plek, Exosc6, Eef1a1, Gpr34, Picalm, Bmp2k, Dynlt1c, Lcp1, Gabarap, Pabpc1, Scoc, Frmd4a, Pofut2, Hbp1, Ccl12, Ubb, Bmyc, Ucp2, Mef2c, Rpl38, Malat1, Gsk3b, Sat1, Zfp706, Ccl4, Ctsl, Rin2, Mt1, Egr1, Dusp6, Bcl2a1d, Jund, C1qc, Klf2, Cd8…
GO:0070887	cellular response to chemical stimulus	1.41914e-09	4.83689e-13	87	366	3325	31150	0	0	Aif1, Cfl1, Dnaja1, Hspa5, Hk2, Rac1, Actb, Skil, Spi1, Rgs10, Ywhah, Nnt, Eno1, P2ry12, Zfp36l1, Ddit3, Tle4, Fos, Hspa1a, Tnf, Cebpb, Ccl3, Sh3glb1, Pmepa1, Hpgd, Pik3r1, Pdgfb, Rnf149, Ifngr1, Gpx1, Gm4841, Tgfbr2, Junb, Eef1a1, Cx3cr1, Rpl23, Cdc42, Ccr5, Ccl12, Zfp36l2, Mef2a, Mef2c, Slc38a2, Ucp2, Gsk3b, Socs3, P2ry6, Rps16, Ccl4, Coro1b, Cflar, Hspa8, Mt1, Gstp2, Egr1, Jund, Zeb2, Klf2, Sg…
GO:0051172	negative regulation of nitrogen compound metabolic process	1.5307e-09	5.21712e-13	71	366	2413	31150	0	0	Dnaja1, Actb, Skil, Spi1, Nnt, Eno1, Maf, Sap18, H1f0, Btg2, Zfp36l1, Ddit3, Tle4, Fam220a, Bc1, Tnf, Cebpb, Pmepa1, Chd4, Pik3r1, Pdgfb, Gpx1, Cyren, Rpl23, Picalm, Pam16, Pabpc1, Hbp1, Zfp36l2, Styx, Mef2a, Mef2c, Socs3, Gsk3b, Zfp706, Cltc, Txnip, Cflar, Hspa8, Gstp2, Egr1, Bcl2a1d, Jund, Dusp6, Zeb2, Klf2, Errfi1, Rpl11, Cstb, Taf9, Jun, Zfp36, Dusp1, Sarnp, Cggbp1, Dhx9, Dnajb1, Ncl, Cebpd, …
GO:0031324	negative regulation of cellular metabolic process	1.67651e-09	5.71409e-13	68	366	2254	31150	0	0	Dnaja1, Hk2, Actb, Skil, Spi1, Nnt, Eno1, Maf, Sap18, H1f0, Btg2, Zfp36l1, Ddit3, Tle4, Fam220a, Bc1, Tnf, Cebpb, Pmepa1, Chd4, Pdgfb, Cyren, Plek, Eef1a1, Rpl23, Pam16, Pabpc1, Hbp1, Zfp36l2, Styx, Mef2a, Mef2c, Socs3, Gsk3b, Zfp706, Txnip, Cflar, Hspa8, Gstp2, Egr1, Jund, Dusp6, Zeb2, Klf2, Errfi1, Rpl11, Taf9, Jun, Zfp36, Dusp1, Sarnp, Cggbp1, Dhx9, Dnajb1, Ncl, Cebpd, Rgs2, Ddx5, Atf3, Sfpq, …
GO:0033554	cellular response to stress	1.79301e-09	6.11113e-13	63	366	1991	31150	0	0	Aif1, Cfl1, Dnaja1, Hspa5, Hk2, Slc38a2, Mef2c, Gsk3b, Actb, Skil, Spi1, Eno1, Hspa8, Gstp2, Egr1, Tpt1, Bcl2a1d, Tlr7, Sem1, Dctpp1, Btg2, Klf2, Zfp36l1, Ddit3, Vps72, Sgk1, Errfi1, Fos, Serinc3, Pafah1b1, Hspa1a, Jun, Taf9, Tnf, Zfp36, Rpl26, Cebpb, Dusp1, Bcl2a1a, Sh3glb1, Itch, Erp29, Pik3r1, Sec61b, Dhx9, Gpx1, Dnajb1, Rhob, Bcl2a1b, Cyren, Prdx1, Cdc42, Marcks, Ddx5, Atf3, Sfpq, Rnf13, Glul…
GO:0031326	regulation of cellular biosynthetic process	2.86205e-09	9.75478e-13	97	366	3978	31150	0	0	Aif1, Rac1, Thrsp, Mgat4a, Tmsb4x, Hexb, Actb, Skil, Spi1, Zfp433, Ywhah, Eno1, Maf, Dph1, Sap18, Btg2, Zfp36l1, Ddit3, Eif1, Tle4, Fos, Fam220a, Tsc22d3, Bc1, Jmjd1c, Ptma, Tnf, Camk1, Rpl26, mt-Co2, Cebpb, Ccl3, Itch, Chd4, Pik3r1, Pdgfb, Elob, Junb, Zfp787, Plek, Cx3cr1, Rpl23, Picalm, Pabpc1, Hbp1, Zfp36l2, Bmyc, Mef2a, Mef2c, Rpl38, Gsk3b, P2ry6, Zfp706, Txnip, Cflar, Hspa8, Egr1, Tsc22d4, J…
GO:0010646	regulation of cell communication	3.08719e-09	1.05221e-12	90	366	3553	31150	0	0	Cfl1, Fgd2, Dnaja1, Hspa5, Rac1, Skil, Spi1, Rgs10, Atp6v0c, Eno1, P2ry12, Ddit3, Kctd12, Tle4, Tnf, Rpl26, Ccl3, Sh3glb1, Itch, Pmepa1, Pik3r1, Pdgfb, Rnf149, Ifngr1, Gpx1, Tgfbr2, Plek, Cx3cr1, Rpl23, Cdc42, Bmp2k, Dynlt1c, Pam16, Gabarap, Ccl12, Ubb, Styx, Mef2c, Ucp2, Rgs1, Gsk3b, Socs3, P2ry6, Ccl4, Cflar, Gstp2, Egr1, Dusp6, Tpt1, Tlr7, Zeb2, Cd81, Klf2, Errfi1, Rpl11, Serinc3, Akap13, Pafa…
GO:0023051	regulation of signaling	3.50229e-09	1.19369e-12	90	366	3561	31150	0	0	Cfl1, Fgd2, Dnaja1, Hspa5, Rac1, Skil, Spi1, Rgs10, Atp6v0c, Eno1, P2ry12, Ddit3, Kctd12, Tle4, Tnf, Rpl26, Ccl3, Sh3glb1, Itch, Pmepa1, Pik3r1, Pdgfb, Rnf149, Ifngr1, Gpx1, Tgfbr2, Plek, Cx3cr1, Rpl23, Cdc42, Bmp2k, Dynlt1c, Pam16, Gabarap, Ccl12, Ubb, Styx, Mef2c, Ucp2, Rgs1, Gsk3b, Socs3, P2ry6, Ccl4, Cflar, Gstp2, Egr1, Dusp6, Tpt1, Tlr7, Zeb2, Cd81, Klf2, Errfi1, Rpl11, Serinc3, Akap13, Pafa…
GO:0019219	regulation of nucleobase-containing compound metabolic process	4.4875e-09	1.52948e-12	96	366	3946	31150	0	0	Rac1, Tmsb4x, Hexb, Clk1, Actb, Skil, Spi1, Zfp433, Ywhah, Eno1, Maf, Sap18, H1f0, Btg2, Zfp36l1, Ddit3, Tle4, Fos, Fam220a, Tsc22d3, Jmjd1c, Ptma, Tnf, Camk1, mt-Co2, Cebpb, Ccl3, Itch, Chd4, Pik3r1, Pdgfb, Mbnl1, Elob, Cyren, Junb, Zfp787, Exosc6, Cx3cr1, Rpl23, Cdc42, Picalm, Pam16, Pabpc1, Hbp1, Zfp36l2, Bmyc, Mef2a, Mef2c, Slc38a2, Malat1, Gsk3b, Zfp706, Txnip, Cflar, Hspa8, Egr1, Tsc22d4, J…
GO:0010556	regulation of macromolecule biosynthetic process	7.34794e-09	2.50441e-12	93	366	3793	31150	0	0	Mgat4a, Tmsb4x, Hexb, Actb, Skil, Spi1, Zfp433, Ywhah, Eno1, Maf, Dph1, Sap18, Btg2, Zfp36l1, Ddit3, Eif1, Tle4, Fos, Fam220a, Tsc22d3, Bc1, Jmjd1c, Ptma, Tnf, Camk1, Rpl26, Cebpb, Ccl3, Itch, Chd4, Pik3r1, Pdgfb, Elob, Junb, Zfp787, Cx3cr1, Rpl23, Picalm, Pabpc1, Hbp1, Zfp36l2, Bmyc, Mef2a, Mef2c, Rpl38, Gsk3b, Zfp706, Cltc, Txnip, Cflar, Hspa8, Gstp2, Egr1, Tsc22d4, Jund, Aars, Tlr7, Zeb2, Scan…
GO:0097193	intrinsic apoptotic signaling pathway	1.151e-08	3.92299e-12	23	366	313	31150	0	0	Erp29, Dnaja1, Pik3r1, Gsk3b, Skil, Gpx1, Bcl2a1b, Eno1, Tpt1, Bcl2a1d, Ddx5, Sfpq, Ddit3, Rpl11, Serinc3, Ier3, Tnf, Rpl26, Cebpb, Bcl2a1a, Sh3glb1, Mcl1, Ubb
GO:0016043	cellular component organization	1.39159e-08	4.74299e-12	132	366	6418	31150	0	0	Eif2s2, Skil, Ywhah, Atp6v0c, Bloc1s1, H1f0, Bbip1, Kctd12, Hspa1a, Pmepa1, Rps28, Tuba1a, mt-Nd4, Plek, Eef1a1, Rpsa, Picalm, Bmp2k, Dynlt1c, Lcp1, Gabarap, mt-Co3, Acad9, Ccl12, Ubb, Mef2c, Malat1, Rpl38, Gsk3b, Ctsl, C1qc, Srgap2, Cd81, Klf2, Sgk1, Hist1h2bc, Rpl11, Pafah1b1, Akap13, Rpl24, Jun, Exoc4, Golm1, Cggbp1, Dhx9, Lgmn, Sfpq, Hist1h1e, Ier3, Hnrnpa2b1, Dynlt1b, Anapc11, Cd9, Rab43, Fx…
GO:0097190	apoptotic signaling pathway	1.47275e-08	5.0196e-12	32	366	629	31150	0	0	Dnaja1, Gsk3b, Skil, Spi1, Cflar, Eno1, Gstp2, Tpt1, Bcl2a1d, Ddit3, Rpl11, Serinc3, Jun, Tnf, Rpl26, Cebpb, Bcl2a1a, Sh3glb1, Erp29, Pik3r1, Gpx1, Bcl2a1b, Cx3cr1, Ddx5, Sfpq, Atf3, Gabarap, Pam16, Ier3, Tyrobp, Mcl1, Ubb
GO:0009967	positive regulation of signal transduction	2.2943e-08	7.81969e-12	53	366	1589	31150	0	0	Fgd2, Gsk3b, P2ry6, Skil, Spi1, Ccl4, Cflar, Atp6v0c, P2ry12, Tlr7, Zeb2, Klf2, Cd81, Ddit3, Rpl11, Serinc3, Pafah1b1, Akap13, Jun, Pip4p1, Tnf, Rpl26, Ccl3, Sh3glb1, Ly86, Exoc4, Erp29, Pik3r1, Pdgfb, Lpar6, Gpx1, Tgfbr2, Cx3cr1, Rpl23, Cdc42, Marcks, Ddx5, Atf3, Sfpq, Havcr2, Bmp2k, Dynlt1c, Rnf13, Rpl37, Laptm5, Dynlt1b, Ncoa3, Rps20, Mtdh, Ccl12, Cd14, Mcl1, Ubb
GO:0006119	oxidative phosphorylation	3.18544e-08	1.0857e-11	16	366	140	31150	0	0	mt-Atp6, Uqcrb, mt-Cytb, mt-Nd4l, mt-Nd4, Ndufa2, Iscu, Ndufa7, Gadd45gip1, mt-Nd2, Uqcrq, mt-Co1, mt-Co3, Atp5o, mt-Nd1, mt-Co2
GO:0043408	regulation of MAPK cascade	5.38587e-08	1.83568e-11	34	366	742	31150	0	0	Fgd2, Dnaja1, Rac1, Gsk3b, P2ry6, Spi1, Ccl4, Cflar, Atp6v0c, Gstp2, Dusp6, Zeb2, Cd81, Errfi1, Pafah1b1, Akap13, Jun, Tnf, Dusp1, Ccl3, Itch, Erp29, Pdgfb, Rnf149, Rgs2, Cdc42, Prdx1, Havcr2, Atf3, Laptm5, Dynlt1b, Stk38, Ccl12, Styx
GO:0045935	positive regulation of nucleobase-containing compound metabolic process	5.38862e-08	1.83661e-11	60	366	1993	31150	0	0	Mef2a, Rac1, Slc38a2, Mef2c, Tmsb4x, Gsk3b, Hexb, Actb, Spi1, Ywhah, Eno1, Hspa8, Maf, Egr1, Jund, Tlr7, Zeb2, Scand1, Btg2, Klf2, Cd81, Zfp36l1, Ddit3, Vps72, Fos, Ptma, Taf9, Jun, Tnf, Ier2, Zfp36, Camk1, mt-Co2, Cebpb, Cebpz, Ccl3, Chd4, Pik3r1, Pdgfb, Dhx9, Elob, Mettl23, Cebpd, Ncl, Junb, Cst3, Exosc6, Cdc42, Picalm, Ddx5, Sfpq, Atf3, Klf6, Sub1, Hnrnpa2b1, Pabpc1, Ncoa3, Tra2b, Mafb, Zfp36l2
GO:0048731	system development	7.11279e-08	2.42426e-11	103	366	4592	31150	0	0	Cfl1, Hspa5, Hk2, Rac1, Man1a2, Eif2s2, Hexb, Actb, Skil, Spi1, Ywhah, Maf, Bloc1s1, P2ry12, Uqcrq, Zfand5, Btg2, Zfp36l1, Ddit3, Fos, Jmjd1c, Hspa1a, Tnf, Camk1, Cebpb, Ccl3, Sh3glb1, Itch, Hpgd, Map4, Pik3r1, Pdgfb, Mbnl1, Ifngr1, Sept2, Gpx1, Rpl13, Cyren, Tgfbr2, Junb, Exosc6, Eef1a1, Cx3cr1, Cdc42, Dleu2, Picalm, Dynlt1c, Ccr5, Ccl12, Adamts1, Zfp36l2, Ubb, Srp54b, Mef2a, Mef2c, Rpl38, Gsk3b…
GO:0007275	multicellular organism development	1.03808e-07	3.53811e-11	115	366	5421	31150	0	0	Cfl1, Hspa5, Hk2, Rac1, Man1a2, Eif2s2, Hexb, Actb, Skil, Spi1, Ywhah, Eno1, Maf, Bloc1s1, P2ry12, Uqcrq, Zfand5, Btg2, Zfp36l1, Ddit3, Fos, Ptpn18, Jmjd1c, Hspa1a, Tnf, Camk1, Cebpb, Ccl3, Sh3glb1, Itch, Hpgd, Map4, Pik3r1, Pdgfb, Mbnl1, Ifngr1, Sept2, Gpx1, Rpl13, Cyren, Tgfbr2, Junb, Exosc6, Eef1a1, Cx3cr1, Cdc42, Dleu2, Picalm, Bmp2k, Dynlt1c, Ccr5, Pofut2, Ccl12, Adamts1, Zfp36l2, Ubb, Srp54…
GO:0032502	developmental process	1.26173e-07	4.30039e-11	134	366	6759	31150	0	0	Man1a2, Eif2s2, Skil, Ywhah, Maf, Bloc1s1, Uqcrq, Zfand5, Ddit3, Fos, Hspa1a, Itch, Ifngr1, Rpl13, mt-Nd4, Cyren, Junb, Exosc6, Eef1a1, Picalm, Bmp2k, Dynlt1c, Pofut2, Hbp1, Ccl12, Ubb, Mef2c, Rpl38, Gsk3b, Zfp706, Ctsl, Rin2, Egr1, Bcl2a1d, Jund, Dusp6, C1qc, Srgap2, Cd81, Klf2, Sgk1, Errfi1, Pafah1b1, Akap13, Rpl24, Jun, Btg1, Gng5, Exoc4, Rps3a1, Wdr89, Nmt1, Lgmn, Selplg, Havcr2, Atf3, Dynlt1…
GO:0022607	cellular component assembly	1.32836e-07	4.52748e-11	74	366	2832	31150	0	0	Aif1, Cfl1, Fgd2, Tmsb10, Rac1, Tmsb4x, Rpl6, Eif2s2, Actb, P2ry12, mt-Nd2, Sem1, H1f0, Bbip1, Kctd12, Hspa1a, Tnf, Sh3glb1, Pmepa1, Map4, Pik3r1, Pdgfb, Mbnl1, Sept2, Rps28, mt-Nd4, Iscu, Plek, Ttll3, Rpsa, Cdc42, Picalm, Lcp1, AK157302, Gabarap, mt-Co3, Acad9, Mef2a, Mef2c, Rpl38, Ctsd, Gsk3b, Nip7, H3f3b, Gtf2b, Coro1b, Cltc, Ndufa2, Cflar, Srgap2, Sgk1, Hist1h2bc, Rpl11, Mkks, Akap13, Rpl24, …
GO:0044093	positive regulation of molecular function	1.40191e-07	4.77815e-11	50	366	1515	31150	0	0	Cfl1, Fgd2, Rac1, Mef2c, Rgs1, Gsk3b, Ctsd, P2ry6, Rgs10, Gtf2b, Ccl4, Cflar, Eno1, Hspa8, Egr1, Zeb2, H1f0, Srgap2, Cd81, Ddit3, Rpl11, Fam220a, Akap13, Ptma, Btg1, Tnf, Camk1, Ccl3, Sh3glb1, Erp29, Pdgfb, Ifngr1, Dhx9, Dnajb1, Lgmn, Tgfbr2, Iscu, Plek, Cx3cr1, Cdc42, Marcks, Picalm, Sipa1, Laptm5, Hnrnpa2b1, Ncoa3, Mtdh, Ccl12, Usp50, Ctss
GO:0042773	ATP synthesis coupled electron transport	1.63983e-07	5.58907e-11	12	366	73	31150	0	0	Uqcrq, Uqcrb, mt-Co1, mt-Cytb, mt-Co3, mt-Nd4l, mt-Nd1, mt-Nd4, mt-Co2, Iscu, Ndufa7, mt-Nd2
GO:0050793	regulation of developmental process	1.79249e-07	6.10937e-11	72	366	2733	31150	0	0	Cfl1, Hspa5, Hk2, Rac1, Tmsb4x, Hexb, Actb, Skil, Spi1, Ywhah, Maf, P2ry12, Zfp36l1, Ddit3, Fos, Hspa1a, Tnf, Camk1, Cebpb, Ccl3, Sh3glb1, Chd4, Pik3r1, Pdgfb, Tgfbr2, Junb, Exosc6, Cx3cr1, Cdc42, Dleu2, Picalm, Bmp2k, Ccr5, Pofut2, Hbp1, Ccl12, Adamts1, Zfp36l2, Mef2c, Socs3, Gsk3b, Zfp706, Coro1b, Cflar, Rin2, Jund, Dusp6, Tpt1, C1qc, Zeb2, Klf2, Sgk1, Errfi1, Mkks, Pafah1b1, Jun, Btg1, Zfp36, …
GO:0010647	positive regulation of cell communication	2.18417e-07	7.44436e-11	58	366	1955	31150	0	0	Fgd2, Rac1, Gsk3b, P2ry6, Skil, Spi1, Ccl4, Cflar, Atp6v0c, P2ry12, Tlr7, Zeb2, Klf2, Cd81, Ddit3, Rpl11, Serinc3, Pafah1b1, Akap13, Jun, Pip4p1, Tnf, Rpl26, Ccl3, Sh3glb1, Ly86, Exoc4, Erp29, Pik3r1, Pdgfb, Lpar6, Gpx1, Lgmn, Tgfbr2, Vamp8, Cx3cr1, Rpl23, Cdc42, Marcks, Ddx5, Bmp2k, Atf3, Sfpq, Havcr2, Dynlt1c, Rnf13, Glul, Rpl37, Laptm5, Dynlt1b, Ncoa3, Rps20, Tyrobp, Mtdh, Ccl12, Cd14, Ubb, Mc…
GO:0043068	positive regulation of programmed cell death	2.28553e-07	7.7898e-11	30	366	619	31150	0	0	Hpgd, Dnaja1, Mef2c, Gsk3b, Ctsd, Skil, Rhob, Txnip, Egr1, Cdc42, Dusp6, Sap18, Rps29, Sfpq, Atf3, Ddit3, Rpl11, Laptm5, Serinc3, Btg1, Jun, Tnf, Rpl26, Tyrobp, Dusp1, Ccl3, Sh3glb1, Ccl12, Ubb, Mcl1
GO:0023056	positive regulation of signaling	2.45881e-07	8.38039e-11	58	366	1961	31150	0	0	Fgd2, Rac1, Gsk3b, P2ry6, Skil, Spi1, Ccl4, Cflar, Atp6v0c, P2ry12, Tlr7, Zeb2, Klf2, Cd81, Ddit3, Rpl11, Serinc3, Pafah1b1, Akap13, Jun, Pip4p1, Tnf, Rpl26, Ccl3, Sh3glb1, Ly86, Exoc4, Erp29, Pik3r1, Pdgfb, Lpar6, Gpx1, Lgmn, Tgfbr2, Vamp8, Cx3cr1, Rpl23, Cdc42, Marcks, Ddx5, Bmp2k, Atf3, Sfpq, Havcr2, Dynlt1c, Rnf13, Glul, Rpl37, Laptm5, Dynlt1b, Ncoa3, Rps20, Tyrobp, Mtdh, Ccl12, Cd14, Ubb, Mc…
GO:0009060	aerobic respiration	2.85145e-07	9.71864e-11	17	366	187	31150	0	0	mt-Atp6, Uqcrb, mt-Cytb, mt-Nd4l, mt-Nd4, Ndufa2, Iscu, Bloc1s1, Ndufa7, Gadd45gip1, mt-Nd2, Uqcrq, mt-Co1, mt-Co3, Atp5o, mt-Nd1, mt-Co2
GO:0034654	nucleobase-containing compound biosynthetic process	2.97141e-07	1.01275e-10	89	366	3801	31150	0	0	Tmsb4x, Hexb, Actb, Skil, Spi1, Zfp433, Ywhah, Eno1, Maf, mt-Nd2, Sap18, Btg2, Ddit3, Tle4, Fos, Fam220a, Tsc22d3, Jmjd1c, Ptma, Tnf, Camk1, mt-Co2, Cebpb, Ccl3, Itch, Chd4, Pik3r1, Pdgfb, Elob, mt-Nd4, Junb, Zfp787, Cx3cr1, Ndufa7, Rpl23, Picalm, Pam16, Hbp1, Bmyc, Mef2a, Mef2c, Gsk3b, mt-Nd4l, Zfp706, Gtf2b, Ndufa2, Txnip, Cflar, Hspa8, Egr1, Tsc22d4, Jund, Tlr7, Zeb2, Scand1, Cd81, Klf2, Taf1d…
GO:0010033	response to organic substance	3.37874e-07	1.15158e-10	82	366	3374	31150	0	0	Cfl1, Dnaja1, Hspa5, Hk2, mt-Cytb, Rac1, Actb, Skil, Spi1, Rgs10, Ywhah, Eno1, P2ry12, Zfp36l1, Ddit3, Tle4, Fos, Hspa1a, Tnf, Cebpb, Ccl3, Sh3glb1, Pmepa1, Hpgd, Pik3r1, Sec61b, Pdgfb, Ifngr1, Gpx1, Gm4841, Tgfbr2, Eef1a1, Cx3cr1, Rpl23, Cdc42, Ccr5, Ccl12, Zfp36l2, Mef2c, Ucp2, Socs3, Gsk3b, P2ry6, Rps16, Ccl4, Coro1b, Cflar, Hspa8, Egr1, Zeb2, Cd81, Sgk1, Ovca2, Mkks, Akap13, Pafah1b1, Jun, Ta…
GO:0042221	response to chemical	3.57114e-07	1.21716e-10	98	366	4392	31150	0	0	Aif1, Cfl1, Dnaja1, Hspa5, Hk2, mt-Cytb, Rac1, Actb, Skil, Spi1, Rgs10, Ywhah, Nnt, Eno1, P2ry12, Zfp36l1, Ddit3, Tle4, Fos, Hspa1a, Tnf, Cebpb, Ccl3, Sh3glb1, Pmepa1, Hpgd, Pik3r1, Sec61b, Pdgfb, Rnf149, Ifngr1, Gpx1, Gm4841, Tgfbr2, Junb, Eef1a1, Cx3cr1, Rpl23, Cdc42, Ccr5, Ccl12, Zfp36l2, Mef2a, Mef2c, Slc38a2, Ucp2, Gsk3b, Socs3, P2ry6, Rps16, Ccl4, Coro1b, Cflar, Hspa8, Mt1, Gstp2, Egr1, Jun…
GO:0071310	cellular response to organic substance	3.57391e-07	1.2181e-10	70	366	2658	31150	0	0	Cfl1, Dnaja1, Hspa5, Hk2, Rac1, Actb, Skil, Spi1, Ywhah, Eno1, P2ry12, Zfp36l1, Ddit3, Tle4, Fos, Hspa1a, Tnf, Cebpb, Ccl3, Sh3glb1, Pmepa1, Hpgd, Pik3r1, Pdgfb, Ifngr1, Gpx1, Gm4841, Tgfbr2, Eef1a1, Cx3cr1, Rpl23, Cdc42, Ccl12, Zfp36l2, Mef2c, Ucp2, Socs3, Gsk3b, P2ry6, Rps16, Ccl4, Coro1b, Cflar, Hspa8, Egr1, Zeb2, Sgk1, Mkks, Akap13, Pafah1b1, Jun, Zfp36, Dusp1, Ly86, Dhx9, Emd, Lgmn, Ncl, Vam…
GO:0009890	negative regulation of biosynthetic process	3.58504e-07	1.22189e-10	51	366	1608	31150	0	0	Mef2a, Mef2c, Skil, Spi1, Zfp706, Cltc, Cflar, Txnip, Eno1, Hspa8, Maf, Gstp2, Egr1, Jund, Sap18, Zeb2, Btg2, Klf2, Zfp36l1, Ddit3, Errfi1, Tle4, Fam220a, Bc1, Jun, Tnf, Zfp36, Cebpb, Dusp1, Chd4, Pdgfb, Sarnp, Cggbp1, Dhx9, Dnajb1, Cebpd, Ncl, Plek, Rgs2, Eef1a1, Rpl23, Ddx5, Atf3, Sfpq, Hist1h1e, Hnrnpa2b1, Pabpc1, Mtdh, Fxr1, Hbp1, Zfp36l2
GO:0051252	regulation of RNA metabolic process	3.62641e-07	1.236e-10	86	366	3627	31150	0	0	Tmsb4x, Hexb, Clk1, Actb, Skil, Spi1, Zfp433, Ywhah, Eno1, Maf, Sap18, Btg2, Zfp36l1, Ddit3, Tle4, Fos, Fam220a, Tsc22d3, Jmjd1c, Ptma, Tnf, Camk1, Cebpb, Ccl3, Itch, Chd4, Pik3r1, Pdgfb, Mbnl1, Elob, Junb, Zfp787, Cx3cr1, Rpl23, Picalm, Pabpc1, Hbp1, Zfp36l2, Bmyc, Mef2a, Mef2c, Slc38a2, Malat1, Gsk3b, Zfp706, Txnip, Cflar, Hspa8, Egr1, Tsc22d4, Jund, Tlr7, Zeb2, Scand1, Cd81, Klf2, Taf1d, Vps72…
GO:0050790	regulation of catalytic activity	3.93235e-07	1.34027e-10	55	366	1823	31150	0	0	Fgd2, Dnaja1, Rac1, Mef2c, Rgs1, Gsk3b, Ctsd, Actb, Rgs10, Ccl4, Cflar, Hspa8, Gstp2, Egr1, Bcl2a1d, Zeb2, Cd81, Srgap2, Errfi1, Rpl11, Cstb, Pafah1b1, Akap13, Mkks, Btg1, Tnf, Zfp36, Camk1, Dusp1, Ccl3, Sh3glb1, Erp29, Pik3r1, Pdgfb, Dhx9, Gpx1, Lgmn, Tgfbr2, Iscu, Plek, Cst3, Rgs2, Eef1a1, Rpl23, Cdc42, Marcks, Picalm, Dynlt1c, Sipa1, Laptm5, Stk38, Dynlt1b, Hnrnpa2b1, Ccl12, Usp50
GO:0043065	positive regulation of apoptotic process	6.94234e-07	2.36617e-10	29	366	608	31150	0	0	Hpgd, Dnaja1, Mef2c, Gsk3b, Ctsd, Skil, Rhob, Txnip, Egr1, Cdc42, Dusp6, Sap18, Rps29, Sfpq, Atf3, Ddit3, Rpl11, Serinc3, Btg1, Jun, Tnf, Rpl26, Tyrobp, Dusp1, Ccl3, Sh3glb1, Ccl12, Ubb, Mcl1
GO:0018130	heterocycle biosynthetic process	7.84896e-07	2.67517e-10	89	366	3873	31150	0	0	Tmsb4x, Hexb, Actb, Skil, Spi1, Zfp433, Ywhah, Eno1, Maf, mt-Nd2, Sap18, Btg2, Ddit3, Tle4, Fos, Fam220a, Tsc22d3, Jmjd1c, Ptma, Tnf, Camk1, mt-Co2, Cebpb, Ccl3, Itch, Chd4, Pik3r1, Pdgfb, Elob, mt-Nd4, Junb, Zfp787, Cx3cr1, Ndufa7, Rpl23, Picalm, Pam16, Hbp1, Bmyc, Mef2a, Mef2c, Gsk3b, mt-Nd4l, Zfp706, Gtf2b, Ndufa2, Txnip, Cflar, Hspa8, Egr1, Tsc22d4, Jund, Tlr7, Zeb2, Scand1, Cd81, Klf2, Taf1d…
GO:0008283	cell population proliferation	8.24108e-07	2.80882e-10	60	366	2135	31150	0	0	Bmyc, Aif1, Rac1, Mef2c, Malat1, Gsk3b, Sat1, P2ry6, Eif2s2, Actb, H3f3b, Ctsl, Cflar, Txnip, Gstp2, Gadd45gip1, Egr1, Dph1, Jund, Zeb2, Btg2, Cd81, Zfp36l1, Ddit3, Errfi1, Pafah1b1, Btg1, Jun, Tnf, Zfp36, Cebpb, Dusp1, Gng5, Itch, Hpgd, Rps3a1, Pik3r1, Pdgfb, Dhx9, Gpx1, Emd, Lgmn, Tgfbr2, Junb, Cst3, Cx3cr1, Rpl23, Prdx1, Cdc42, Atf3, Havcr2, Glul, Fth1, Ccr5, Laptm5, Ncoa3, Cd9, Tyrobp, Ccl12,…
GO:0019438	aromatic compound biosynthetic process	9.07784e-07	3.09401e-10	89	366	3884	31150	0	0	Tmsb4x, Hexb, Actb, Skil, Spi1, Zfp433, Ywhah, Eno1, Maf, mt-Nd2, Sap18, Btg2, Ddit3, Tle4, Fos, Fam220a, Tsc22d3, Jmjd1c, Ptma, Tnf, Camk1, mt-Co2, Cebpb, Ccl3, Itch, Chd4, Pik3r1, Pdgfb, Elob, mt-Nd4, Junb, Zfp787, Cx3cr1, Ndufa7, Rpl23, Picalm, Pam16, Hbp1, Bmyc, Mef2a, Mef2c, Gsk3b, mt-Nd4l, Zfp706, Gtf2b, Ndufa2, Txnip, Cflar, Hspa8, Egr1, Tsc22d4, Jund, Tlr7, Zeb2, Scand1, Cd81, Klf2, Taf1d…
GO:0010628	positive regulation of gene expression	1.17192e-06	3.99426e-10	43	366	1255	31150	0	0	Aif1, Mef2a, Slc38a2, Mef2c, Gsk3b, Spi1, Ccl4, Eno1, Hspa8, Maf, Egr1, Tlr7, Cd81, Ddit3, Rpl11, Tnf, Zfp36, Rpl26, Cebpb, Ccl3, Rps3a1, Erp29, Pik3r1, Pdgfb, Dhx9, Ifngr1, Ncl, Exosc6, Myh9, Rpl23, Ddx5, Atf3, Havcr2, Qk, Ccr5, Laptm5, Pabpc1, Ncoa3, Tra2b, Tyrobp, Fxr1, Usp50, Cd14
GO:0043933	protein-containing complex organization	1.25375e-06	4.27319e-10	51	366	1667	31150	0	0	Aif1, Cfl1, Tmsb10, Rac1, Rpl38, Tmsb4x, Gsk3b, Rpl6, Eif2s2, H3f3b, Gtf2b, Ndufa2, Cltc, Hspa8, P2ry12, mt-Nd2, Sem1, H1f0, Vps72, Kctd12, Sgk1, Hist1h2bc, Rpl11, Rpl24, Mkks, Ptma, Taf9, Pip4p1, Tnf, Sh3glb1, Pmepa1, Mbnl1, Dhx9, Sept2, Rps28, mt-Nd4, Plek, Vamp8, Myh9, Rpsa, Rpl23, Cdc42, Picalm, Lcp1, Hist1h1e, mt-Co3, mt-Nd1, Rps27, Acad9, Arpc4, Usp50
GO:0006996	organelle organization	1.31921e-06	4.49628e-10	82	366	3470	31150	0	0	Aif1, Cfl1, Fgd2, Hk2, Tmsb10, Rac1, Tmsb4x, Rpl6, Hexb, Actb, Ywhah, Atp6v0c, Bloc1s1, mt-Nd2, H1f0, Bbip1, Hspa1a, Tnf, Sh3glb1, Map4, Pik3r1, Pdgfb, Sept2, Gpx1, Rps28, Tuba1a, mt-Nd4, Plek, Rpsa, Ttll3, Cdc42, Picalm, Dynlt1c, Lcp1, Pam16, Gabarap, Acad9, Ccl12, Ubb, Mef2a, Mef2c, Malat1, Rpl38, Ctsd, Gsk3b, Nip7, H3f3b, Ndufa2, Coro1b, Cltc, Cflar, Serbp1, Hspa8, Zeb2, Srgap2, Sgk1, Rpl11, A…
GO:0051254	positive regulation of RNA metabolic process	1.48256e-06	5.05305e-10	53	366	1782	31150	0	0	Mef2a, Slc38a2, Mef2c, Tmsb4x, Gsk3b, Hexb, Actb, Spi1, Ywhah, Hspa8, Maf, Egr1, Jund, Tlr7, Zeb2, Scand1, Btg2, Klf2, Cd81, Zfp36l1, Ddit3, Vps72, Fos, Ptma, Taf9, Jun, Tnf, Ier2, Zfp36, Camk1, Cebpb, Cebpz, Ccl3, Chd4, Pik3r1, Pdgfb, Dhx9, Elob, Mettl23, Cebpd, Ncl, Junb, Picalm, Ddx5, Atf3, Sfpq, Klf6, Sub1, Pabpc1, Ncoa3, Tra2b, Mafb, Zfp36l2
GO:0065003	protein-containing complex assembly	1.79236e-06	6.10893e-10	47	366	1475	31150	0	0	Aif1, Cfl1, Tmsb10, Rac1, Rpl38, Tmsb4x, Gsk3b, Rpl6, Eif2s2, H3f3b, Gtf2b, Ndufa2, Cltc, P2ry12, mt-Nd2, Sem1, H1f0, Kctd12, Sgk1, Hist1h2bc, Rpl11, Rpl24, Mkks, Taf9, Pip4p1, Tnf, Sh3glb1, Pmepa1, Mbnl1, Dhx9, Sept2, Rps28, mt-Nd4, Plek, Vamp8, Myh9, Rpsa, Cdc42, Picalm, Lcp1, Hist1h1e, mt-Co3, mt-Nd1, Rps27, Acad9, Arpc4, Usp50
GO:0048856	anatomical structure development	2.12344e-06	7.23736e-10	124	366	6320	31150	0	0	Cfl1, Hspa5, Hk2, Rac1, Man1a2, Tmsb4x, Eif2s2, Hexb, Actb, Skil, Spi1, Ywhah, Eno1, Maf, Bloc1s1, P2ry12, Uqcrq, Zfand5, Btg2, Zfp36l1, Ddit3, Fos, Ptpn18, Jmjd1c, Hspa1a, Tnf, Camk1, Cebpb, Ccl3, Sh3glb1, Itch, Hpgd, Map4, Pik3r1, Pdgfb, Mbnl1, Ifngr1, Sept2, Gpx1, Rpl13, Cyren, Tgfbr2, Junb, Exosc6, Eef1a1, Cx3cr1, Cdc42, Dleu2, Picalm, Bmp2k, Dynlt1c, Ccr5, Pofut2, Ccl12, Adamts1, Zfp36l2, Ub…
GO:0002573	myeloid leukocyte differentiation	2.97512e-06	1.01401e-09	18	366	247	31150	0	0	Srp54b, Mef2c, Pik3r1, Gsk3b, Spi1, Tgfbr2, Junb, C1qc, Zfp36l1, Cd81, Fos, Pafah1b1, Jun, Tnf, Tyrobp, Mafb, Cebpb, Ccl3
GO:0010558	negative regulation of macromolecule biosynthetic process	3.28091e-06	1.11824e-09	47	366	1503	31150	0	0	Mef2a, Mef2c, Skil, Spi1, Zfp706, Cltc, Txnip, Eno1, Hspa8, Maf, Gstp2, Egr1, Jund, Sap18, Zeb2, Btg2, Klf2, Zfp36l1, Ddit3, Tle4, Fam220a, Bc1, Jun, Tnf, Zfp36, Cebpb, Dusp1, Chd4, Pdgfb, Sarnp, Cggbp1, Dhx9, Dnajb1, Cebpd, Ncl, Rgs2, Rpl23, Ddx5, Atf3, Sfpq, Hist1h1e, Hnrnpa2b1, Pabpc1, Mtdh, Fxr1, Hbp1, Zfp36l2
GO:0042127	regulation of cell population proliferation	3.43938e-06	1.17225e-09	52	366	1771	31150	0	0	Bmyc, Aif1, Mef2c, Malat1, Gsk3b, Sat1, P2ry6, Actb, Ctsl, Cflar, Txnip, Gstp2, Gadd45gip1, Egr1, Jund, Btg2, Cd81, Zfp36l1, Errfi1, Btg1, Jun, Tnf, Zfp36, Cebpb, Dusp1, Gng5, Itch, Hpgd, Rps3a1, Pik3r1, Pdgfb, Dhx9, Gpx1, Emd, Lgmn, Tgfbr2, Junb, Cst3, Cx3cr1, Rpl23, Cdc42, Atf3, Havcr2, Glul, Fth1, Ccr5, Laptm5, Ncoa3, Cd9, Tyrobp, Ccl12, Adamts1
GO:0019646	aerobic electron transport chain	3.44202e-06	1.17315e-09	10	366	57	31150	0	0	Uqcrq, Uqcrb, mt-Co1, mt-Cytb, mt-Co3, mt-Nd1, mt-Nd4, Iscu, Ndufa7, mt-Nd2
GO:0006396	RNA processing	3.84228e-06	1.30957e-09	35	366	919	31150	0	0	Rps24, Slc38a2, Malat1, Clk1, Rps16, Hspa8, Rps27rt, Sap18, Aars, Zfp36l1, Rpl11, Taf9, Tnf, Rps8, Rpl26, Mfap1a, Pik3r1, Mbnl1, Dhx9, Ncl, Rps28, Exosc6, Ddx5, Rpl35a, Sfpq, Rpl35, Qk, Nsa2, Hnrnpa2b1, Prpf4b, Pabpc1, Rps27, Tra2b, Fxr1, Mfap1b
GO:0022613	ribonucleoprotein complex biogenesis	3.95162e-06	1.34684e-09	23	366	420	31150	0	0	Rps24, Rpl38, Mbnl1, Rpl6, Eif2s2, Nip7, Dhx9, Rps16, Rps28, Ncl, Exosc6, Rpsa, Rps27rt, Rpl35a, Rpl35, Glul, Rpl11, Rpl24, Nsa2, Taf9, Rps8, Rps27, Rpl26
GO:0051240	positive regulation of multicellular organismal process	4.26474e-06	1.45356e-09	51	366	1728	31150	0	0	Aif1, Cfl1, Hspa5, Hk2, Mef2a, Ucp2, Mef2c, Gsk3b, Actb, Skil, Ccl4, Eno1, Egr1, Tlr7, Zeb2, Cd81, Zfp36l1, Ddit3, Sgk1, Fos, Pafah1b1, Mkks, Btg1, Jun, Tnf, Cebpb, Ccl3, Sh3glb1, Itch, Pik3r1, Pdgfb, Ifngr1, Dhx9, Rhob, Ncl, Tgfbr2, Exosc6, Vamp8, Rgs2, Cx3cr1, Marcks, Picalm, Havcr2, Klf6, Ccr5, Laptm5, Ncoa3, Tyrobp, Mtdh, Usp50, Cd14
GO:0022904	respiratory electron transport chain	4.37395e-06	1.49078e-09	12	366	96	31150	0	0	Uqcrq, Uqcrb, mt-Co1, mt-Cytb, mt-Co3, mt-Nd4l, mt-Nd1, mt-Nd4, mt-Co2, Iscu, Ndufa7, mt-Nd2
GO:0045595	regulation of cell differentiation	5.17902e-06	1.76517e-09	51	366	1738	31150	0	0	Rac1, Mef2c, Tmsb4x, Gsk3b, Socs3, Actb, Skil, Spi1, Ywhah, Maf, Rin2, P2ry12, Jund, Zeb2, C1qc, Zfp36l1, Ddit3, Sgk1, Errfi1, Fos, Pafah1b1, Hspa1a, Btg1, Jun, Tnf, Zfp36, Camk1, Cebpb, Ccl3, Sh3glb1, Chd4, Pik3r1, Pdgfb, Cebpd, Junb, Tgfbr2, Rgs2, Cx3cr1, Dleu2, Cdc42, Marcks, Ddx5, Picalm, Ccr5, Dynlt1b, Ncoa3, Tyrobp, Mafb, Pofut2, Hbp1, Zfp36l2
GO:1901362	organic cyclic compound biosynthetic process	5.82765e-06	1.98625e-09	89	366	4030	31150	0	0	Tmsb4x, Hexb, Actb, Skil, Spi1, Zfp433, Ywhah, Eno1, Maf, mt-Nd2, Sap18, Btg2, Ddit3, Tle4, Fos, Fam220a, Tsc22d3, Jmjd1c, Ptma, Tnf, Camk1, mt-Co2, Cebpb, Ccl3, Itch, Chd4, Pik3r1, Pdgfb, Elob, mt-Nd4, Junb, Zfp787, Cx3cr1, Ndufa7, Rpl23, Picalm, Pam16, Hbp1, Bmyc, Mef2a, Mef2c, Gsk3b, mt-Nd4l, Zfp706, Gtf2b, Ndufa2, Txnip, Cflar, Hspa8, Egr1, Tsc22d4, Jund, Tlr7, Zeb2, Scand1, Cd81, Klf2, Taf1d…
GO:1901798	positive regulation of signal transduction by p53 class mediator	6.15331e-06	2.09724e-09	8	366	31	31150	0	0	Ddx5, Rpl11, Rpl37, Rps20, Rpl26, Rpl23, Sh3glb1, Ubb
GO:0071705	nitrogen compound transport	6.70328e-06	2.28469e-09	56	366	2028	31150	0	0	Cfl1, Srp54b, Dnaja1, Hspa5, Rac1, Arl4c, Ucp2, Slc38a2, Gsk3b, Actb, Ywhah, Cltc, Txnip, Hspa8, P2ry12, Sem1, Zfp36l1, Cd81, Rpl11, Sec62, Pafah1b1, Zfp36, Tnf, Camk1, Sh3glb1, Exoc4, Rrbp1, Erp29, Pik3r1, Sec61b, Sarnp, Dhx9, Sept2, Emd, Rhob, Tgfbr2, Plek, Vamp8, Myh9, Rgs2, Cdc42, Marcks, Ddx5, Picalm, Dynlt1c, Lcp1, Glul, Qk, Laptm5, Pam16, Gabarap, Dynlt1b, Hnrnpa2b1, Frmd4a, Rab43, Styx
GO:0051239	regulation of multicellular organismal process	8.72559e-06	2.97396e-09	73	366	3048	31150	0	0	Aif1, Cfl1, Hspa5, Hk2, Rac1, Actb, Skil, Spi1, Ywhah, Eno1, Maf, Zfp36l1, Ddit3, Fos, Tnf, Cebpb, Ccl3, Sh3glb1, Itch, Pik3r1, Pdgfb, Ifngr1, Tgfbr2, Exosc6, Cx3cr1, Picalm, Bmp2k, Ccr5, Adamts1, Zfp36l2, Mef2a, Mef2c, Ucp2, Gsk3b, Zfp706, Ccl4, Rin2, Gstp2, Egr1, Dusp6, Tlr7, C1qc, Zeb2, Cd81, Klf2, Sgk1, Errfi1, Mkks, Pafah1b1, Jun, Btg1, Zfp36, Clec4a2, Dhx9, Lgmn, Ncl, Rhob, Vamp8, Rgs2, Mar…
GO:2001233	regulation of apoptotic signaling pathway	9.18765e-06	3.13144e-09	22	366	402	31150	0	0	Erp29, Dnaja1, Gsk3b, Skil, Gpx1, Cflar, Eno1, Cx3cr1, Gstp2, Tpt1, Atf3, Sfpq, Ddit3, Rpl11, Serinc3, Pam16, Ier3, Tnf, Rpl26, Sh3glb1, Mcl1, Ubb
GO:0065008	regulation of biological quality	9.6678e-06	3.29509e-09	90	366	4137	31150	0	0	Cfl1, Rps24, Hk2, Tmsb10, Rac1, Tmsb4x, Mir142hg, Hexb, Skil, Spi1, Ywhah, Nnt, Atp6v0c, Atox1, Bloc1s1, P2ry12, Btg2, Zfp36l1, Ddit3, Tsc22d3, Tnf, Camk1, Ttr, Cebpb, Ccl3, Sh3glb1, Pik3r1, Pdgfb, Rnf149, Gpx1, Dpm3, Tuba1a, Iscu, Plek, Cx3cr1, Rpl23, Cdc42, Picalm, Dynlt1c, Ccr5, Pabpc1, Scoc, Ccl12, Zfp36l2, Ubb, Mef2c, Ucp2, Malat1, Ftl1, Gsk3b, P2ry6, Ccl4, Ctsl, Hspa8, Mt1, Egr1, Aars, Kxd1…
GO:0006810	transport	1.03935e-05	3.54243e-09	98	366	4674	31150	0	0	Aif1, Cfl1, Dnaja1, Hspa5, Hk2, mt-Cytb, Rac1, Arl4c, Actb, Spi1, Ywhah, Nnt, Map3k8, Atp6v0c, Atox1, Bloc1s1, P2ry12, Sem1, Zfp36l1, Ddit3, Hspa1a, Tnf, Camk1, Ttr, Cebpb, Sh3glb1, Pik3r1, Sec61b, Pdgfb, Ifngr1, Sept2, mt-Nd4, Tgfbr2, Iscu, Plek, Cdc42, Picalm, Bmp2k, mt-Co1, Dynlt1c, Lcp1, Ccr5, Pam16, Gabarap, Frmd4a, Pofut2, Hbp1, Ccl12, Ubb, Styx, Srp54b, Mef2a, Mef2c, Slc38a2, Ucp2, Gsk3b, …
GO:0042254	ribosome biogenesis	1.05186e-05	3.58507e-09	19	366	300	31150	0	0	Rps24, Rpl38, Rpl6, Nip7, Rps16, Rps28, Ncl, Exosc6, Rpsa, Rps27rt, Rpl35a, Rpl35, Glul, Rpl11, Rpl24, Nsa2, Rps8, Rps27, Rpl26
GO:0048869	cellular developmental process	1.21788e-05	4.15092e-09	97	366	4621	31150	0	0	Cfl1, Hspa5, Rac1, Tmsb4x, Hexb, Actb, Skil, Spi1, Ywhah, Maf, Bloc1s1, P2ry12, Uqcrq, Btg2, Zfp36l1, Ddit3, Fos, Jmjd1c, Hspa1a, Tnf, Camk1, Cebpb, Ccl3, Sh3glb1, Chd4, Map4, Pik3r1, Pdgfb, Mbnl1, Ifngr1, Sept2, Gpx1, Tgfbr2, Junb, Eef1a1, Cx3cr1, Cdc42, Dleu2, Picalm, Dynlt1c, Ccr5, Pofut2, Hbp1, Ccl12, Adamts1, Ubb, Zfp36l2, Srp54b, Mef2a, Mef2c, Erh, Gsk3b, Socs3, H3f3b, Ctsl, Coro1b, Cflar, …
GO:0009057	macromolecule catabolic process	1.22641e-05	4.17999e-09	44	366	1409	31150	0	0	Ntan1, Hspa5, Gsk3b, Ctsd, Hexb, Ctsl, Ubc, Hspa8, Btg2, Cd81, Zfp36l1, Ddit3, Rpl11, Hspa1a, Taf9, Tnf, Zfp36, Sh3glb1, Itch, Rps27a, Sec61b, Rnf149, Gpx1, Dhx9, Lgmn, Exosc6, Rpl23, Ddx5, Rnaset2b, Rnf13, Laptm5, Pam16, Gabarap, Ier3, Pabpc1, Anapc11, Fxr1, Uba52, Usp50, Rnaset2a, Ubb, Zfp36l2, Styx, Ctss
GO:0051234	establishment of localization	1.41978e-05	4.83906e-09	100	366	4837	31150	0	0	Aif1, Cfl1, Dnaja1, Hspa5, Hk2, mt-Cytb, Rac1, Arl4c, Actb, Spi1, Ywhah, Nnt, Map3k8, Atp6v0c, Atox1, Bloc1s1, P2ry12, Sem1, Zfp36l1, Ddit3, Hspa1a, Tnf, Camk1, Ttr, Cebpb, Sh3glb1, Map4, Pik3r1, Sec61b, Pdgfb, Ifngr1, Sept2, mt-Nd4, Tgfbr2, Iscu, Plek, Cdc42, Picalm, Bmp2k, mt-Co1, Dynlt1c, Lcp1, Ccr5, Pam16, Gabarap, Frmd4a, Pofut2, Hbp1, Ccl12, Ubb, Styx, Srp54b, Mef2a, Mef2c, Slc38a2, Ucp2, G…
GO:0070997	neuron death	1.46286e-05	4.9859e-09	23	366	450	31150	0	0	Mef2c, Gsk3b, Gpx1, Lgmn, C1qa, Cx3cr1, Mt1, Egr1, Cdc42, Aars, Picalm, Btg2, Ddit3, Fos, Ccr5, Jun, Tnf, Tyrobp, Cebpb, Ccl3, Ccl12, Ubb, Mcl1
GO:0006351	DNA-templated transcription	1.56225e-05	5.32463e-09	78	366	3403	31150	0	0	Tmsb4x, Hexb, Actb, Skil, Spi1, Zfp433, Ywhah, Eno1, Maf, Sap18, Btg2, Ddit3, Tle4, Fos, Fam220a, Tsc22d3, Jmjd1c, Ptma, Tnf, Camk1, Cebpb, Ccl3, Itch, Chd4, Pik3r1, Pdgfb, Elob, Junb, Zfp787, Cx3cr1, Rpl23, Picalm, Hbp1, Bmyc, Mef2a, Mef2c, Gsk3b, Zfp706, Gtf2b, Txnip, Cflar, Hspa8, Egr1, Tsc22d4, Jund, Tlr7, Zeb2, Scand1, Cd81, Klf2, Taf1d, Vps72, Rpl11, Taf9, Jun, Zfp36, Ier2, Cebpz, Sarnp, Cg…
GO:0061061	muscle structure development	1.60374e-05	5.46605e-09	30	366	742	31150	0	0	Mef2a, Mef2c, Pik3r1, Tmsb4x, Gsk3b, Pdgfb, Mbnl1, Actb, Skil, Gpx1, H3f3b, Emd, Cflar, Myh9, Rgs2, Egr1, Ddx5, Atf3, Btg2, Zfp36l1, Cd81, Ddit3, Fos, Qk, Akap13, Btg1, Tnf, Camk1, Cd9, Fxr1
GO:0097659	nucleic acid-templated transcription	1.64558e-05	5.60865e-09	78	366	3407	31150	0	0	Tmsb4x, Hexb, Actb, Skil, Spi1, Zfp433, Ywhah, Eno1, Maf, Sap18, Btg2, Ddit3, Tle4, Fos, Fam220a, Tsc22d3, Jmjd1c, Ptma, Tnf, Camk1, Cebpb, Ccl3, Itch, Chd4, Pik3r1, Pdgfb, Elob, Junb, Zfp787, Cx3cr1, Rpl23, Picalm, Hbp1, Bmyc, Mef2a, Mef2c, Gsk3b, Zfp706, Gtf2b, Txnip, Cflar, Hspa8, Egr1, Tsc22d4, Jund, Tlr7, Zeb2, Scand1, Cd81, Klf2, Taf1d, Vps72, Rpl11, Taf9, Jun, Zfp36, Ier2, Cebpz, Sarnp, Cg…
GO:0009653	anatomical structure morphogenesis	1.66853e-05	5.68687e-09	70	366	2910	31150	0	0	Cfl1, Hspa5, Hk2, Rac1, Hexb, Actb, Skil, Spi1, Ywhah, Zfand5, Zfp36l1, Ptpn18, Jmjd1c, Tnf, Camk1, Cebpb, Ccl3, Sh3glb1, Hpgd, Pdgfb, Mbnl1, Gpx1, Tgfbr2, Junb, Cx3cr1, Cdc42, Picalm, Dynlt1c, Ccr5, Pofut2, Ccl12, Adamts1, Ubb, Mef2a, Mef2c, Rpl38, Ctsd, Socs3, Gsk3b, Ctsl, Coro1b, Cflar, Rin2, Zeb2, Srgap2, Cd81, Klf2, Sgk1, Errfi1, Mkks, Akap13, Rpl24, Pafah1b1, Jun, Btg1, Gng5, Dusp1, Exoc4, …
GO:0031328	positive regulation of cellular biosynthetic process	1.71069e-05	5.83058e-09	54	366	1969	31150	0	0	Aif1, Mef2a, Mef2c, Mgat4a, Tmsb4x, Gsk3b, P2ry6, Hexb, Actb, Spi1, Ywhah, Eno1, Maf, Egr1, Jund, Tlr7, Zeb2, Scand1, Klf2, Cd81, Ddit3, Vps72, Fos, Ptma, Taf9, Jun, Tnf, Ier2, Camk1, Rpl26, mt-Co2, Cebpb, Cebpz, Ccl3, Chd4, Rps3a1, Pik3r1, Pdgfb, Dhx9, Elob, Mettl23, Cebpd, Ncl, Junb, Picalm, Ddx5, Atf3, Sfpq, Klf6, Sub1, Pabpc1, Ncoa3, Mafb, Fxr1
GO:0022900	electron transport chain	1.72116e-05	5.86625e-09	12	366	108	31150	0	0	Uqcrq, Uqcrb, mt-Co1, mt-Cytb, mt-Co3, mt-Nd4l, mt-Nd1, mt-Nd4, mt-Co2, Iscu, Ndufa7, mt-Nd2
GO:0045333	cellular respiration	1.82279e-05	6.21265e-09	17	366	245	31150	0	0	mt-Atp6, Uqcrb, mt-Cytb, mt-Nd4l, mt-Nd4, Ndufa2, Iscu, Bloc1s1, Ndufa7, Gadd45gip1, mt-Nd2, Uqcrq, mt-Co1, mt-Co3, Atp5o, mt-Nd1, mt-Co2
GO:0032774	RNA biosynthetic process	1.94681e-05	6.63536e-09	78	366	3420	31150	0	0	Tmsb4x, Hexb, Actb, Skil, Spi1, Zfp433, Ywhah, Eno1, Maf, Sap18, Btg2, Ddit3, Tle4, Fos, Fam220a, Tsc22d3, Jmjd1c, Ptma, Tnf, Camk1, Cebpb, Ccl3, Itch, Chd4, Pik3r1, Pdgfb, Elob, Junb, Zfp787, Cx3cr1, Rpl23, Picalm, Hbp1, Bmyc, Mef2a, Mef2c, Gsk3b, Zfp706, Gtf2b, Txnip, Cflar, Hspa8, Egr1, Tsc22d4, Jund, Tlr7, Zeb2, Scand1, Cd81, Klf2, Taf1d, Vps72, Rpl11, Taf9, Jun, Zfp36, Ier2, Cebpz, Sarnp, Cg…
GO:0046907	intracellular transport	1.9915e-05	6.78765e-09	46	366	1538	31150	0	0	Cfl1, Srp54b, Hspa5, Hk2, Arl4c, Ucp2, Gsk3b, Ywhah, Cltc, Txnip, Hspa8, Bloc1s1, Sem1, Kxd1, Cd81, Rpl11, Sec62, Pafah1b1, Akap13, Mkks, Hspa1a, Camk1, Sh3glb1, Exoc4, Erp29, Pik3r1, Sec61b, Sarnp, Dhx9, Emd, Rhob, Cdc42, Marcks, Ddx5, Picalm, Sfpq, Dynlt1c, Lcp1, Laptm5, Pam16, Ier3, Dynlt1b, Hnrnpa2b1, Rab43, Styx, Ubb
GO:0030154	cell differentiation	1.99384e-05	6.79565e-09	96	366	4598	31150	0	0	Cfl1, Hspa5, Rac1, Tmsb4x, Hexb, Actb, Skil, Spi1, Ywhah, Maf, Bloc1s1, P2ry12, Uqcrq, Btg2, Zfp36l1, Ddit3, Fos, Jmjd1c, Hspa1a, Tnf, Camk1, Cebpb, Ccl3, Sh3glb1, Chd4, Map4, Pik3r1, Pdgfb, Mbnl1, Ifngr1, Sept2, Gpx1, Tgfbr2, Junb, Eef1a1, Cx3cr1, Cdc42, Dleu2, Picalm, Dynlt1c, Ccr5, Pofut2, Hbp1, Ccl12, Adamts1, Ubb, Zfp36l2, Srp54b, Mef2a, Mef2c, Erh, Gsk3b, Socs3, H3f3b, Ctsl, Txnip, Cflar, R…
GO:0032680	regulation of tumor necrosis factor production	2.04662e-05	6.97552e-09	15	366	187	31150	0	0	Havcr2, Pik3r1, Errfi1, Ccr5, Ifngr1, Dhx9, Ccl4, Zfp36, Ncl, Clec4a2, Tyrobp, Cx3cr1, Ccl3, Gstp2, Cd14
GO:0006355	regulation of DNA-templated transcription	2.11266e-05	7.20061e-09	76	366	3300	31150	0	0	Tmsb4x, Hexb, Actb, Skil, Spi1, Zfp433, Ywhah, Eno1, Maf, Sap18, Btg2, Ddit3, Tle4, Fos, Fam220a, Tsc22d3, Jmjd1c, Ptma, Tnf, Camk1, Cebpb, Ccl3, Itch, Chd4, Pik3r1, Pdgfb, Elob, Junb, Zfp787, Cx3cr1, Rpl23, Picalm, Hbp1, Bmyc, Mef2a, Mef2c, Gsk3b, Zfp706, Txnip, Cflar, Hspa8, Egr1, Tsc22d4, Jund, Tlr7, Scand1, Zeb2, Cd81, Klf2, Taf1d, Vps72, Rpl11, Taf9, Jun, Zfp36, Ier2, Cebpz, Sarnp, Cggbp1, D…
GO:0080134	regulation of response to stress	2.15565e-05	7.34715e-09	44	366	1436	31150	0	0	Dnaja1, Slc38a2, Mef2c, Socs3, Actb, Skil, Spi1, Eno1, Gstp2, Tpt1, Cd81, Vps72, Errfi1, Serinc3, Pafah1b1, Taf9, Zfp36, Tnf, Rpl26, Cebpb, Dusp1, Ccl3, Itch, Erp29, Pik3r1, Pdgfb, Gpx1, Dhx9, Cyren, Vamp8, Cx3cr1, Prdx1, Cdc42, Ddx5, Sfpq, Havcr2, Rnf13, Ccr5, Ier3, Tyrobp, Cd9, Fxr1, Mcl1, Ctss
GO:1903506	regulation of nucleic acid-templated transcription	2.22609e-05	7.58723e-09	76	366	3304	31150	0	0	Tmsb4x, Hexb, Actb, Skil, Spi1, Zfp433, Ywhah, Eno1, Maf, Sap18, Btg2, Ddit3, Tle4, Fos, Fam220a, Tsc22d3, Jmjd1c, Ptma, Tnf, Camk1, Cebpb, Ccl3, Itch, Chd4, Pik3r1, Pdgfb, Elob, Junb, Zfp787, Cx3cr1, Rpl23, Picalm, Hbp1, Bmyc, Mef2a, Mef2c, Gsk3b, Zfp706, Txnip, Cflar, Hspa8, Egr1, Tsc22d4, Jund, Tlr7, Scand1, Zeb2, Cd81, Klf2, Taf1d, Vps72, Rpl11, Taf9, Jun, Zfp36, Ier2, Cebpz, Sarnp, Cggbp1, D…
GO:2001141	regulation of RNA biosynthetic process	2.47069e-05	8.42088e-09	76	366	3312	31150	0	0	Tmsb4x, Hexb, Actb, Skil, Spi1, Zfp433, Ywhah, Eno1, Maf, Sap18, Btg2, Ddit3, Tle4, Fos, Fam220a, Tsc22d3, Jmjd1c, Ptma, Tnf, Camk1, Cebpb, Ccl3, Itch, Chd4, Pik3r1, Pdgfb, Elob, Junb, Zfp787, Cx3cr1, Rpl23, Picalm, Hbp1, Bmyc, Mef2a, Mef2c, Gsk3b, Zfp706, Txnip, Cflar, Hspa8, Egr1, Tsc22d4, Jund, Tlr7, Scand1, Zeb2, Cd81, Klf2, Taf1d, Vps72, Rpl11, Taf9, Jun, Zfp36, Ier2, Cebpz, Sarnp, Cggbp1, D…
GO:1903555	regulation of tumor necrosis factor superfamily cytokine production	2.54081e-05	8.6599e-09	15	366	190	31150	0	0	Havcr2, Pik3r1, Errfi1, Ccr5, Ifngr1, Dhx9, Ccl4, Zfp36, Ncl, Clec4a2, Tyrobp, Cx3cr1, Ccl3, Gstp2, Cd14
GO:0006091	generation of precursor metabolites and energy	2.81081e-05	9.58014e-09	23	366	466	31150	0	0	mt-Atp6, Uqcrb, Hk2, mt-Cytb, Gsk3b, mt-Nd4l, Nnt, mt-Nd4, Ndufa2, Iscu, Eno1, Ndufa7, Bloc1s1, Gadd45gip1, mt-Nd2, Uqcrq, mt-Co1, mt-Co3, Ier3, Atp5o, mt-Nd1, mt-Co2, Pgam1
GO:0042775	mitochondrial ATP synthesis coupled electron transport	3.18117e-05	1.08424e-08	10	366	71	31150	0	0	Uqcrq, Uqcrb, mt-Co1, mt-Cytb, mt-Co3, mt-Nd1, mt-Nd4, Iscu, Ndufa7, mt-Nd2
GO:0032640	tumor necrosis factor production	3.36903e-05	1.14827e-08	15	366	194	31150	0	0	Havcr2, Pik3r1, Errfi1, Ccr5, Ifngr1, Dhx9, Ccl4, Zfp36, Ncl, Clec4a2, Tyrobp, Cx3cr1, Ccl3, Gstp2, Cd14
GO:0031327	negative regulation of cellular biosynthetic process	3.37892e-05	1.15164e-08	46	366	1565	31150	0	0	Mef2a, Mef2c, Skil, Spi1, Zfp706, Txnip, Eno1, Hspa8, Maf, Egr1, Jund, Sap18, Zeb2, Btg2, Klf2, Zfp36l1, Ddit3, Tle4, Fam220a, Bc1, Jun, Tnf, Zfp36, Cebpb, Dusp1, Chd4, Pdgfb, Sarnp, Cggbp1, Dhx9, Dnajb1, Cebpd, Ncl, Plek, Rgs2, Rpl23, Ddx5, Atf3, Sfpq, Hist1h1e, Hnrnpa2b1, Pabpc1, Mtdh, Fxr1, Hbp1, Zfp36l2
GO:0051641	cellular localization	3.67518e-05	1.25262e-08	78	366	3470	31150	0	0	Cfl1, Dnaja1, Hspa5, Hk2, Tmsb10, Rac1, Arl4c, Tmsb4x, Hexb, Actb, Spi1, Ywhah, Bloc1s1, P2ry12, Sem1, Bbip1, Zfp36l1, Ddit3, Hspa1a, Tnf, Camk1, Sh3glb1, Map4, Pik3r1, Sec61b, Sept2, Iscu, Plek, Cdc42, Picalm, Dynlt1c, Lcp1, Ccr5, Pam16, Gabarap, Frmd4a, Ubb, Styx, Srp54b, Mef2c, Ucp2, Ftl1, Ctsd, Gsk3b, P2ry6, Coro1b, Cltc, Txnip, Hspa8, Kxd1, Cd81, Sgk1, Rpl11, Sec62, Akap13, Mkks, Pafah1b1, Z…
GO:0009891	positive regulation of biosynthetic process	4.07309e-05	1.38824e-08	54	366	2020	31150	0	0	Aif1, Mef2a, Mef2c, Mgat4a, Tmsb4x, Gsk3b, P2ry6, Hexb, Actb, Spi1, Ywhah, Eno1, Maf, Egr1, Jund, Tlr7, Zeb2, Scand1, Klf2, Cd81, Ddit3, Vps72, Fos, Ptma, Taf9, Jun, Tnf, Ier2, Camk1, Rpl26, mt-Co2, Cebpb, Cebpz, Ccl3, Chd4, Rps3a1, Pik3r1, Pdgfb, Dhx9, Elob, Mettl23, Cebpd, Ncl, Junb, Picalm, Ddx5, Atf3, Sfpq, Klf6, Sub1, Pabpc1, Ncoa3, Mafb, Fxr1
GO:0071706	tumor necrosis factor superfamily cytokine production	4.14417e-05	1.41246e-08	15	366	197	31150	0	0	Havcr2, Pik3r1, Errfi1, Ccr5, Ifngr1, Dhx9, Ccl4, Zfp36, Ncl, Clec4a2, Tyrobp, Cx3cr1, Ccl3, Gstp2, Cd14
GO:0048585	negative regulation of response to stimulus	4.24898e-05	1.44819e-08	48	366	1686	31150	0	0	Aif1, Dnaja1, Hspa5, Ucp2, Rgs1, Gsk3b, Socs3, Skil, Spi1, Rgs10, Coro1b, Cflar, Eno1, Gstp2, Egr1, Tpt1, Dusp6, Ddit3, Tle4, Errfi1, Pafah1b1, Mkks, Tnf, Zfp36, Dusp1, Sh3glb1, Itch, Pmepa1, Pdgfb, Rnf149, Gpx1, Emd, Lgmn, Ncl, Cyren, Plek, Rgs2, Cx3cr1, Atf3, Havcr2, Laptm5, Pam16, Ier3, Stk38, Dynlt1b, Cd9, Ccl12, Mcl1
GO:0080135	regulation of cellular response to stress	4.67822e-05	1.59448e-08	29	366	733	31150	0	0	Erp29, Dnaja1, Slc38a2, Pik3r1, Actb, Skil, Spi1, Dhx9, Gpx1, Cyren, Eno1, Gstp2, Prdx1, Tpt1, Cdc42, Ddx5, Sfpq, Rnf13, Vps72, Serinc3, Pafah1b1, Ier3, Taf9, Tnf, Rpl26, Fxr1, Dusp1, Itch, Mcl1
GO:1901214	regulation of neuron death	4.72922e-05	1.61187e-08	21	366	402	31150	0	0	Mef2c, Gsk3b, Lgmn, C1qa, Cx3cr1, Mt1, Egr1, Cdc42, Aars, Picalm, Btg2, Ddit3, Fos, Jun, Tnf, Tyrobp, Cebpb, Ccl3, Ccl12, Ubb, Mcl1
GO:0031346	positive regulation of cell projection organization	5.10318e-05	1.73932e-08	22	366	442	31150	0	0	Cfl1, Hspa5, Rac1, Pik3r1, Gsk3b, Skil, Coro1b, Cflar, Rgs2, Eef1a1, P2ry12, Cdc42, Zeb2, Marcks, Picalm, Dynlt1c, Sgk1, Pafah1b1, Dynlt1b, Camk1, Sh3glb1, Adamts1
GO:0051128	regulation of cellular component organization	5.49128e-05	1.8716e-08	62	366	2508	31150	0	0	Cfl1, Hspa5, Tmsb10, Rac1, Mef2c, Malat1, Tmsb4x, Gsk3b, Actb, Skil, H3f3b, Ywhah, Cltc, Coro1b, Cflar, Eno1, Hspa8, P2ry12, Zeb2, Cd81, Sgk1, Pafah1b1, Akap13, Mkks, Hspa1a, Tnf, Camk1, Sh3glb1, Pmepa1, Map4, Pik3r1, Pdgfb, Gpx1, Dnajb1, Rhob, Tuba1a, Plek, Vamp8, Myh9, Rgs2, Eef1a1, Dleu2, Cdc42, Picalm, Marcks, Bmp2k, Sfpq, Dynlt1c, Lcp1, Ccr5, Pam16, Ier3, Hnrnpa2b1, Dynlt1b, Ncoa3, Anapc11, …
GO:0051716	cellular response to stimulus	6.4832e-05	2.20968e-08	148	366	8459	31150	0	0	Skil, Ywhah, Atp6v0c, Zfand5, Ddit3, Kctd12, Fos, Hspa1a, Itch, Pmepa1, Rnf149, Ifngr1, Gm4841, Cyren, Junb, Plek, Eef1a1, Gpr34, Bmp2k, Dynlt1c, Lcp1, Gabarap, Hbp1, Ccl12, Ubb, Mef2c, Ucp2, Gsk3b, Rps16, Ccl4, Mt1, Rin2, Egr1, Bcl2a1d, Jund, Dusp6, Dctpp1, Srgap2, Cd81, Klf2, Sgk1, Errfi1, Rpl11, Serinc3, Pafah1b1, Akap13, Rpl24, Jun, Gng5, Exoc4, Dhx9, Lgmn, Havcr2, Sfpq, Atf3, Klf6, Sub1, Rpl…
GO:0051179	localization	7.08462e-05	2.41466e-08	107	366	5474	31150	0	0	Aif1, Cfl1, Dnaja1, Hspa5, Hk2, Tmsb10, mt-Cytb, Rac1, Arl4c, Tmsb4x, Hexb, Actb, Spi1, Ywhah, Nnt, Map3k8, Atp6v0c, Atox1, Bloc1s1, P2ry12, Sem1, Bbip1, Zfp36l1, Ddit3, Hspa1a, Tnf, Camk1, Ttr, Cebpb, Sh3glb1, Map4, Pik3r1, Sec61b, Pdgfb, Ifngr1, Sept2, mt-Nd4, Tgfbr2, Iscu, Plek, Cdc42, Picalm, Bmp2k, mt-Co1, Dynlt1c, Lcp1, Ccr5, Pam16, Gabarap, Frmd4a, Pofut2, Hbp1, Ccl12, Ubb, Styx, Srp54b, M…
GO:2001242	regulation of intrinsic apoptotic signaling pathway	8.37747e-05	2.85531e-08	14	366	178	31150	0	0	Erp29, Dnaja1, Sfpq, Ddit3, Rpl11, Serinc3, Skil, Gpx1, Rpl26, Eno1, Sh3glb1, Ubb, Mcl1, Tpt1
GO:0001944	vasculature development	8.41082e-05	2.86667e-08	30	366	799	31150	0	0	Hpgd, Hk2, Mef2c, Pdgfb, Socs3, Spi1, Gpx1, Ncl, Rhob, Tgfbr2, Junb, Cflar, Myh9, Cx3cr1, Rin2, Egr1, Cdc42, Zfand5, Zfp36l1, Klf2, Ddit3, Qk, Glul, Errfi1, Btg1, Jun, Tnf, Mtdh, Ccl12, Adamts1
GO:0034248	regulation of cellular amide metabolic process	8.87571e-05	3.02512e-08	22	366	456	31150	0	0	Rps3a1, Rpl38, Sarnp, Ifngr1, Dhx9, Zfp706, Ncl, Rgs2, Dph1, Aars, Picalm, Btg2, Zfp36l1, Eif1, Qk, Bc1, Pabpc1, Zfp36, Tnf, Rpl26, Fxr1, Zfp36l2
GO:0045934	negative regulation of nucleobase-containing compound metabolic process	9.50306e-05	3.23894e-08	44	366	1511	31150	0	0	Mef2a, Mef2c, Skil, Spi1, Zfp706, Txnip, Eno1, Hspa8, Maf, Egr1, Jund, Sap18, Zeb2, H1f0, Btg2, Klf2, Ddit3, Tle4, Fam220a, Jun, Tnf, Zfp36, Cebpb, Dusp1, Chd4, Sarnp, Pdgfb, Cggbp1, Dhx9, Dnajb1, Cebpd, Cyren, Rpl23, Ddx5, Atf3, Sfpq, Hist1h1e, Sub1, Pam16, Ier3, Hnrnpa2b1, Pabpc1, Mtdh, Hbp1
GO:0051649	establishment of localization in cell	0.000103371	3.5232e-08	56	366	2194	31150	0	0	Cfl1, Srp54b, Hspa5, Hk2, Rac1, Arl4c, Ucp2, Mef2c, Gsk3b, Actb, Spi1, Ywhah, Cltc, Txnip, Hspa8, Bloc1s1, P2ry12, Sem1, Cd81, Kxd1, Rpl11, Sec62, Pafah1b1, Akap13, Mkks, Hspa1a, Camk1, Sh3glb1, Exoc4, Erp29, Map4, Pik3r1, Sec61b, Sarnp, Dhx9, Emd, Rhob, Iscu, Plek, Vamp8, Myh9, Cdc42, Marcks, Ddx5, Picalm, Sfpq, Dynlt1c, Lcp1, Laptm5, Pam16, Ier3, Dynlt1b, Hnrnpa2b1, Rab43, Styx, Ubb
GO:0010557	positive regulation of macromolecule biosynthetic process	0.000106985	3.6464e-08	50	366	1850	31150	0	0	Mef2a, Mef2c, Mgat4a, Tmsb4x, Gsk3b, Hexb, Actb, Spi1, Ywhah, Maf, Egr1, Jund, Tlr7, Zeb2, Scand1, Klf2, Cd81, Ddit3, Vps72, Fos, Ptma, Taf9, Jun, Tnf, Ier2, Camk1, Rpl26, Cebpb, Cebpz, Ccl3, Chd4, Rps3a1, Pik3r1, Pdgfb, Dhx9, Elob, Mettl23, Cebpd, Ncl, Junb, Picalm, Ddx5, Atf3, Sfpq, Klf6, Sub1, Pabpc1, Ncoa3, Mafb, Fxr1
GO:0044265	cellular macromolecule catabolic process	0.000111648	3.80531e-08	34	366	1001	31150	0	0	Ntan1, Hspa5, Gsk3b, Ctsl, Ubc, Btg2, Zfp36l1, Ddit3, Rpl11, Hspa1a, Taf9, Zfp36, Itch, Rps27a, Sec61b, Rnf149, Dhx9, Exosc6, Rpl23, Ddx5, Rnaset2b, Rnf13, Laptm5, Gabarap, Pam16, Pabpc1, Anapc11, Fxr1, Uba52, Usp50, Styx, Zfp36l2, Rnaset2a, Ubb
GO:0007049	cell cycle	0.000125766	4.28649e-08	49	366	1803	31150	0	0	Aif1, Cfl1, Gsk3b, Actb, Skil, Ywhah, Cltc, Map3k8, Txnip, Hspa8, Gadd45gip1, Jund, Btg2, Zfp36l1, Ddit3, Vps72, Sgk1, Pafah1b1, Rpl24, Hspa1a, Btg1, Jun, Tnf, Camk1, Rpl26, Dusp1, Sh3glb1, Exoc4, Hpgd, Map4, Pdgfb, Sept2, Lgmn, Rhob, Tuba1a, Junb, Myh9, Rgs2, Rpl23, Cdc42, Sfpq, Sipa1, Ier3, Dynlt1b, Anapc11, Ccl12, Adamts1, Zfp36l2, Ubb
GO:0050896	response to stimulus	0.000127376	4.34136e-08	171	366	10330	31150	0	0	Skil, Ywhah, Atp6v0c, Atox1, Zfand5, Ddit3, Kctd12, Fos, Hspa1a, Itch, Pmepa1, Rnf149, Ifngr1, Gm4841, Cyren, Junb, Plek, Exosc6, Eef1a1, Gpr34, Bmp2k, Dynlt1c, Lcp1, Gabarap, Fau, Hbp1, Ccl12, Ubb, Ucp2, Mef2c, Gsk3b, Rps16, Ccl4, Ctsl, Mt1, Rin2, Egr1, Bcl2a1d, Jund, Dusp6, C1qc, Dctpp1, Klf2, Cd81, Srgap2, Sgk1, Errfi1, Rpl11, Serinc3, Pafah1b1, Rpl24, Akap13, Jun, Gng5, Exoc4, Dhx9, Lgmn, Cst…
GO:0009056	catabolic process	0.000129188	4.40315e-08	61	366	2507	31150	0	0	Ntan1, Hspa5, Hk2, Gsk3b, Ctsd, Sat1, Hexb, Ywhah, Nnt, Cltc, Ctsl, Ubc, Eno1, Hspa8, Dctpp1, Btg2, Cd81, Zfp36l1, Ddit3, Rpl11, Pafah1b1, Hspa1a, Taf9, Tnf, Zfp36, Sh3glb1, Itch, Hpgd, Blvrb, Rps27a, Sec61b, Rnf149, Dhx9, Gpx1, Lgmn, Exosc6, Vamp8, Rpl23, Prdx1, Ddx5, Rnf13, Rnaset2b, Laptm5, Pam16, Gabarap, Ier3, Pabpc1, Anapc11, Scoc, Mtdh, Rab43, Fxr1, Pgam1, Uba52, Usp50, Ctss, Ubb, Rnaset2a…
GO:0045597	positive regulation of cell differentiation	0.000135045	4.60277e-08	34	366	1009	31150	0	0	Rac1, Mef2c, Tmsb4x, Gsk3b, Socs3, Actb, Skil, Rin2, Jund, Zeb2, Zfp36l1, Sgk1, Fos, Pafah1b1, Hspa1a, Btg1, Jun, Zfp36, Tnf, Camk1, Cebpb, Ccl3, Sh3glb1, Pik3r1, Cebpd, Junb, Tgfbr2, Cx3cr1, Cdc42, Marcks, Picalm, Ccr5, Ncoa3, Tyrobp
GO:0070848	response to growth factor	0.000138263	4.71245e-08	27	366	680	31150	0	0	Hpgd, Cfl1, Hspa5, Mef2c, Gsk3b, Pdgfb, Skil, Spi1, Emd, Lgmn, Ncl, Tgfbr2, Coro1b, Cflar, Eef1a1, Egr1, Zeb2, Ddx5, Zfp36l1, Ddit3, Fos, Jun, Zfp36, Ier2, Sh3glb1, Pmepa1, Zfp36l2
GO:0006366	transcription by RNA polymerase II	0.000141329	4.81695e-08	62	366	2574	31150	0	0	Bmyc, Mef2a, Mef2c, Gsk3b, Hexb, Actb, Skil, Spi1, Zfp433, Gtf2b, Txnip, Eno1, Maf, Tsc22d4, Egr1, Jund, Tlr7, Zeb2, Btg2, Klf2, Cd81, Ddit3, Tle4, Fos, Fam220a, Tsc22d3, Jmjd1c, Ptma, Taf9, Jun, Tnf, Ier2, Zfp36, Camk1, Cebpb, Cebpz, Ccl3, Chd4, Pik3r1, Sarnp, Cggbp1, Dhx9, Elob, Dnajb1, Mettl23, Cebpd, Ncl, Junb, Zfp787, Rpl23, Ddx5, Sfpq, Atf3, Klf6, Sub1, Hist1h1e, Hnrnpa2b1, Polr2l, Ncoa3, M…
GO:0007165	signal transduction	0.000166043	5.65928e-08	121	366	6564	31150	0	0	Aif1, Cfl1, Fgd2, Dnaja1, Hspa5, Rac1, Skil, Spi1, Rgs10, Ywhah, Map3k8, Atp6v0c, Eno1, P2ry12, Zfand5, Zfp36l1, Ddit3, Kctd12, Tle4, Fos, Tnf, Camk1, Rpl26, Cebpb, Ccl3, Sh3glb1, Itch, Pmepa1, Hpgd, Pik3r1, Pdgfb, Rnf149, Ifngr1, Sept2, Gpx1, Tgfbr2, Plek, Cx3cr1, Rpl23, Cdc42, Gpr34, Bmp2k, Dynlt1c, Lcp1, Ccr5, Pam16, Gabarap, Hbp1, Tagap, Ccl12, Styx, Ubb, Zfp36l2, Mef2a, Mef2c, Rgs1, Gsk3b, S…
GO:1901700	response to oxygen-containing compound	0.0001663	5.66803e-08	48	366	1763	31150	0	0	Cfl1, mt-Cytb, Rac1, Ucp2, Slc38a2, Mef2c, Gsk3b, Socs3, P2ry6, Actb, Spi1, Rgs10, Cflar, Mt1, P2ry12, Egr1, Zfp36l1, Sgk1, Fos, Ovca2, Jun, Tnf, Zfp36, Cebpb, Ly86, Hpgd, Pik3r1, Pdgfb, Gpx1, Lgmn, Rhob, Ncl, Rpl36al, Tgfbr2, Cx3cr1, Rpl23, Prdx1, Marcks, Havcr2, Glul, Sipa1, Ccr5, mt-Nd1, Ncoa3, Tra2b, Mtdh, Ccl12, Cd14
GO:0006417	regulation of translation	0.000181214	6.17635e-08	20	366	396	31150	0	0	Rps3a1, Rpl38, Sarnp, Dhx9, Zfp706, Ncl, Rgs2, Dph1, Aars, Btg2, Zfp36l1, Eif1, Qk, Bc1, Pabpc1, Zfp36, Tnf, Rpl26, Fxr1, Zfp36l2
GO:1901216	positive regulation of neuron death	0.000182071	6.20556e-08	12	366	133	31150	0	0	Picalm, Ddit3, Fos, Gsk3b, Jun, C1qa, Tnf, Tyrobp, Ccl3, Egr1, Mcl1, Cdc42
GO:0010629	negative regulation of gene expression	0.000183589	6.2573e-08	37	366	1174	31150	0	0	Aif1, Rac1, Mef2c, Gsk3b, Spi1, H3f3b, Gstp2, Sap18, H1f0, Btg2, Zfp36l1, Klf2, Ddit3, Errfi1, Bc1, Mkks, Zfp36, Tnf, Clec4a2, Chd4, Erp29, Pdgfb, Dhx9, Lgmn, Ncl, Exosc6, Rgs2, Cx3cr1, Ddx5, Picalm, Havcr2, Laptm5, Hnrnpa2b1, Pabpc1, Tyrobp, Fxr1, Zfp36l2
GO:0043484	regulation of RNA splicing	0.000190313	6.48649e-08	14	366	190	31150	0	0	Ddx5, Slc38a2, Pik3r1, Malat1, Qk, Mbnl1, Clk1, Hnrnpa2b1, Taf9, Tra2b, Ncl, Fxr1, Hspa8, Sap18
GO:0006796	phosphate-containing compound metabolic process	0.000203494	6.93571e-08	65	366	2785	31150	0	0	Aif1, Cfl1, Fgd2, Dnaja1, Hk2, Rac1, Hexb, Clk1, Actb, Nnt, Map3k8, Eno1, mt-Nd2, Fam220a, Ptpn18, Tnf, Camk1, mt-Co2, Sh3glb1, Pmepa1, Pik3r1, Pdgfb, Dpm3, mt-Nd4, Tgfbr2, Plek, Eef1a1, Cx3cr1, Ndufa7, Cdc42, Bmp2k, Pgam1, Mef2c, Socs3, Gsk3b, P2ry6, mt-Nd4l, Ndufa2, Hspa8, Gstp2, Egr1, Dusp6, Tlr7, Zeb2, Dctpp1, Cd81, Sgk1, Errfi1, Akap13, Serinc3, Atp5o, Jun, Taf9, Pip4p1, Dusp1, mt-Atp6, Erp2…
GO:0048659	smooth muscle cell proliferation	0.000216888	7.39223e-08	14	366	192	31150	0	0	Hpgd, Aif1, Mef2c, Pik3r1, Ddit3, Gsk3b, Pdgfb, P2ry6, Jun, Tnf, Tgfbr2, Gstp2, Egr1, Adamts1
GO:0009719	response to endogenous stimulus	0.000239798	8.17309e-08	44	366	1561	31150	0	0	Cfl1, Dnaja1, Hspa5, mt-Cytb, Rac1, Mef2c, Gsk3b, Socs3, P2ry6, Actb, Skil, Spi1, Ywhah, Coro1b, Cflar, P2ry12, Egr1, Zeb2, Cd81, Zfp36l1, Ddit3, Sgk1, Fos, Akap13, Mkks, Jun, Tnf, Ier2, Zfp36, Cebpb, Pmepa1, Hpgd, Pik3r1, Pdgfb, Lgmn, Ncl, Tgfbr2, Eef1a1, Rpl23, Marcks, Ddx5, Ncoa3, Cd9, Zfp36l2
GO:0002376	immune system process	0.000246187	8.39084e-08	71	366	3177	31150	0	0	Aif1, Rps24, Rac1, Mir142hg, Actb, Skil, Spi1, Map3k8, P2ry12, Zfp36l1, Fos, Tsc22d3, Tnf, Cebpb, Ccl3, Itch, Pik3r1, Pdgfb, Ifngr1, Gpx1, Cyren, Tgfbr2, Junb, Exosc6, Cx3cr1, Cdc42, Picalm, Lcp1, Ccr5, Fau, Ccl12, Zfp36l2, Srp54b, Mef2c, Gsk3b, Ccl4, Ctsl, C1qb, Hspa8, Egr1, Bcl2a1d, Jund, Tlr7, C1qc, Cd81, Klf2, Pafah1b1, Serinc3, Jun, Zfp36, Clec4a2, Dusp1, Bcl2a1a, Ly86, Dhx9, Lgmn, C1qa, Ceb…
GO:0043523	regulation of neuron apoptotic process	0.000252022	8.5897e-08	17	366	293	31150	0	0	Mef2c, Gsk3b, Lgmn, Cx3cr1, Mt1, Egr1, Cdc42, Aars, Btg2, Ddit3, Jun, Tnf, Tyrobp, Cebpb, Ccl3, Ccl12, Mcl1
GO:0051402	neuron apoptotic process	0.000254528	8.67513e-08	18	366	329	31150	0	0	Mef2c, Gsk3b, Gpx1, Lgmn, Cx3cr1, Mt1, Egr1, Cdc42, Aars, Btg2, Ddit3, Jun, Tnf, Tyrobp, Cebpb, Ccl3, Ccl12, Mcl1
GO:0006793	phosphorus metabolic process	0.000271772	9.26284e-08	65	366	2807	31150	0	0	Aif1, Cfl1, Fgd2, Dnaja1, Hk2, Rac1, Hexb, Clk1, Actb, Nnt, Map3k8, Eno1, mt-Nd2, Fam220a, Ptpn18, Tnf, Camk1, mt-Co2, Sh3glb1, Pmepa1, Pik3r1, Pdgfb, Dpm3, mt-Nd4, Tgfbr2, Plek, Eef1a1, Cx3cr1, Ndufa7, Cdc42, Bmp2k, Pgam1, Mef2c, Socs3, Gsk3b, P2ry6, mt-Nd4l, Ndufa2, Hspa8, Gstp2, Egr1, Dusp6, Tlr7, Zeb2, Dctpp1, Cd81, Sgk1, Errfi1, Akap13, Serinc3, Atp5o, Jun, Taf9, Pip4p1, Dusp1, mt-Atp6, Erp2…
GO:0043085	positive regulation of catalytic activity	0.000279158	9.5146e-08	35	366	1091	31150	0	0	Fgd2, Rac1, Mef2c, Rgs1, Gsk3b, Ctsd, Rgs10, Ccl4, Cflar, Hspa8, Egr1, Zeb2, Srgap2, Cd81, Akap13, Btg1, Tnf, Camk1, Ccl3, Sh3glb1, Erp29, Pdgfb, Dhx9, Lgmn, Tgfbr2, Plek, Iscu, Cdc42, Marcks, Picalm, Sipa1, Laptm5, Hnrnpa2b1, Ccl12, Usp50
GO:1901701	cellular response to oxygen-containing compound	0.000279299	9.51941e-08	40	366	1352	31150	0	0	Cfl1, Rac1, Ucp2, Slc38a2, Mef2c, Gsk3b, Socs3, P2ry6, Actb, Spi1, Rgs10, Cflar, Mt1, P2ry12, Egr1, Zfp36l1, Sgk1, Fos, Jun, Tnf, Zfp36, Cebpb, Ly86, Pik3r1, Pdgfb, Gpx1, Lgmn, Rhob, Ncl, Cx3cr1, Rpl23, Prdx1, Marcks, Havcr2, Sipa1, Ncoa3, Tra2b, Mtdh, Ccl12, Cd14
GO:0045893	positive regulation of DNA-templated transcription	0.000279496	9.52611e-08	45	366	1625	31150	0	0	Mef2a, Mef2c, Tmsb4x, Gsk3b, Hexb, Actb, Spi1, Ywhah, Maf, Egr1, Jund, Tlr7, Zeb2, Scand1, Klf2, Cd81, Ddit3, Vps72, Fos, Ptma, Taf9, Jun, Tnf, Ier2, Camk1, Cebpb, Cebpz, Ccl3, Chd4, Pik3r1, Pdgfb, Elob, Dhx9, Mettl23, Cebpd, Ncl, Junb, Ddx5, Picalm, Atf3, Sfpq, Klf6, Sub1, Ncoa3, Mafb
GO:1903508	positive regulation of nucleic acid-templated transcription	0.000279496	9.52611e-08	45	366	1625	31150	0	0	Mef2a, Mef2c, Tmsb4x, Gsk3b, Hexb, Actb, Spi1, Ywhah, Maf, Egr1, Jund, Tlr7, Zeb2, Scand1, Klf2, Cd81, Ddit3, Vps72, Fos, Ptma, Taf9, Jun, Tnf, Ier2, Camk1, Cebpb, Cebpz, Ccl3, Chd4, Pik3r1, Pdgfb, Elob, Dhx9, Mettl23, Cebpd, Ncl, Junb, Ddx5, Picalm, Atf3, Sfpq, Klf6, Sub1, Ncoa3, Mafb
GO:0045184	establishment of protein localization	0.000280074	9.54581e-08	46	366	1681	31150	0	0	Cfl1, Srp54b, Dnaja1, Hspa5, Hk2, Rac1, Arl4c, Ucp2, Gsk3b, Ctsd, Ywhah, Cltc, Txnip, Hspa8, Cd81, Ddit3, Rpl11, Sec62, Pafah1b1, Tnf, Camk1, Sh3glb1, Rrbp1, Exoc4, Erp29, Pik3r1, Sec61b, Emd, Rhob, Vamp8, Plek, Myh9, Cdc42, Marcks, Ddx5, Picalm, Dynlt1c, Lcp1, Glul, Laptm5, Pam16, Gabarap, Dynlt1b, Frmd4a, Rab43, Styx
GO:0030099	myeloid cell differentiation	0.000287052	9.78363e-08	21	366	447	31150	0	0	Srp54b, Mef2c, Pik3r1, Gsk3b, Spi1, Tgfbr2, Junb, Myh9, C1qc, Zfp36l1, Cd81, Klf2, Fos, Pafah1b1, Jun, Zfp36, Tnf, Tyrobp, Mafb, Cebpb, Ccl3
GO:0044248	cellular catabolic process	0.000287171	9.78769e-08	52	366	2026	31150	0	0	Ntan1, Hspa5, Hk2, Gsk3b, Ctsd, Hexb, Nnt, Cltc, Ctsl, Ubc, Hspa8, Dctpp1, Btg2, Zfp36l1, Ddit3, Rpl11, Hspa1a, Taf9, Tnf, Zfp36, Sh3glb1, Itch, Blvrb, Rps27a, Sec61b, Rnf149, Dhx9, Gpx1, Lgmn, Exosc6, Vamp8, Rpl23, Prdx1, Ddx5, Rnf13, Rnaset2b, Laptm5, Pam16, Gabarap, Pabpc1, Anapc11, Scoc, Mtdh, Rab43, Fxr1, Uba52, Usp50, Rnaset2a, Ubb, Zfp36l2, Styx, Mcl1
GO:0048870	cell motility	0.000294544	1.0039e-07	48	366	1797	31150	0	0	Aif1, Cfl1, Dnaja1, Hspa5, Tmsb10, Rac1, Mef2c, Tmsb4x, Gsk3b, P2ry6, Hexb, Actb, Spi1, Ccl4, Coro1b, Gstp2, Rin2, P2ry12, Egr1, Zeb2, Zfand5, Cd81, Srgap2, Ddit3, Pafah1b1, Mkks, Jun, Tnf, Ier2, Dusp1, Ccl3, Pik3r1, Pdgfb, Gpx1, Lgmn, Rhob, Tgfbr2, Myh9, Ttll3, Selplg, Cx3cr1, Cdc42, Lcp1, Glul, Ccr5, Cd9, Ccl12, Adamts1
GO:0034097	response to cytokine	0.000304734	1.03863e-07	35	366	1095	31150	0	0	Cfl1, Hspa5, Hk2, Gsk3b, Socs3, Spi1, Rps16, Ccl4, Eno1, Egr1, Zfp36l1, Tle4, Pafah1b1, Mkks, Taf9, Zfp36, Tnf, Cebpb, Dusp1, Ccl3, Pdgfb, Dhx9, Ifngr1, Gm4841, Ncl, Vamp8, Cx3cr1, Cdc42, Klf6, Laptm5, Rab43, Ccl12, Cd14, Mcl1, Zfp36l2
GO:1902680	positive regulation of RNA biosynthetic process	0.000310396	1.05793e-07	45	366	1631	31150	0	0	Mef2a, Mef2c, Tmsb4x, Gsk3b, Hexb, Actb, Spi1, Ywhah, Maf, Egr1, Jund, Tlr7, Zeb2, Scand1, Klf2, Cd81, Ddit3, Vps72, Fos, Ptma, Taf9, Jun, Tnf, Ier2, Camk1, Cebpb, Cebpz, Ccl3, Chd4, Pik3r1, Pdgfb, Elob, Dhx9, Mettl23, Cebpd, Ncl, Junb, Ddx5, Picalm, Atf3, Sfpq, Klf6, Sub1, Ncoa3, Mafb
GO:0006357	regulation of transcription by RNA polymerase II	0.000337712	1.15103e-07	60	366	2515	31150	0	0	Bmyc, Mef2a, Mef2c, Gsk3b, Hexb, Actb, Skil, Spi1, Zfp433, Txnip, Eno1, Maf, Tsc22d4, Egr1, Jund, Tlr7, Zeb2, Btg2, Klf2, Cd81, Ddit3, Tle4, Fos, Fam220a, Tsc22d3, Jmjd1c, Ptma, Taf9, Jun, Tnf, Ier2, Zfp36, Camk1, Cebpb, Cebpz, Ccl3, Chd4, Pik3r1, Sarnp, Cggbp1, Dhx9, Elob, Dnajb1, Mettl23, Cebpd, Ncl, Junb, Zfp787, Rpl23, Ddx5, Atf3, Sfpq, Klf6, Sub1, Hist1h1e, Hnrnpa2b1, Ncoa3, Mtdh, Mafb, Hbp1
GO:0007399	nervous system development	0.000337712	1.15103e-07	60	366	2515	31150	0	0	Cfl1, Hspa5, Mef2a, Rac1, Mef2c, Gsk3b, Hexb, Actb, Skil, Ywhah, Cflar, Bloc1s1, P2ry12, Aars, Zeb2, Uqcrq, Btg2, Zfp36l1, Srgap2, Sgk1, Fos, Pafah1b1, Rpl24, Mkks, Hspa1a, Jun, Tnf, Ier2, Camk1, Cebpb, Ccl3, Sh3glb1, Exoc4, Wdr89, Map4, Pik3r1, Pdgfb, Mbnl1, Ifngr1, Sept2, C1qa, Tgfbr2, Rgs2, Eef1a1, Cx3cr1, Dleu2, Cdc42, Picalm, Marcks, Dynlt1c, Qk, Ccr5, Dynlt1b, Tra2b, Cd9, Tyrobp, Mafb, Ccl1…
GO:0051248	negative regulation of protein metabolic process	0.000339791	1.15811e-07	35	366	1100	31150	0	0	Dnaja1, Gsk3b, Socs3, Actb, Spi1, Nnt, Cflar, Gstp2, Dusp6, Bcl2a1d, Btg2, Zfp36l1, Errfi1, Rpl11, Cstb, Bc1, Taf9, Jun, Tnf, Zfp36, Dusp1, Pmepa1, Pik3r1, Gpx1, Dhx9, Ncl, Cst3, Rgs2, Rpl23, Picalm, Stk38, Pabpc1, Fxr1, Styx, Zfp36l2
GO:0015980	energy derivation by oxidation of organic compounds	0.000364408	1.24202e-07	18	366	337	31150	0	0	mt-Atp6, Uqcrb, mt-Cytb, Gsk3b, mt-Nd4l, mt-Nd4, Ndufa2, Iscu, Bloc1s1, Ndufa7, Gadd45gip1, mt-Nd2, Uqcrq, mt-Co1, mt-Co3, Atp5o, mt-Nd1, mt-Co2
GO:0001568	blood vessel development	0.000385415	1.31362e-07	28	366	762	31150	0	0	Hpgd, Hk2, Mef2c, Pdgfb, Socs3, Spi1, Gpx1, Ncl, Rhob, Tgfbr2, Junb, Cflar, Myh9, Cx3cr1, Rin2, Egr1, Cdc42, Zfp36l1, Klf2, Ddit3, Qk, Glul, Btg1, Jun, Tnf, Mtdh, Ccl12, Adamts1
GO:0042273	ribosomal large subunit biogenesis	0.000392792	1.33876e-07	9	366	70	31150	0	0	Rpl35a, Rpl35, Rpl38, Rpl11, Rpl6, Nsa2, Rpl24, Nip7, Rpl26
GO:0051094	positive regulation of developmental process	0.000397437	1.35459e-07	43	366	1534	31150	0	0	Cfl1, Hspa5, Hk2, Rac1, Mef2c, Tmsb4x, Gsk3b, Socs3, Actb, Skil, Coro1b, Rin2, Jund, Zeb2, Zfp36l1, Sgk1, Fos, Pafah1b1, Mkks, Hspa1a, Btg1, Jun, Tnf, Zfp36, Camk1, Cebpb, Ccl3, Sh3glb1, Pik3r1, Pdgfb, Cebpd, Rhob, Junb, Tgfbr2, Exosc6, Cx3cr1, Cdc42, Marcks, Picalm, Ccr5, Ncoa3, Tyrobp, Mtdh
GO:0030030	cell projection organization	0.000400446	1.36485e-07	46	366	1702	31150	0	0	Aif1, Cfl1, Fgd2, Hspa5, Mef2a, Rac1, Mef2c, Gsk3b, Actb, Skil, Ywhah, Coro1b, Cflar, Bloc1s1, P2ry12, Zeb2, Btg2, Bbip1, Srgap2, Sgk1, Pafah1b1, Mkks, Rpl24, Jun, Camk1, Sh3glb1, Map4, Pik3r1, Pdgfb, Sept2, Lgmn, Plek, Ttll3, Eef1a1, Rgs2, Myh9, Dleu2, Cdc42, Marcks, Picalm, Dynlt1c, Ccr5, Dynlt1b, Fxr1, Adamts1, Ubb
GO:1901575	organic substance catabolic process	0.000409582	1.39599e-07	53	366	2108	31150	0	0	Ntan1, Hspa5, Hk2, Gsk3b, Ctsd, Sat1, Hexb, Ywhah, Ctsl, Ubc, Eno1, Hspa8, Dctpp1, Btg2, Cd81, Zfp36l1, Ddit3, Rpl11, Pafah1b1, Hspa1a, Taf9, Tnf, Zfp36, Sh3glb1, Itch, Hpgd, Blvrb, Rps27a, Sec61b, Rnf149, Dhx9, Gpx1, Lgmn, Exosc6, Rpl23, Ddx5, Rnf13, Rnaset2b, Laptm5, Pam16, Gabarap, Ier3, Pabpc1, Anapc11, Fxr1, Pgam1, Uba52, Usp50, Ctss, Ubb, Rnaset2a, Zfp36l2, Styx
GO:0050808	synapse organization	0.000411943	1.40403e-07	22	366	498	31150	0	0	Chd4, Cfl1, Mef2c, Pik3r1, Malat1, Gsk3b, Pdgfb, Actb, Lgmn, C1qa, Tuba1a, C1qb, Hspa8, Cx3cr1, Cdc42, C1qc, Marcks, Picalm, Srgap2, Pafah1b1, Tnf, Camk1
GO:0071702	organic substance transport	0.000414937	1.41424e-07	59	366	2469	31150	0	0	Cfl1, Srp54b, Dnaja1, Hspa5, Hk2, Mef2a, Rac1, Arl4c, Ucp2, Slc38a2, Gsk3b, Actb, Ywhah, Cltc, Txnip, Hspa8, P2ry12, Sem1, Zfp36l1, Cd81, Rpl11, Sec62, Pafah1b1, Tnf, Zfp36, Camk1, Sh3glb1, Exoc4, Rrbp1, Erp29, Pik3r1, Sec61b, Sarnp, Dhx9, Sept2, Emd, Rhob, Tgfbr2, Plek, Vamp8, Myh9, Rgs2, Cdc42, Picalm, Marcks, Ddx5, Dynlt1c, Lcp1, Glul, Qk, Laptm5, Pam16, Gabarap, Dynlt1b, Hnrnpa2b1, Frmd4a, Ra…
GO:0072359	circulatory system development	0.00042297	1.44162e-07	37	366	1214	31150	0	0	Hk2, Mef2a, Rac1, Mef2c, Gsk3b, Socs3, Spi1, Cflar, Rin2, Egr1, Dusp6, Zfand5, Klf2, Zfp36l1, Ddit3, Errfi1, Akap13, Btg1, Jun, Tnf, Gng5, Hpgd, Pdgfb, Gpx1, Rhob, Ncl, Junb, Tgfbr2, Rgs2, Myh9, Cx3cr1, Cdc42, Glul, Qk, Mtdh, Ccl12, Adamts1
GO:2001244	positive regulation of intrinsic apoptotic signaling pathway	0.000445192	1.51736e-07	9	366	71	31150	0	0	Sfpq, Ddit3, Rpl11, Serinc3, Skil, Rpl26, Sh3glb1, Ubb, Mcl1
GO:0120036	plasma membrane bounded cell projection organization	0.000510725	1.74071e-07	45	366	1660	31150	0	0	Aif1, Cfl1, Fgd2, Hspa5, Mef2a, Rac1, Mef2c, Gsk3b, Actb, Skil, Ywhah, Coro1b, Cflar, Bloc1s1, P2ry12, Zeb2, Btg2, Bbip1, Srgap2, Sgk1, Pafah1b1, Mkks, Rpl24, Jun, Camk1, Sh3glb1, Map4, Pik3r1, Sept2, Lgmn, Plek, Ttll3, Eef1a1, Rgs2, Myh9, Dleu2, Cdc42, Marcks, Picalm, Dynlt1c, Ccr5, Dynlt1b, Fxr1, Adamts1, Ubb
GO:0009968	negative regulation of signal transduction	0.000605608	2.0641e-07	38	366	1285	31150	0	0	Dnaja1, Hspa5, Rgs1, Gsk3b, Socs3, Skil, Spi1, Rgs10, Cflar, Eno1, Gstp2, Egr1, Tpt1, Dusp6, Ddit3, Tle4, Errfi1, Pafah1b1, Tnf, Dusp1, Sh3glb1, Itch, Pmepa1, Rnf149, Gpx1, Emd, Lgmn, Ncl, Plek, Rgs2, Cx3cr1, Atf3, Laptm5, Pam16, Dynlt1b, Stk38, Ier3, Mcl1
GO:0015031	protein transport	0.000617467	2.10452e-07	43	366	1559	31150	0	0	Cfl1, Srp54b, Dnaja1, Hspa5, Rac1, Arl4c, Ucp2, Gsk3b, Ywhah, Cltc, Txnip, Hspa8, Cd81, Rpl11, Sec62, Pafah1b1, Tnf, Camk1, Sh3glb1, Rrbp1, Exoc4, Erp29, Pik3r1, Sec61b, Emd, Rhob, Vamp8, Plek, Myh9, Cdc42, Marcks, Ddx5, Picalm, Dynlt1c, Lcp1, Glul, Laptm5, Gabarap, Pam16, Dynlt1b, Frmd4a, Rab43, Styx
GO:0071495	cellular response to endogenous stimulus	0.000657623	2.24139e-07	39	366	1343	31150	0	0	Cfl1, Dnaja1, Hspa5, Rac1, Mef2c, Gsk3b, Socs3, P2ry6, Actb, Skil, Spi1, Ywhah, Coro1b, Cflar, P2ry12, Egr1, Zeb2, Zfp36l1, Sgk1, Fos, Akap13, Mkks, Jun, Tnf, Zfp36, Cebpb, Pmepa1, Hpgd, Pik3r1, Pdgfb, Lgmn, Ncl, Tgfbr2, Eef1a1, Rpl23, Marcks, Ddx5, Ncoa3, Zfp36l2
GO:0051726	regulation of cell cycle	0.000694681	2.36769e-07	34	366	1082	31150	0	0	Aif1, Actb, Skil, Ywhah, Cltc, Hspa8, Jund, Btg2, Zfp36l1, Ddit3, Vps72, Sgk1, Pafah1b1, Rpl24, Hspa1a, Btg1, Jun, Tnf, Rpl26, Sh3glb1, Hpgd, Pdgfb, Lgmn, Rhob, Junb, Rpl23, Cdc42, Sfpq, Sipa1, Ier3, Anapc11, Ccl12, Zfp36l2, Adamts1
GO:0097529	myeloid leukocyte migration	0.000694816	2.36815e-07	15	366	244	31150	0	0	Aif1, Rac1, Cd81, Pik3r1, Pdgfb, Pafah1b1, Spi1, Lgmn, Ccl4, Cd9, Dusp1, Cx3cr1, Ccl3, Ccl12, P2ry12
GO:0030316	osteoclast differentiation	0.000709256	2.41737e-07	11	366	123	31150	0	0	Cd81, Pik3r1, Fos, Gsk3b, Pafah1b1, Tnf, Junb, Tyrobp, Mafb, Cebpb, Ccl3
GO:1990874	vascular associated smooth muscle cell proliferation	0.000720436	2.45547e-07	9	366	75	31150	0	0	Hpgd, Mef2c, Ddit3, Pdgfb, P2ry6, Jun, Tnf, Gstp2, Adamts1
GO:0008380	RNA splicing	0.000789323	2.69026e-07	20	366	434	31150	0	0	Slc38a2, Pik3r1, Malat1, Mbnl1, Clk1, Dhx9, Ncl, Hspa8, Sap18, Ddx5, Sfpq, Qk, Prpf4b, Hnrnpa2b1, Pabpc1, Taf9, Tra2b, Mfap1a, Fxr1, Mfap1b
GO:0009888	tissue development	0.000823831	2.80788e-07	52	366	2096	31150	0	0	Cfl1, Mef2a, Rac1, Mef2c, Rpl38, Gsk3b, Socs3, Ctsd, Actb, Skil, Spi1, Ctsl, Cflar, Txnip, Maf, Egr1, Tpt1, Zeb2, Zfand5, Btg2, Klf2, Zfp36l1, Errfi1, Fos, Pafah1b1, Akap13, Mkks, Jmjd1c, Btg1, Jun, Tnf, Zfp36, Cebpb, Dusp1, Exoc4, Pdgfb, Mbnl1, Gpx1, Emd, Rhob, Tgfbr2, Junb, Rgs2, Cdc42, Marcks, Ddx5, Bmp2k, Atf3, Ncoa3, Pofut2, Mafb, Ubb
GO:2000026	regulation of multicellular organismal development	0.000856427	2.91898e-07	43	366	1578	31150	0	0	Cfl1, Hspa5, Hk2, Mef2c, Gsk3b, Actb, Skil, Spi1, Ywhah, Maf, Dusp6, Zeb2, C1qc, Klf2, Zfp36l1, Sgk1, Errfi1, Fos, Pafah1b1, Btg1, Jun, Tnf, Zfp36, Cebpb, Ccl3, Sh3glb1, Pik3r1, Rhob, Tgfbr2, Rgs2, Cx3cr1, Marcks, Picalm, Bmp2k, Glul, Ccr5, Dynlt1b, Ncoa3, Tyrobp, Mtdh, Mafb, Adamts1, Zfp36l2
GO:0070371	ERK1 and ERK2 cascade	0.000889595	3.03202e-07	18	366	358	31150	0	0	Pdgfb, P2ry6, Ccl4, Cflar, Atp6v0c, Gstp2, Dusp6, Atf3, Havcr2, Zfp36l1, Errfi1, Dynlt1b, Jun, Dusp1, Ccl3, Ccl12, Styx, Zfp36l2
GO:0033043	regulation of organelle organization	0.000919474	3.13386e-07	36	366	1200	31150	0	0	Cfl1, Tmsb10, Rac1, Mef2c, Tmsb4x, Gsk3b, Actb, H3f3b, Ywhah, Cltc, Coro1b, Zeb2, Sgk1, Pafah1b1, Akap13, Mkks, Hspa1a, Tnf, Sh3glb1, Map4, Pik3r1, Pdgfb, Gpx1, Rhob, Plek, Myh9, Cdc42, Sfpq, Dynlt1c, Lcp1, Pam16, Ier3, Dynlt1b, Hnrnpa2b1, Anapc11, Arpc4
GO:0120035	regulation of plasma membrane bounded cell projection organization	0.000921754	3.14163e-07	27	366	748	31150	0	0	Cfl1, Hspa5, Map4, Rac1, Pik3r1, Gsk3b, Skil, Ywhah, Coro1b, Cflar, Rgs2, Eef1a1, P2ry12, Dleu2, Cdc42, Zeb2, Marcks, Picalm, Dynlt1c, Sgk1, Ccr5, Pafah1b1, Dynlt1b, Camk1, Fxr1, Sh3glb1, Adamts1
GO:0036211	protein modification process	0.000946962	3.22755e-07	74	366	3486	31150	0	0	Aif1, Cfl1, Fgd2, Dnaja1, Hspa5, Rac1, Mgat4a, Clk1, Actb, Spi1, Nnt, Map3k8, Bloc1s1, Dph1, Btg2, Fam220a, Ptpn18, Jmjd1c, Tnf, Camk1, Itch, Pmepa1, Chd4, Pik3r1, Pdgfb, Gpx1, Dpm3, Tgfbr2, Ttll3, Cx3cr1, Rpl23, Cdc42, Bmp2k, Gabarap, Pofut2, Uba52, Ubb, Socs3, Gsk3b, Gtf2b, Ubc, Hspa8, Gstp2, Egr1, Dusp6, Tlr7, Zeb2, Cd81, Sgk1, Vps72, Errfi1, Rpl11, Akap13, Taf9, Jun, Btg1, Dusp1, Erp29, Nmt1,…
GO:0048660	regulation of smooth muscle cell proliferation	0.000973284	3.31726e-07	13	366	185	31150	0	0	Hpgd, Aif1, Mef2c, Pik3r1, Gsk3b, Pdgfb, P2ry6, Jun, Tnf, Tgfbr2, Gstp2, Egr1, Adamts1
GO:0071345	cellular response to cytokine stimulus	0.00098554	3.35903e-07	32	366	996	31150	0	0	Cfl1, Hspa5, Hk2, Gsk3b, Socs3, Spi1, Rps16, Ccl4, Eno1, Egr1, Zfp36l1, Tle4, Pafah1b1, Mkks, Zfp36, Tnf, Cebpb, Dusp1, Ccl3, Pdgfb, Dhx9, Ifngr1, Gm4841, Ncl, Vamp8, Cx3cr1, Cdc42, Klf6, Laptm5, Rab43, Ccl12, Zfp36l2
GO:0050684	regulation of mRNA processing	0.00104779	3.5712e-07	12	366	156	31150	0	0	Ddx5, Zfp36l1, Malat1, Qk, Mbnl1, Dhx9, Hnrnpa2b1, Ncl, Tra2b, Fxr1, Hspa8, Sap18
GO:2000112	regulation of cellular macromolecule biosynthetic process	0.00106711	3.63704e-07	21	366	484	31150	0	0	Rps3a1, Mgat4a, Rpl38, Sarnp, Dhx9, Zfp706, Ncl, Rgs2, Dph1, Aars, Btg2, Zfp36l1, Eif1, Qk, Bc1, Pabpc1, Zfp36, Tnf, Rpl26, Fxr1, Zfp36l2
GO:0022411	cellular component disassembly	0.00109123	3.71926e-07	20	366	443	31150	0	0	Cfl1, Hk2, Pik3r1, Gsk3b, C1qa, Plek, Vamp8, C1qb, Myh9, Hspa8, Cx3cr1, Rpl23, C1qc, Sgk1, Lcp1, Pam16, Gabarap, Pafah1b1, Tnf, Ctss
GO:0043409	negative regulation of MAPK cascade	0.00110118	3.75316e-07	13	366	187	31150	0	0	Dnaja1, Atf3, Errfi1, Gsk3b, Pafah1b1, Rnf149, Stk38, Dynlt1b, Dusp1, Rgs2, Gstp2, Itch, Dusp6
GO:0016477	cell migration	0.00120007	4.09023e-07	43	366	1598	31150	0	0	Aif1, Cfl1, Hspa5, Tmsb10, Rac1, Mef2c, Tmsb4x, Gsk3b, P2ry6, Hexb, Spi1, Ccl4, Coro1b, Gstp2, Rin2, P2ry12, Egr1, Zeb2, Zfand5, Srgap2, Cd81, Ddit3, Pafah1b1, Jun, Tnf, Dusp1, Ccl3, Pik3r1, Pdgfb, Gpx1, Lgmn, Rhob, Tgfbr2, Selplg, Myh9, Cx3cr1, Cdc42, Lcp1, Glul, Ccr5, Cd9, Ccl12, Adamts1
GO:0071363	cellular response to growth factor stimulus	0.00121554	4.14293e-07	25	366	665	31150	0	0	Hpgd, Cfl1, Hspa5, Mef2c, Gsk3b, Pdgfb, Skil, Spi1, Emd, Lgmn, Ncl, Tgfbr2, Coro1b, Cflar, Eef1a1, Egr1, Zeb2, Ddx5, Zfp36l1, Fos, Jun, Zfp36, Sh3glb1, Pmepa1, Zfp36l2
GO:0019220	regulation of phosphate metabolic process	0.00132368	4.51154e-07	40	366	1436	31150	0	0	Aif1, Fgd2, Dnaja1, Rac1, Mef2c, Gsk3b, Socs3, P2ry6, Actb, Nnt, Eno1, Gstp2, Egr1, Dusp6, Tlr7, Zeb2, Cd81, Errfi1, Akap13, Jun, Tnf, Camk1, mt-Co2, Dusp1, Sh3glb1, Pmepa1, Erp29, Pik3r1, Pdgfb, Ncl, Tgfbr2, Plek, Eef1a1, Rgs2, Cx3cr1, Cdc42, Marcks, Stk38, Ier3, Fxr1
GO:0051174	regulation of phosphorus metabolic process	0.00134723	4.59179e-07	40	366	1437	31150	0	0	Aif1, Fgd2, Dnaja1, Rac1, Mef2c, Gsk3b, Socs3, P2ry6, Actb, Nnt, Eno1, Gstp2, Egr1, Dusp6, Tlr7, Zeb2, Cd81, Errfi1, Akap13, Jun, Tnf, Camk1, mt-Co2, Dusp1, Sh3glb1, Pmepa1, Erp29, Pik3r1, Pdgfb, Ncl, Tgfbr2, Plek, Eef1a1, Rgs2, Cx3cr1, Cdc42, Marcks, Stk38, Ier3, Fxr1
GO:0031344	regulation of cell projection organization	0.00139034	4.73872e-07	27	366	764	31150	0	0	Cfl1, Hspa5, Map4, Rac1, Pik3r1, Gsk3b, Skil, Ywhah, Coro1b, Cflar, Rgs2, Eef1a1, P2ry12, Dleu2, Cdc42, Zeb2, Marcks, Picalm, Dynlt1c, Sgk1, Ccr5, Pafah1b1, Dynlt1b, Camk1, Fxr1, Sh3glb1, Adamts1
GO:0046034	ATP metabolic process	0.0014372	4.89843e-07	14	366	224	31150	0	0	mt-Atp6, Hk2, mt-Nd4l, Ier3, Atp5o, mt-Nd1, mt-Nd4, Ndufa2, mt-Co2, Eno1, Hspa8, Pgam1, Ndufa7, mt-Nd2
GO:0000122	negative regulation of transcription by RNA polymerase II	0.00152017	5.18122e-07	31	366	965	31150	0	0	Chd4, Mef2a, Mef2c, Sarnp, Cggbp1, Skil, Spi1, Dnajb1, Txnip, Eno1, Maf, Rpl23, Egr1, Jund, Zeb2, Ddx5, Sfpq, Atf3, Btg2, Klf2, Ddit3, Hist1h1e, Tle4, Fam220a, Hnrnpa2b1, Jun, Tnf, Zfp36, Mtdh, Cebpb, Hbp1
GO:0006754	ATP biosynthetic process	0.00152525	5.19853e-07	10	366	106	31150	0	0	mt-Atp6, mt-Nd4l, Atp5o, mt-Nd1, mt-Nd4, Ndufa2, mt-Co2, Eno1, Ndufa7, mt-Nd2
GO:0048513	animal organ development	0.00159471	5.43527e-07	78	366	3799	31150	0	0	Cfl1, Hspa5, Rac1, Man1a2, Eif2s2, Actb, Skil, Spi1, Maf, P2ry12, Uqcrq, Zfand5, Btg2, Zfp36l1, Fos, Jmjd1c, Tnf, Cebpb, Ccl3, Pik3r1, Pdgfb, Mbnl1, Gpx1, Rpl13, Tgfbr2, Junb, Cx3cr1, Cdc42, Picalm, Bmp2k, Pofut2, Adamts1, Ubb, Zfp36l2, Srp54b, Mef2a, Mef2c, Rpl38, Gsk3b, Ctsd, Socs3, H3f3b, Ctsl, C1qb, Txnip, Cflar, Egr1, Bcl2a1d, Aars, Dusp6, Zeb2, C1qc, Srgap2, Cd81, Klf2, Errfi1, Akap13, Mkks…
GO:0045637	regulation of myeloid cell differentiation	0.00159965	5.4521e-07	14	366	226	31150	0	0	C1qc, Zfp36l1, Mef2c, Pik3r1, Fos, Gsk3b, Spi1, Jun, Tnf, Zfp36, Tyrobp, Cebpb, Mafb, Ccl3
GO:0001774	microglial cell activation	0.00162228	5.52923e-07	7	366	42	31150	0	0	Aif1, Jun, Tnf, C1qa, Tyrobp, Cx3cr1, Ifngr1
GO:0002548	monocyte chemotaxis	0.00168994	5.75984e-07	8	366	61	31150	0	0	Aif1, Pdgfb, Lgmn, Ccl4, Dusp1, Ccl3, Cx3cr1, Ccl12
GO:0022008	neurogenesis	0.00173755	5.92211e-07	48	366	1910	31150	0	0	Cfl1, Hspa5, Mef2a, Rac1, Mef2c, Gsk3b, Hexb, Actb, Skil, Ywhah, Cflar, Bloc1s1, P2ry12, Zeb2, Uqcrq, Btg2, Srgap2, Sgk1, Pafah1b1, Rpl24, Hspa1a, Jun, Tnf, Ier2, Camk1, Cebpb, Ccl3, Sh3glb1, Exoc4, Map4, Pdgfb, Sept2, Ifngr1, C1qa, Eef1a1, Rgs2, Cx3cr1, Dleu2, Cdc42, Marcks, Picalm, Dynlt1c, Ccr5, Dynlt1b, Cd9, Ccl12, Adamts1, Ubb
GO:0043412	macromolecule modification	0.0017581	5.99215e-07	76	366	3675	31150	0	0	Aif1, Cfl1, Fgd2, Dnaja1, Hspa5, Rac1, Mgat4a, Clk1, Actb, Spi1, Nnt, Map3k8, Bloc1s1, Dph1, Btg2, Fam220a, Ptpn18, Jmjd1c, Tnf, Camk1, Itch, Pmepa1, Chd4, Pik3r1, Pdgfb, Gpx1, Dpm3, Tgfbr2, Exosc6, Ttll3, Cx3cr1, Rpl23, Cdc42, Bmp2k, Gabarap, Pofut2, Uba52, Ubb, Socs3, Gsk3b, Gtf2b, Ubc, Hspa8, Gstp2, Egr1, Aars, Dusp6, Tlr7, Zeb2, Cd81, Sgk1, Vps72, Errfi1, Rpl11, Akap13, Taf9, Jun, Btg1, Dusp1…
GO:0042255	ribosome assembly	0.00192058	6.54596e-07	8	366	62	31150	0	0	Rpl38, Rpl11, Rpl6, Rpl24, Nip7, Rps27, Rps28, Rpsa
GO:0008625	extrinsic apoptotic signaling pathway via death domain receptors	0.00192455	6.55946e-07	9	366	84	31150	0	0	Atf3, Pik3r1, Gsk3b, Gabarap, Skil, Spi1, Gpx1, Tnf, Cflar
GO:0048661	positive regulation of smooth muscle cell proliferation	0.00197887	6.74461e-07	10	366	109	31150	0	0	Hpgd, Aif1, Gsk3b, Pdgfb, P2ry6, Jun, Tnf, Tgfbr2, Egr1, Adamts1
GO:0048646	anatomical structure formation involved in morphogenesis	0.00199148	6.78759e-07	36	366	1240	31150	0	0	Cfl1, Hk2, Mef2a, Mef2c, Gsk3b, Skil, Cflar, Zeb2, Cd81, Klf2, Pafah1b1, Akap13, Ptpn18, Btg1, Jun, Tnf, Camk1, Dusp1, Gng5, Exoc4, Gpx1, Rhob, Ncl, Junb, Tgfbr2, Myh9, Cx3cr1, Cdc42, Glul, Tyrobp, Mtdh, Cd9, Mafb, Pofut2, Ccl12, Adamts1
GO:0033002	muscle cell proliferation	0.00208573	7.10882e-07	15	366	266	31150	0	0	Hpgd, Aif1, Mef2c, Pik3r1, Ddit3, Gsk3b, Pdgfb, P2ry6, Jun, Tnf, Tgfbr2, Cflar, Gstp2, Egr1, Adamts1
GO:0007154	cell communication	0.00215427	7.34242e-07	126	366	7244	31150	0	0	Aif1, Cfl1, Fgd2, Dnaja1, Hspa5, Rac1, Skil, Spi1, Rgs10, Ywhah, Map3k8, Atp6v0c, Eno1, P2ry12, Zfand5, Zfp36l1, Ddit3, Kctd12, Tle4, Fos, Tnf, Camk1, Rpl26, Cebpb, Ccl3, Sh3glb1, Itch, Pmepa1, Hpgd, Pik3r1, Pdgfb, Rnf149, Ifngr1, Sept2, Gpx1, Tgfbr2, Plek, Cx3cr1, Rpl23, Cdc42, Gpr34, Bmp2k, Dynlt1c, Lcp1, Ccr5, Pam16, Gabarap, Hbp1, Tagap, Ccl12, Styx, Ubb, Zfp36l2, Mef2a, Mef2c, Ucp2, Rgs1, Gs…
GO:0051338	regulation of transferase activity	0.00218324	7.44116e-07	28	366	831	31150	0	0	Erp29, Fgd2, Dnaja1, Rac1, Pik3r1, Gsk3b, Pdgfb, Actb, Tgfbr2, Rgs2, Eef1a1, Gstp2, Rpl23, Egr1, Cdc42, Zeb2, Marcks, Cd81, Errfi1, Rpl11, Akap13, Stk38, Hnrnpa2b1, Tnf, Zfp36, Camk1, Dusp1, Sh3glb1
GO:0014909	smooth muscle cell migration	0.00234313	7.98613e-07	10	366	111	31150	0	0	Aif1, Mef2c, Ddit3, Tmsb4x, Pdgfb, P2ry6, Coro1b, Gstp2, Egr1, Adamts1
GO:0032760	positive regulation of tumor necrosis factor production	0.00234313	7.98613e-07	10	366	111	31150	0	0	Havcr2, Pik3r1, Ccr5, Ifngr1, Dhx9, Ccl4, Ncl, Tyrobp, Ccl3, Cd14
GO:0032501	multicellular organismal process	0.00235119	8.0136e-07	146	366	8776	31150	0	0	Man1a2, Eif2s2, Skil, Ywhah, Maf, Bloc1s1, Uqcrq, Zfand5, Bbip1, Ddit3, Fos, Bc1, Hspa1a, Itch, Ifngr1, Rpl13, Cyren, Junb, Plek, Exosc6, Eef1a1, Picalm, Bmp2k, Dynlt1c, Pofut2, Ccl12, Ubb, Mef2c, Ucp2, Rpl38, Gsk3b, Zfp706, Ccl4, Ctsl, Rin2, Egr1, Bcl2a1d, Jund, Dusp6, C1qc, Srgap2, Cd81, Klf2, Sgk1, Errfi1, Cstb, Pafah1b1, Akap13, Rpl24, Jun, Btg1, Gng5, Exoc4, Wdr89, Nmt1, Dhx9, Lgmn, Selplg, …
GO:0050900	leukocyte migration	0.00264597	9.01831e-07	18	366	386	31150	0	0	Aif1, Rac1, Pik3r1, Pdgfb, Spi1, Lgmn, Ccl4, Selplg, Cx3cr1, P2ry12, Cdc42, Cd81, Pafah1b1, Tnf, Cd9, Dusp1, Ccl3, Ccl12
GO:1903557	positive regulation of tumor necrosis factor superfamily cytokine production	0.00276466	9.42283e-07	10	366	113	31150	0	0	Havcr2, Pik3r1, Ccr5, Ifngr1, Dhx9, Ccl4, Ncl, Tyrobp, Ccl3, Cd14
GO:0042776	proton motive force-driven mitochondrial ATP synthesis	0.0027806	9.47717e-07	8	366	65	31150	0	0	mt-Atp6, mt-Nd4l, Atp5o, mt-Nd1, mt-Nd4, Ndufa2, Ndufa7, mt-Nd2
GO:0070727	cellular macromolecule localization	0.00280662	9.56586e-07	58	366	2553	31150	0	0	Cfl1, Srp54b, Dnaja1, Hspa5, Hk2, Tmsb10, Rac1, Arl4c, Ucp2, Tmsb4x, Gsk3b, Ctsd, Actb, Spi1, Ywhah, Cltc, Coro1b, Txnip, Hspa8, Bbip1, Cd81, Zfp36l1, Ddit3, Sgk1, Rpl11, Sec62, Pafah1b1, Tnf, Zfp36, Camk1, Sh3glb1, Exoc4, Rrbp1, Erp29, Pik3r1, Sec61b, Dhx9, Sept2, Emd, Rhob, Plek, Vamp8, Myh9, Cdc42, Picalm, Marcks, Ddx5, Dynlt1c, Lcp1, Glul, Laptm5, Pam16, Gabarap, Dynlt1b, Tyrobp, Frmd4a, Rab4…
GO:0045944	positive regulation of transcription by RNA polymerase II	0.00283552	9.66435e-07	36	366	1259	31150	0	0	Mef2a, Mef2c, Gsk3b, Hexb, Spi1, Maf, Egr1, Jund, Tlr7, Zeb2, Cd81, Klf2, Ddit3, Fos, Ptma, Taf9, Jun, Tnf, Ier2, Camk1, Cebpb, Cebpz, Ccl3, Pik3r1, Elob, Dhx9, Mettl23, Ncl, Cebpd, Junb, Atf3, Sfpq, Klf6, Sub1, Ncoa3, Mafb
GO:0043525	positive regulation of neuron apoptotic process	0.00286629	9.76923e-07	9	366	88	31150	0	0	Ddit3, Gsk3b, Jun, Tnf, Tyrobp, Ccl3, Egr1, Mcl1, Cdc42
GO:0001667	ameboidal-type cell migration	0.00292714	9.97661e-07	20	366	472	31150	0	0	Cfl1, Rac1, Mef2c, Pdgfb, Gpx1, Lgmn, Rhob, Tgfbr2, Coro1b, Myh9, Rin2, P2ry12, Cdc42, Zeb2, Zfand5, Srgap2, Glul, Pafah1b1, Jun, Tnf
GO:0045892	negative regulation of DNA-templated transcription	0.0029415	1.00256e-06	36	366	1261	31150	0	0	Mef2a, Mef2c, Skil, Spi1, Zfp706, Txnip, Eno1, Hspa8, Maf, Egr1, Jund, Sap18, Zeb2, Btg2, Klf2, Ddit3, Tle4, Fam220a, Jun, Tnf, Zfp36, Cebpb, Chd4, Sarnp, Pdgfb, Cggbp1, Dnajb1, Cebpd, Rpl23, Ddx5, Atf3, Sfpq, Hist1h1e, Hnrnpa2b1, Mtdh, Hbp1
GO:0010648	negative regulation of cell communication	0.00297203	1.01296e-06	39	366	1427	31150	0	0	Dnaja1, Hspa5, Ucp2, Rgs1, Gsk3b, Socs3, Skil, Spi1, Rgs10, Cflar, Eno1, Gstp2, Egr1, Tpt1, Dusp6, Ddit3, Tle4, Errfi1, Pafah1b1, Tnf, Dusp1, Sh3glb1, Itch, Pmepa1, Rnf149, Gpx1, Emd, Lgmn, Ncl, Plek, Rgs2, Cx3cr1, Atf3, Laptm5, Pam16, Dynlt1b, Stk38, Ier3, Mcl1
GO:0033036	macromolecule localization	0.00299183	1.01971e-06	65	366	3003	31150	0	0	Cfl1, Dnaja1, Hspa5, Hk2, Tmsb10, Rac1, Arl4c, Tmsb4x, Hexb, Actb, Spi1, Ywhah, Sem1, Bbip1, Zfp36l1, Ddit3, Tnf, Camk1, Sh3glb1, Pik3r1, Sec61b, Sept2, Tgfbr2, Plek, Cdc42, Picalm, Dynlt1c, Lcp1, Pam16, Gabarap, Frmd4a, Hbp1, Styx, Srp54b, Ucp2, Ctsd, Gsk3b, Coro1b, Cltc, Txnip, Hspa8, Cd81, Sgk1, Rpl11, Pafah1b1, Sec62, Zfp36, Rrbp1, Exoc4, Erp29, Sarnp, Dhx9, Emd, Rhob, Vamp8, Myh9, Ddx5, Marc…
GO:2000145	regulation of cell motility	0.0030226	1.0302e-06	32	366	1049	31150	0	0	Aif1, Cfl1, Hspa5, Tmsb10, Rac1, Mef2c, Tmsb4x, Gsk3b, P2ry6, Spi1, Coro1b, Gstp2, Rin2, P2ry12, Egr1, Srgap2, Cd81, Mkks, Jun, Tnf, Dusp1, Pik3r1, Pdgfb, Lgmn, Rhob, Tgfbr2, Cx3cr1, Glul, Ccr5, Cd9, Ccl12, Adamts1
GO:0002269	leukocyte activation involved in inflammatory response	0.00309131	1.05362e-06	7	366	46	31150	0	0	Aif1, Jun, Tnf, C1qa, Tyrobp, Cx3cr1, Ifngr1
GO:1903507	negative regulation of nucleic acid-templated transcription	0.00316462	1.0786e-06	36	366	1265	31150	0	0	Mef2a, Mef2c, Skil, Spi1, Zfp706, Txnip, Eno1, Hspa8, Maf, Egr1, Jund, Sap18, Zeb2, Btg2, Klf2, Ddit3, Tle4, Fam220a, Jun, Tnf, Zfp36, Cebpb, Chd4, Sarnp, Pdgfb, Cggbp1, Dnajb1, Cebpd, Rpl23, Ddx5, Atf3, Sfpq, Hist1h1e, Hnrnpa2b1, Mtdh, Hbp1
GO:0009141	nucleoside triphosphate metabolic process	0.00316605	1.07909e-06	15	366	275	31150	0	0	mt-Atp6, Dctpp1, Hk2, mt-Nd4l, Ier3, Atp5o, mt-Nd1, mt-Nd4, Ndufa2, mt-Co2, Eno1, Hspa8, Pgam1, Ndufa7, mt-Nd2
GO:0023057	negative regulation of signaling	0.00318178	1.08445e-06	39	366	1431	31150	0	0	Dnaja1, Hspa5, Ucp2, Rgs1, Gsk3b, Socs3, Skil, Spi1, Rgs10, Cflar, Eno1, Gstp2, Egr1, Tpt1, Dusp6, Ddit3, Tle4, Errfi1, Pafah1b1, Tnf, Dusp1, Sh3glb1, Itch, Pmepa1, Rnf149, Gpx1, Emd, Lgmn, Ncl, Plek, Rgs2, Cx3cr1, Atf3, Laptm5, Pam16, Dynlt1b, Stk38, Ier3, Mcl1
GO:1902679	negative regulation of RNA biosynthetic process	0.00322281	1.09843e-06	36	366	1266	31150	0	0	Mef2a, Mef2c, Skil, Spi1, Zfp706, Txnip, Eno1, Hspa8, Maf, Egr1, Jund, Sap18, Zeb2, Btg2, Klf2, Ddit3, Tle4, Fam220a, Jun, Tnf, Zfp36, Cebpb, Chd4, Sarnp, Pdgfb, Cggbp1, Dnajb1, Cebpd, Rpl23, Ddx5, Atf3, Sfpq, Hist1h1e, Hnrnpa2b1, Mtdh, Hbp1
GO:0002761	regulation of myeloid leukocyte differentiation	0.00322521	1.09925e-06	11	366	143	31150	0	0	C1qc, Zfp36l1, Pik3r1, Fos, Gsk3b, Jun, Tnf, Tyrobp, Mafb, Cebpb, Ccl3
GO:0008630	intrinsic apoptotic signaling pathway in response to DNA damage	0.00325094	1.10802e-06	10	366	115	31150	0	0	Pik3r1, Skil, Ier3, Bcl2a1b, Tnf, Rpl26, Bcl2a1a, Bcl2a1d, Mcl1, Tpt1
GO:0097191	extrinsic apoptotic signaling pathway	0.00328047	1.11809e-06	14	366	240	31150	0	0	Atf3, Pik3r1, Gsk3b, Gabarap, Skil, Spi1, Gpx1, Bcl2a1b, Tnf, Cflar, Gstp2, Bcl2a1a, Bcl2a1d, Mcl1
GO:0051253	negative regulation of RNA metabolic process	0.00345267	1.17678e-06	38	366	1380	31150	0	0	Mef2a, Mef2c, Skil, Spi1, Zfp706, Txnip, Eno1, Hspa8, Maf, Egr1, Jund, Sap18, Zeb2, Btg2, Klf2, Ddit3, Tle4, Fam220a, Jun, Tnf, Zfp36, Cebpb, Chd4, Sarnp, Pdgfb, Cggbp1, Dhx9, Dnajb1, Cebpd, Rpl23, Ddx5, Atf3, Sfpq, Hist1h1e, Hnrnpa2b1, Pabpc1, Mtdh, Hbp1
GO:0016358	dendrite development	0.00355111	1.21033e-06	16	366	315	31150	0	0	Cfl1, Mef2a, Rac1, Mef2c, Gsk3b, Ywhah, Cdc42, Marcks, Picalm, Srgap2, Dynlt1c, Sgk1, Pafah1b1, Dynlt1b, Camk1, Sh3glb1
GO:0002520	immune system development	0.00375357	1.27933e-06	34	366	1166	31150	0	0	Srp54b, Mef2c, Gsk3b, Actb, Spi1, Ctsl, Egr1, Bcl2a1d, C1qc, Klf2, Zfp36l1, Cd81, Fos, Pafah1b1, Jun, Tnf, Zfp36, Cebpb, Ccl3, Itch, Pik3r1, Cebpd, Cyren, Junb, Tgfbr2, Exosc6, Selplg, Myh9, Picalm, Havcr2, Laptm5, Tyrobp, Mafb, Zfp36l2
GO:0009206	purine ribonucleoside triphosphate biosynthetic process	0.00381024	1.29865e-06	10	366	117	31150	0	0	mt-Atp6, mt-Nd4l, Atp5o, mt-Nd1, mt-Nd4, Ndufa2, mt-Co2, Eno1, Ndufa7, mt-Nd2
GO:1903311	regulation of mRNA metabolic process	0.00401833	1.36957e-06	16	366	318	31150	0	0	Malat1, Mbnl1, Dhx9, Ncl, Hspa8, Sap18, Ddx5, Btg2, Zfp36l1, Qk, Hnrnpa2b1, Pabpc1, Zfp36, Tra2b, Fxr1, Zfp36l2
GO:0009145	purine nucleoside triphosphate biosynthetic process	0.00412008	1.40425e-06	10	366	118	31150	0	0	mt-Atp6, mt-Nd4l, Atp5o, mt-Nd1, mt-Nd4, Ndufa2, mt-Co2, Eno1, Ndufa7, mt-Nd2
GO:0032652	regulation of interleukin-1 production	0.00412008	1.40425e-06	10	366	118	31150	0	0	Havcr2, Errfi1, Ccr5, Tnf, Tyrobp, Cx3cr1, Gstp2, Ccl3, Egr1, Usp50
GO:0048024	regulation of mRNA splicing, via spliceosome	0.00412008	1.40425e-06	10	366	118	31150	0	0	Ddx5, Malat1, Qk, Mbnl1, Hnrnpa2b1, Ncl, Tra2b, Fxr1, Hspa8, Sap18
GO:0023052	signaling	0.00418687	1.42702e-06	124	366	7182	31150	0	0	Aif1, Cfl1, Fgd2, Dnaja1, Hspa5, Rac1, Skil, Spi1, Rgs10, Ywhah, Map3k8, Atp6v0c, Eno1, P2ry12, Zfand5, Zfp36l1, Ddit3, Kctd12, Tle4, Fos, Tnf, Camk1, Rpl26, Cebpb, Ccl3, Sh3glb1, Itch, Pmepa1, Hpgd, Pik3r1, Pdgfb, Rnf149, Ifngr1, Sept2, Gpx1, Tgfbr2, Plek, Cx3cr1, Rpl23, Cdc42, Gpr34, Bmp2k, Dynlt1c, Lcp1, Ccr5, Pam16, Gabarap, Hbp1, Tagap, Ccl12, Styx, Ubb, Zfp36l2, Mef2a, Mef2c, Ucp2, Rgs1, Gs…
GO:0072593	reactive oxygen species metabolic process	0.00418693	1.42704e-06	14	366	245	31150	0	0	Hk2, Pdgfb, Ier3, Gpx1, Nnt, Tnf, Tgfbr2, mt-Co2, Tyrobp, Cflar, Eef1a1, Hbp1, Prdx1, mt-Nd2
GO:0051247	positive regulation of protein metabolic process	0.00426899	1.45501e-06	40	366	1505	31150	0	0	Aif1, Cfl1, Fgd2, Hspa5, Rac1, Mgat4a, Gsk3b, Ctsd, Cflar, Eno1, Hspa8, Egr1, Zeb2, Cd81, Klf2, Akap13, Hspa1a, Tnf, Camk1, Rpl26, Itch, Rps3a1, Erp29, Pik3r1, Pdgfb, Dhx9, Ifngr1, Lgmn, Tgfbr2, Myh9, Cx3cr1, Marcks, Picalm, Laptm5, Gabarap, Ier3, Pabpc1, Fxr1, Usp50, Ubb
GO:0034660	ncRNA metabolic process	0.00470044	1.60206e-06	23	366	622	31150	0	0	Rps24, Pdgfb, Spi1, Rps16, Rps28, Ncl, Exosc6, Rps27rt, Egr1, Aars, Ddx5, Rpl35a, Rpl35, Fos, Rpl11, Nsa2, Hnrnpa2b1, Jun, Polr2l, Rps8, Rps27, Tnf, Rpl26
GO:0045445	myoblast differentiation	0.00480624	1.63812e-06	10	366	120	31150	0	0	Ddx5, Zfp36l1, Mef2c, Pik3r1, Ddit3, Mbnl1, Actb, Gpx1, Btg1, Tnf
GO:0061900	glial cell activation	0.00481338	1.64055e-06	7	366	49	31150	0	0	Aif1, Jun, Tnf, C1qa, Tyrobp, Cx3cr1, Ifngr1
GO:0008347	glial cell migration	0.00494196	1.68438e-06	8	366	70	31150	0	0	Srgap2, Pafah1b1, Hexb, Cd9, Ccl3, Cx3cr1, Ccl12, P2ry12
GO:0015986	proton motive force-driven ATP synthesis	0.00494196	1.68438e-06	8	366	70	31150	0	0	mt-Atp6, mt-Nd4l, Atp5o, mt-Nd1, mt-Nd4, Ndufa2, Ndufa7, mt-Nd2
GO:0002521	leukocyte differentiation	0.00496233	1.69132e-06	24	366	671	31150	0	0	Srp54b, Mef2c, Pik3r1, Gsk3b, Actb, Spi1, Tgfbr2, Ctsl, Junb, Egr1, Bcl2a1d, C1qc, Zfp36l1, Cd81, Fos, Laptm5, Pafah1b1, Jun, Tnf, Tyrobp, Mafb, Cebpb, Ccl3, Zfp36l2
GO:0006364	rRNA processing	0.00532515	1.81498e-06	13	366	215	31150	0	0	Rpl35a, Rps24, Rpl35, Rpl11, Nsa2, Rps16, Rps28, Rps27, Rps8, Ncl, Rpl26, Exosc6, Rps27rt
GO:0043618	regulation of transcription from RNA polymerase II promoter in response to stress	0.00554083	1.88849e-06	7	366	50	31150	0	0	Dnajb1, Jun, Atf3, Klf2, Ddit3, Cebpb, Egr1
GO:0009205	purine ribonucleoside triphosphate metabolic process	0.00556584	1.89701e-06	14	366	251	31150	0	0	mt-Atp6, Hk2, mt-Nd4l, Ier3, Atp5o, mt-Nd1, mt-Nd4, Ndufa2, mt-Co2, Eno1, Hspa8, Pgam1, Ndufa7, mt-Nd2
GO:0009201	ribonucleoside triphosphate biosynthetic process	0.00558988	1.90521e-06	10	366	122	31150	0	0	mt-Atp6, mt-Nd4l, Atp5o, mt-Nd1, mt-Nd4, Ndufa2, mt-Co2, Eno1, Ndufa7, mt-Nd2
GO:1904705	regulation of vascular associated smooth muscle cell proliferation	0.00613915	2.09242e-06	8	366	72	31150	0	0	Hpgd, Mef2c, Pdgfb, P2ry6, Jun, Tnf, Gstp2, Adamts1
GO:0048666	neuron development	0.00622357	2.12119e-06	36	366	1303	31150	0	0	Cfl1, Hspa5, Mef2a, Rac1, Mef2c, Gsk3b, Actb, Skil, Ywhah, Cflar, Bloc1s1, Zeb2, Uqcrq, Btg2, Srgap2, Sgk1, Pafah1b1, Rpl24, Jun, Camk1, Sh3glb1, Map4, Pdgfb, Sept2, C1qa, Eef1a1, Rgs2, Dleu2, Cdc42, Marcks, Picalm, Dynlt1c, Ccr5, Dynlt1b, Ubb, Adamts1
GO:0031175	neuron projection development	0.00633244	2.1583e-06	33	366	1140	31150	0	0	Cfl1, Hspa5, Mef2a, Rac1, Mef2c, Gsk3b, Actb, Skil, Ywhah, Cflar, Bloc1s1, Zeb2, Btg2, Srgap2, Sgk1, Pafah1b1, Rpl24, Jun, Camk1, Sh3glb1, Map4, Sept2, Eef1a1, Rgs2, Dleu2, Cdc42, Marcks, Picalm, Dynlt1c, Ccr5, Dynlt1b, Ubb, Adamts1
GO:0051093	negative regulation of developmental process	0.00640943	2.18454e-06	31	366	1034	31150	0	0	Cfl1, Pik3r1, Gsk3b, Pdgfb, Actb, Skil, Spi1, Zfp706, Lgmn, Ywhah, Tgfbr2, Coro1b, Cflar, Rgs2, P2ry12, Tpt1, Dleu2, C1qc, Zfp36l1, Klf2, Ddit3, Ccr5, Laptm5, Dynlt1b, Ncoa3, Zfp36, Tnf, Mafb, Hbp1, Adamts1, Zfp36l2
GO:0032651	regulation of interleukin-1 beta production	0.00653492	2.22731e-06	9	366	97	31150	0	0	Errfi1, Ccr5, Tnf, Tyrobp, Gstp2, Ccl3, Cx3cr1, Egr1, Usp50
GO:1902255	positive regulation of intrinsic apoptotic signaling pathway by p53 class mediator	0.00661597	2.25493e-06	4	366	9	31150	0	0	Rpl26, Rpl11, Sh3glb1, Ubb
GO:0000375	RNA splicing, via transesterification reactions	0.00665638	2.2687e-06	15	366	292	31150	0	0	Ddx5, Sfpq, Malat1, Qk, Mbnl1, Prpf4b, Dhx9, Hnrnpa2b1, Tra2b, Ncl, Mfap1a, Fxr1, Hspa8, Mfap1b, Sap18
GO:0000377	RNA splicing, via transesterification reactions with bulged adenosine as nucleophile	0.00665638	2.2687e-06	15	366	292	31150	0	0	Ddx5, Sfpq, Malat1, Qk, Mbnl1, Prpf4b, Dhx9, Hnrnpa2b1, Tra2b, Ncl, Mfap1a, Fxr1, Hspa8, Mfap1b, Sap18
GO:0000398	mRNA splicing, via spliceosome	0.00665638	2.2687e-06	15	366	292	31150	0	0	Ddx5, Sfpq, Malat1, Qk, Mbnl1, Prpf4b, Dhx9, Hnrnpa2b1, Tra2b, Ncl, Mfap1a, Fxr1, Hspa8, Mfap1b, Sap18
GO:0032612	interleukin-1 production	0.00697347	2.37678e-06	10	366	125	31150	0	0	Havcr2, Errfi1, Ccr5, Tnf, Tyrobp, Cx3cr1, Gstp2, Ccl3, Egr1, Usp50
GO:0009144	purine nucleoside triphosphate metabolic process	0.00733678	2.50061e-06	14	366	257	31150	0	0	mt-Atp6, Hk2, mt-Nd4l, Ier3, Atp5o, mt-Nd1, mt-Nd4, Ndufa2, mt-Co2, Eno1, Hspa8, Pgam1, Ndufa7, mt-Nd2
GO:0009199	ribonucleoside triphosphate metabolic process	0.00733678	2.50061e-06	14	366	257	31150	0	0	mt-Atp6, Hk2, mt-Nd4l, Ier3, Atp5o, mt-Nd1, mt-Nd4, Ndufa2, mt-Co2, Eno1, Hspa8, Pgam1, Ndufa7, mt-Nd2
GO:0006886	intracellular protein transport	0.00747919	2.54914e-06	27	366	835	31150	0	0	Cfl1, Srp54b, Hspa5, Arl4c, Pik3r1, Sec61b, Gsk3b, Emd, Ywhah, Rhob, Cltc, Txnip, Hspa8, Cdc42, Marcks, Ddx5, Cd81, Lcp1, Rpl11, Laptm5, Sec62, Pam16, Camk1, Rab43, Sh3glb1, Styx, Exoc4
GO:0014812	muscle cell migration	0.00749652	2.55505e-06	10	366	126	31150	0	0	Aif1, Mef2c, Ddit3, Tmsb4x, Pdgfb, P2ry6, Coro1b, Gstp2, Egr1, Adamts1
GO:0070372	regulation of ERK1 and ERK2 cascade	0.0075804	2.58364e-06	16	366	334	31150	0	0	Pdgfb, P2ry6, Ccl4, Cflar, Atp6v0c, Gstp2, Dusp6, Atf3, Havcr2, Errfi1, Dynlt1b, Jun, Dusp1, Ccl3, Ccl12, Styx
GO:2001235	positive regulation of apoptotic signaling pathway	0.0075851	2.58524e-06	11	366	156	31150	0	0	Sfpq, Atf3, Ddit3, Rpl11, Serinc3, Skil, Tnf, Rpl26, Sh3glb1, Ubb, Mcl1
GO:0016310	phosphorylation	0.00766483	2.61242e-06	46	366	1894	31150	0	0	Aif1, Cfl1, Fgd2, Dnaja1, Hk2, Rac1, Gsk3b, Socs3, Clk1, Actb, Nnt, Map3k8, Eno1, Hspa8, Gstp2, Egr1, Dusp6, Tlr7, Zeb2, Cd81, Sgk1, Errfi1, Akap13, Taf9, Jun, Tnf, Camk1, Dusp1, Sh3glb1, Pmepa1, Erp29, Pik3r1, Pdgfb, Ncl, Tgfbr2, Eef1a1, Rgs2, Cx3cr1, Cdc42, Marcks, Bmp2k, Ier3, Prpf4b, Stk38, Fxr1, Pgam1
GO:0031098	stress-activated protein kinase signaling cascade	0.0076764	2.61636e-06	14	366	258	31150	0	0	Tlr7, Dnaja1, Zfp36l1, Rnf13, Errfi1, Pafah1b1, Spi1, Zfp36, Tnf, Dusp1, Gstp2, Itch, Prdx1, Cdc42
GO:0033993	response to lipid	0.00768581	2.61957e-06	28	366	887	31150	0	0	Dnaja1, Mef2c, Pik3r1, Gsk3b, P2ry6, Spi1, Ywhah, Rpl36al, Ncl, Tgfbr2, Cflar, Cx3cr1, Ddx5, Havcr2, Zfp36l1, Sgk1, Ovca2, Ccr5, Akap13, Ncoa3, Zfp36, Tnf, Mtdh, Cebpb, Ccl12, Ly86, Cd14, Zfp36l2
GO:0035295	tube development	0.00770739	2.62692e-06	34	366	1205	31150	0	0	Cfl1, Hk2, Man1a2, Mef2c, Ctsd, Spi1, Ctsl, Rin2, Zeb2, Klf2, Zfp36l1, Errfi1, Jmjd1c, Btg1, Jun, Tnf, Hpgd, Pdgfb, Gpx1, Rhob, Ncl, Junb, Tgfbr2, Myh9, Cx3cr1, Cdc42, Marcks, Glul, Qk, Ncoa3, Mtdh, Ccl12, Ubb, Adamts1
GO:0040012	regulation of locomotion	0.0077512	2.64185e-06	32	366	1097	31150	0	0	Aif1, Cfl1, Hspa5, Tmsb10, Rac1, Mef2c, Tmsb4x, Gsk3b, P2ry6, Spi1, Coro1b, Gstp2, Rin2, P2ry12, Egr1, Srgap2, Cd81, Mkks, Jun, Tnf, Dusp1, Pik3r1, Pdgfb, Lgmn, Rhob, Tgfbr2, Cx3cr1, Glul, Ccr5, Cd9, Ccl12, Adamts1
GO:0030334	regulation of cell migration	0.00791442	2.69748e-06	30	366	992	31150	0	0	Aif1, Hspa5, Tmsb10, Rac1, Mef2c, Pik3r1, Tmsb4x, Gsk3b, Pdgfb, P2ry6, Spi1, Lgmn, Rhob, Tgfbr2, Coro1b, Cx3cr1, Gstp2, Rin2, P2ry12, Egr1, Srgap2, Cd81, Glul, Ccr5, Jun, Tnf, Cd9, Dusp1, Ccl12, Adamts1
GO:0032103	positive regulation of response to external stimulus	0.00818003	2.78801e-06	19	366	461	31150	0	0	Aif1, Rac1, Pdgfb, Spi1, Dhx9, Lgmn, Vamp8, Cx3cr1, P2ry12, Sfpq, Havcr2, Cd81, Ccr5, Tnf, Tyrobp, Cebpb, Ccl3, Ly86, Ctss
GO:0001817	regulation of cytokine production	0.00820063	2.79504e-06	26	366	789	31150	0	0	Aif1, Rac1, Pik3r1, Ifngr1, Dhx9, Ccl4, Ncl, Cx3cr1, Gstp2, Egr1, Tlr7, Havcr2, Cd81, Klf2, Ddit3, Errfi1, Ccr5, Laptm5, Zfp36, Tnf, Clec4a2, Tyrobp, Cebpb, Ccl3, Usp50, Cd14
GO:0051493	regulation of cytoskeleton organization	0.00840242	2.86381e-06	21	366	551	31150	0	0	Cfl1, Tmsb10, Rac1, Mef2c, Pik3r1, Tmsb4x, Gsk3b, Rhob, Cltc, Coro1b, Plek, Myh9, Cdc42, Dynlt1c, Sgk1, Akap13, Mkks, Pafah1b1, Dynlt1b, Hspa1a, Arpc4
GO:0014910	regulation of smooth muscle cell migration	0.00843368	2.87446e-06	9	366	100	31150	0	0	Aif1, Mef2c, Tmsb4x, Pdgfb, P2ry6, Coro1b, Gstp2, Egr1, Adamts1
GO:0051129	negative regulation of cellular component organization	0.00848163	2.89081e-06	25	366	741	31150	0	0	Cfl1, Map4, Tmsb10, Pik3r1, Tmsb4x, Gsk3b, Gpx1, H3f3b, Dnajb1, Ywhah, Coro1b, Cflar, Myh9, Hspa8, Cdc42, Dleu2, Picalm, Sgk1, Ccr5, Pam16, Pafah1b1, Mkks, Ier3, Tnf, Pmepa1
GO:0009894	regulation of catabolic process	0.00935337	3.18792e-06	29	366	948	31150	0	0	Hpgd, Gsk3b, Dhx9, Gpx1, Nnt, Rpl23, Btg2, Zfp36l1, Cd81, Ddit3, Rpl11, Laptm5, Pam16, Gabarap, Ier3, Hspa1a, Pabpc1, Taf9, Zfp36, Tnf, Scoc, Mtdh, Fxr1, Sh3glb1, Itch, Zfp36l2, Ubb, Styx, Mcl1
GO:0032101	regulation of response to external stimulus	0.00946643	3.22646e-06	30	366	1001	31150	0	0	Aif1, Rac1, Pdgfb, Socs3, Spi1, Dhx9, Gpx1, Lgmn, Coro1b, Vamp8, Cx3cr1, Gstp2, P2ry12, Sfpq, Havcr2, Cd81, Ccr5, Mkks, Ier3, Zfp36, Tnf, Cd9, Tyrobp, Cebpb, Dusp1, Ccl3, Itch, Ccl12, Ly86, Ctss
GO:0002684	positive regulation of immune system process	0.00984932	3.35696e-06	33	366	1164	31150	0	0	Aif1, Rac1, Mef2c, Gsk3b, Actb, Spi1, C1qb, Hspa8, P2ry12, Bcl2a1d, Jund, Tlr7, C1qc, Zfp36l1, Cd81, Fos, Jun, Tnf, Ccl3, Itch, Pik3r1, Dhx9, Lgmn, C1qa, Tgfbr2, Exosc6, Vamp8, Cx3cr1, Sfpq, Havcr2, Laptm5, Tyrobp, Ccl12
GO:0071216	cellular response to biotic stimulus	0.00988428	3.36888e-06	16	366	341	31150	0	0	Hspa5, Mef2c, Gsk3b, Spi1, Ncl, Txnip, Cx3cr1, Havcr2, Ddit3, Zfp36, Tnf, Mtdh, Cebpb, Ccl12, Ly86, Cd14
GO:0060341	regulation of cellular localization	0.0102144	3.48139e-06	31	366	1058	31150	0	0	Cfl1, Erp29, Dnaja1, Rac1, Ucp2, Pik3r1, Gsk3b, Ctsd, Actb, Spi1, Dhx9, Sept2, Emd, Cltc, Iscu, Vamp8, Cdc42, Picalm, Zfp36l1, Cd81, Lcp1, Sgk1, Glul, Ier3, Zfp36, Tnf, Camk1, Tyrobp, Frmd4a, Sh3glb1, Exoc4
GO:2000377	regulation of reactive oxygen species metabolic process	0.0103043	3.51203e-06	11	366	161	31150	0	0	Hk2, Pdgfb, Ier3, Nnt, Tnf, mt-Co2, Tyrobp, Tgfbr2, Cflar, Eef1a1, Hbp1
GO:0043620	regulation of DNA-templated transcription in response to stress	0.010704	3.64825e-06	7	366	55	31150	0	0	Dnajb1, Jun, Atf3, Klf2, Ddit3, Cebpb, Egr1
GO:0042325	regulation of phosphorylation	0.0107175	3.65285e-06	35	366	1279	31150	0	0	Aif1, Fgd2, Dnaja1, Rac1, Gsk3b, Socs3, Actb, Nnt, Gstp2, Egr1, Dusp6, Tlr7, Zeb2, Cd81, Errfi1, Akap13, Jun, Tnf, Camk1, Dusp1, Sh3glb1, Pmepa1, Erp29, Pik3r1, Pdgfb, Ncl, Tgfbr2, Eef1a1, Rgs2, Cx3cr1, Cdc42, Marcks, Stk38, Ier3, Fxr1
GO:0032611	interleukin-1 beta production	0.0107887	3.67714e-06	9	366	103	31150	0	0	Errfi1, Ccr5, Tnf, Tyrobp, Gstp2, Ccl3, Cx3cr1, Egr1, Usp50
GO:0098883	synapse pruning	0.0109243	3.72334e-06	4	366	10	31150	0.0001	0.02	C1qc, C1qa, C1qb, Cx3cr1
GO:0150146	cell junction disassembly	0.0111436	3.79811e-06	5	366	21	31150	0.0001	0.02	C1qc, C1qa, Pik3r1, C1qb, Cx3cr1
GO:0030162	regulation of proteolysis	0.0112258	3.8261e-06	25	366	753	31150	0.0001	0.02	Cfl1, Pik3r1, Gsk3b, Ctsd, Gpx1, Lgmn, Cflar, Cst3, Eno1, Myh9, Hspa8, Rpl23, Bcl2a1d, Picalm, Rpl11, Cstb, Laptm5, Gabarap, Hspa1a, Taf9, Tnf, Itch, Usp50, Ubb, Styx
GO:0043254	regulation of protein-containing complex assembly	0.0113167	3.85709e-06	18	366	428	31150	0.0001	0.02	Cfl1, Tmsb10, Rac1, Tmsb4x, Gsk3b, H3f3b, Plek, Myh9, P2ry12, Cdc42, Sgk1, Lcp1, Mkks, Tnf, Arpc4, Sh3glb1, Usp50, Pmepa1
GO:0009142	nucleoside triphosphate biosynthetic process	0.0114105	3.88905e-06	10	366	132	31150	0.0001	0.02	mt-Atp6, mt-Nd4l, Atp5o, mt-Nd1, mt-Nd4, Ndufa2, mt-Co2, Eno1, Ndufa7, mt-Nd2
GO:0042116	macrophage activation	0.0116899	3.9843e-06	9	366	104	31150	0.0001	0.02	Aif1, Havcr2, Ifngr1, Jun, C1qa, Tnf, Tyrobp, Cx3cr1, Jund
GO:0008104	protein localization	0.0120034	4.09113e-06	56	366	2547	31150	0.0001	0.02	Cfl1, Srp54b, Dnaja1, Hspa5, Hk2, Tmsb10, Rac1, Arl4c, Ucp2, Tmsb4x, Gsk3b, Ctsd, Actb, Spi1, Ywhah, Cltc, Coro1b, Txnip, Hspa8, Bbip1, Cd81, Ddit3, Sgk1, Rpl11, Sec62, Pafah1b1, Tnf, Camk1, Sh3glb1, Exoc4, Rrbp1, Erp29, Pik3r1, Sec61b, Dhx9, Sept2, Emd, Rhob, Plek, Vamp8, Myh9, Cdc42, Marcks, Ddx5, Picalm, Dynlt1c, Lcp1, Glul, Laptm5, Pam16, Gabarap, Dynlt1b, Tyrobp, Frmd4a, Rab43, Styx
GO:0035239	tube morphogenesis	0.0121589	4.14415e-06	29	366	961	31150	0.0001	0.02	Hpgd, Cfl1, Hk2, Mef2c, Pdgfb, Ctsd, Spi1, Gpx1, Ncl, Rhob, Tgfbr2, Ctsl, Junb, Myh9, Cx3cr1, Rin2, Cdc42, Zeb2, Zfp36l1, Klf2, Qk, Glul, Btg1, Jun, Ncoa3, Tnf, Mtdh, Ccl12, Adamts1
GO:0000380	alternative mRNA splicing, via spliceosome	0.0124597	4.24665e-06	8	366	79	31150	0.0001	0.02	Ddx5, Sfpq, Malat1, Mbnl1, Dhx9, Tra2b, Fxr1, Sap18
GO:0071364	cellular response to epidermal growth factor stimulus	0.0126654	4.31676e-06	6	366	37	31150	0.0001	0.02	Cfl1, Ncl, Zfp36, Zfp36l1, Eef1a1, Zfp36l2
GO:0043549	regulation of kinase activity	0.0130045	4.43235e-06	24	366	710	31150	0.0001	0.02	Erp29, Fgd2, Dnaja1, Rac1, Pik3r1, Gsk3b, Pdgfb, Actb, Tgfbr2, Rgs2, Eef1a1, Gstp2, Egr1, Cdc42, Zeb2, Marcks, Cd81, Errfi1, Akap13, Stk38, Tnf, Camk1, Dusp1, Sh3glb1
GO:0048514	blood vessel morphogenesis	0.0135289	4.61106e-06	23	366	663	31150	0.0001	0.02	Hpgd, Hk2, Pdgfb, Spi1, Gpx1, Ncl, Rhob, Tgfbr2, Junb, Myh9, Cx3cr1, Rin2, Cdc42, Zfp36l1, Klf2, Glul, Qk, Btg1, Jun, Tnf, Mtdh, Ccl12, Adamts1
GO:0043405	regulation of MAP kinase activity	0.0136426	4.64983e-06	12	366	199	31150	0.0001	0.02	Zeb2, Erp29, Fgd2, Dnaja1, Gsk3b, Pdgfb, Akap13, Stk38, Tnf, Rgs2, Dusp1, Gstp2
GO:0001775	cell activation	0.0137524	4.68726e-06	36	366	1350	31150	0.0001	0.02	Aif1, Mef2c, Gsk3b, Actb, Spi1, Ctsl, P2ry12, Egr1, Bcl2a1d, Jund, Zfp36l1, Cd81, Jun, Tnf, Clec4a2, Cebpb, Itch, Pik3r1, Pdgfb, Ifngr1, C1qa, Tgfbr2, Exosc6, Vamp8, Plek, Selplg, Myh9, Cx3cr1, Prdx1, Havcr2, Lcp1, Laptm5, Tyrobp, Cd9, Mafb, Zfp36l2
GO:0001816	cytokine production	0.0140021	4.77235e-06	27	366	864	31150	0.0001	0.02	Aif1, Rac1, Pik3r1, Ifngr1, Dhx9, Ccl4, Ncl, Cx3cr1, Maf, Gstp2, Egr1, Tlr7, Havcr2, Cd81, Klf2, Ddit3, Errfi1, Ccr5, Laptm5, Zfp36, Tnf, Clec4a2, Tyrobp, Cebpb, Ccl3, Usp50, Cd14
GO:0030163	protein catabolic process	0.0147922	5.04164e-06	30	366	1024	31150	0.0001	0.02	Ntan1, Hspa5, Rps27a, Sec61b, Gsk3b, Ctsd, Rnf149, Gpx1, Lgmn, Ctsl, Ubc, Hspa8, Rpl23, Cd81, Ddit3, Rnf13, Rpl11, Laptm5, Gabarap, Ier3, Hspa1a, Taf9, Tnf, Anapc11, Uba52, Itch, Usp50, Ctss, Ubb, Styx
GO:1901796	regulation of signal transduction by p53 class mediator	0.0150513	5.12997e-06	8	366	81	31150	0.0001	0.02	Ddx5, Rpl11, Rpl37, Rps20, Rpl26, Rpl23, Sh3glb1, Ubb
GO:0032675	regulation of interleukin-6 production	0.0155282	5.29249e-06	11	366	168	31150	0.0001	0.02	Tlr7, Aif1, Havcr2, Klf2, Ccr5, Laptm5, Dhx9, Ncl, Tnf, Tyrobp, Cebpb
GO:0016032	viral process	0.0170521	5.8119e-06	16	366	356	31150	0.0001	0.02	Cfl1, Dhx9, Gtf2b, Ctsl, Vamp8, Hspa8, Cdc42, Ddx5, Dynlt1c, Dynlt1b, Pabpc1, Jun, Tnf, Zfp36, Rab43, Ccl12
GO:0010608	post-transcriptional regulation of gene expression	0.017076	5.82005e-06	21	366	577	31150	0.0001	0.02	Rps3a1, Rpl38, Sarnp, Dhx9, Zfp706, Ncl, Rgs2, Dph1, Aars, Ddx5, Btg2, Zfp36l1, Eif1, Qk, Bc1, Pabpc1, Zfp36, Tnf, Rpl26, Fxr1, Zfp36l2
GO:0034470	ncRNA processing	0.018302	6.23789e-06	17	366	400	31150	0.0001	0.02	Rps24, Rps16, Rps28, Ncl, Exosc6, Rps27rt, Aars, Ddx5, Rpl35a, Rpl35, Rpl11, Nsa2, Hnrnpa2b1, Tnf, Rps8, Rps27, Rpl26
GO:0031399	regulation of protein modification process	0.0183157	6.24256e-06	40	366	1599	31150	0.0001	0.02	Aif1, Fgd2, Dnaja1, Hspa5, Rac1, Mgat4a, Gsk3b, Socs3, Actb, Spi1, Nnt, Gstp2, Egr1, Dusp6, Tlr7, Zeb2, Cd81, Errfi1, Rpl11, Akap13, Jun, Tnf, Camk1, Dusp1, Itch, Pmepa1, Erp29, Pik3r1, Pdgfb, Ncl, Tgfbr2, Rgs2, Cx3cr1, Rpl23, Marcks, Laptm5, Gabarap, Stk38, Fxr1, Ubb
GO:2001234	negative regulation of apoptotic signaling pathway	0.0194665	6.6348e-06	13	366	242	31150	0.0001	0.02	Dnaja1, Gsk3b, Pam16, Ier3, Gpx1, Tnf, Eno1, Cflar, Cx3cr1, Gstp2, Sh3glb1, Mcl1, Tpt1
GO:1902532	negative regulation of intracellular signal transduction	0.0198012	6.74887e-06	20	366	536	31150	0.0001	0.02	Dnaja1, Gsk3b, Rnf149, Spi1, Gpx1, Eno1, Rgs2, Gstp2, Tpt1, Dusp6, Atf3, Ddit3, Errfi1, Pafah1b1, Stk38, Dynlt1b, Dusp1, Sh3glb1, Itch, Mcl1
GO:0070849	response to epidermal growth factor	0.0202996	6.91875e-06	6	366	40	31150	0.0001	0.02	Cfl1, Ncl, Zfp36, Zfp36l1, Eef1a1, Zfp36l2
GO:1904707	positive regulation of vascular associated smooth muscle cell proliferation	0.0202996	6.91875e-06	6	366	40	31150	0.0001	0.02	Hpgd, Jun, Tnf, Pdgfb, P2ry6, Adamts1
GO:0022618	ribonucleoprotein complex assembly	0.020554	7.00544e-06	11	366	173	31150	0.0001	0.02	Rpl38, Rpl11, Mbnl1, Rpl6, Eif2s2, Rpl24, Dhx9, Taf9, Rps28, Rps27, Rpsa
GO:0051603	proteolysis involved in protein catabolic process	0.0215194	7.3345e-06	25	366	782	31150	0.0001	0.02	Ntan1, Hspa5, Rps27a, Sec61b, Gsk3b, Rnf149, Gpx1, Lgmn, Ctsl, Ubc, Rpl23, Ddit3, Rnf13, Rpl11, Laptm5, Gabarap, Hspa1a, Taf9, Anapc11, Uba52, Itch, Usp50, Ubb, Styx, Ctss
GO:0045670	regulation of osteoclast differentiation	0.0216208	7.36904e-06	8	366	85	31150	0.0001	0.02	Pik3r1, Fos, Gsk3b, Tnf, Tyrobp, Mafb, Cebpb, Ccl3
GO:0002682	regulation of immune system process	0.0219266	7.47329e-06	42	366	1730	31150	0.0001	0.02	Aif1, Rac1, Mef2c, Gsk3b, Actb, Spi1, C1qb, Hspa8, P2ry12, Jund, Bcl2a1d, Tlr7, C1qc, Cd81, Zfp36l1, Fos, Tsc22d3, Jun, Tnf, Zfp36, Cebpb, Dusp1, Ccl3, Itch, Pik3r1, Gpx1, Dhx9, Lgmn, C1qa, Tgfbr2, Exosc6, Vamp8, Cx3cr1, Sfpq, Havcr2, Laptm5, Tyrobp, Cd9, Mafb, Ccl12, Cd14, Zfp36l2
GO:0071560	cellular response to transforming growth factor beta stimulus	0.0222302	7.57676e-06	13	366	245	31150	0.0001	0.02	Hpgd, Zeb2, Hspa5, Zfp36l1, Mef2c, Fos, Skil, Spi1, Jun, Tgfbr2, Cflar, Pmepa1, Zfp36l2
GO:0051384	response to glucocorticoid	0.0235967	8.04251e-06	8	366	86	31150	0.0001	0.04	Zfp36l1, Pik3r1, Sgk1, Gsk3b, Akap13, Zfp36, Tnf, Zfp36l2
GO:0006468	protein phosphorylation	0.0244973	8.34947e-06	40	366	1619	31150	0.0001	0.04	Aif1, Cfl1, Fgd2, Dnaja1, Rac1, Gsk3b, Socs3, Clk1, Actb, Nnt, Map3k8, Hspa8, Gstp2, Egr1, Dusp6, Tlr7, Zeb2, Cd81, Sgk1, Errfi1, Akap13, Taf9, Jun, Tnf, Camk1, Dusp1, Pmepa1, Erp29, Pik3r1, Pdgfb, Ncl, Tgfbr2, Rgs2, Cx3cr1, Cdc42, Marcks, Bmp2k, Prpf4b, Stk38, Fxr1
GO:XXXXXXX	unannotated	0.0249083	8.48955e-06	29	366	998	31150	0.0001	0.04	Gm10131, Hist1h2ap, Gm10138, Gm26532, AL731706.1, Gm40841, Gm43079, Gm21860, Gm20075, Cox8a, Rpl36a-ps1, Eif3j2, Hist1h2bg, Hist2h2aa2, Gm46224, Ftl1-ps1, Gm49980, Ptprcap, Nutf2-ps1, Ak6, Pnrc1, Hist1h4h, AC168977.1, Gm11361, Gm47283, Lrrc58, Hist2h2aa1, Rpl10-ps3, Gm43672
GO:0030097	hemopoiesis	0.0249398	8.50026e-06	30	366	1052	31150	0.0001	0.04	Srp54b, Mef2c, Pik3r1, Gsk3b, Actb, Spi1, Cebpd, Tgfbr2, Ctsl, Junb, Myh9, Selplg, Egr1, Bcl2a1d, Picalm, C1qc, Zfp36l1, Cd81, Klf2, Fos, Laptm5, Pafah1b1, Jun, Tnf, Zfp36, Tyrobp, Mafb, Cebpb, Ccl3, Zfp36l2
GO:2000146	negative regulation of cell motility	0.0252139	8.59369e-06	15	366	326	31150	0.0001	0.04	Aif1, Cfl1, Rac1, Srgap2, Mef2c, Gsk3b, Pdgfb, Ccr5, Rhob, Tnf, Coro1b, Dusp1, Cx3cr1, Gstp2, Ccl12
GO:0022603	regulation of anatomical structure morphogenesis	0.0268486	9.15085e-06	29	366	1002	31150	0.0001	0.04	Cfl1, Hk2, Rac1, Mef2c, Gsk3b, Hexb, Skil, Ywhah, Rhob, Tgfbr2, Coro1b, Myh9, Cx3cr1, Cdc42, Zeb2, Picalm, Marcks, Klf2, Sgk1, Glul, Ccr5, Pafah1b1, Btg1, Tnf, Mtdh, Ccl3, Sh3glb1, Ccl12, Adamts1
GO:0032635	interleukin-6 production	0.0269427	9.18292e-06	11	366	178	31150	0.0001	0.04	Tlr7, Aif1, Havcr2, Klf2, Ccr5, Laptm5, Dhx9, Ncl, Tnf, Tyrobp, Cebpb
GO:0031329	regulation of cellular catabolic process	0.0270983	9.23597e-06	24	366	742	31150	0.0001	0.04	Gsk3b, Dhx9, Nnt, Rpl23, Btg2, Zfp36l1, Ddit3, Rpl11, Laptm5, Pam16, Gabarap, Hspa1a, Pabpc1, Taf9, Zfp36, Tnf, Mtdh, Scoc, Fxr1, Sh3glb1, Itch, Styx, Zfp36l2, Mcl1
GO:0071559	response to transforming growth factor beta	0.0276104	9.4105e-06	13	366	250	31150	0.0001	0.04	Hpgd, Zeb2, Hspa5, Zfp36l1, Mef2c, Fos, Skil, Spi1, Jun, Tgfbr2, Cflar, Pmepa1, Zfp36l2
GO:0030036	actin cytoskeleton organization	0.0283262	9.65446e-06	24	366	744	31150	0.0001	0.04	Aif1, Cfl1, Tmsb10, Mef2a, Rac1, Mef2c, Pik3r1, Tmsb4x, Pdgfb, Actb, Rhob, Coro1b, Plek, Cflar, Myh9, Cdc42, Marcks, Lcp1, Pafah1b1, Akap13, Mkks, Tnf, Tyrobp, Arpc4
GO:0048468	cell development	0.029632	1.00995e-05	54	366	2498	31150	0.0001	0.04	Cfl1, Hspa5, Mef2a, Rac1, Mef2c, Gsk3b, Hexb, Actb, Skil, Spi1, H3f3b, Ywhah, Cflar, Maf, Bloc1s1, Jund, Zeb2, Uqcrq, Btg2, Klf2, Srgap2, Sgk1, Pafah1b1, Rpl24, Akap13, Mkks, Jmjd1c, Jun, Tnf, Camk1, Cebpb, Sh3glb1, Map4, Pdgfb, Ifngr1, Sept2, Gpx1, C1qa, Tgfbr2, Myh9, Rgs2, Eef1a1, Cx3cr1, Dleu2, Cdc42, Marcks, Picalm, Dynlt1c, Qk, Ccr5, Dynlt1b, Tyrobp, Adamts1, Ubb
GO:0071826	ribonucleoprotein complex subunit organization	0.0315529	1.07542e-05	11	366	181	31150	0.0001	0.04	Rpl38, Rpl11, Mbnl1, Rpl6, Eif2s2, Rpl24, Dhx9, Taf9, Rps28, Rps27, Rpsa
GO:0016072	rRNA metabolic process	0.032709	1.11483e-05	13	366	254	31150	0.0001	0.04	Rpl35a, Rps24, Rpl35, Rpl11, Nsa2, Rps16, Rps28, Rps27, Rps8, Ncl, Rpl26, Exosc6, Rps27rt
GO:0010975	regulation of neuron projection development	0.0337459	1.15017e-05	20	366	556	31150	0.0001	0.04	Cfl1, Hspa5, Gsk3b, Skil, Ywhah, Cflar, Rgs2, Eef1a1, Dleu2, Marcks, Picalm, Zeb2, Dynlt1c, Sgk1, Ccr5, Pafah1b1, Dynlt1b, Camk1, Sh3glb1, Adamts1
GO:0001819	positive regulation of cytokine production	0.035312	1.20355e-05	19	366	511	31150	0.0001	0.04	Aif1, Pik3r1, Ifngr1, Dhx9, Ccl4, Ncl, Egr1, Tlr7, Havcr2, Cd81, Ddit3, Ccr5, Laptm5, Tnf, Tyrobp, Cebpb, Ccl3, Usp50, Cd14
GO:0030182	neuron differentiation	0.0377059	1.28514e-05	39	366	1590	31150	0.0001	0.04	Cfl1, Hspa5, Mef2a, Rac1, Mef2c, Gsk3b, Actb, Skil, Ywhah, Cflar, Bloc1s1, Zeb2, Uqcrq, Btg2, Srgap2, Sgk1, Pafah1b1, Rpl24, Hspa1a, Jun, Ier2, Camk1, Cebpb, Sh3glb1, Map4, Pdgfb, Sept2, C1qa, Eef1a1, Rgs2, Dleu2, Cdc42, Marcks, Picalm, Dynlt1c, Ccr5, Dynlt1b, Ubb, Adamts1
GO:0060538	skeletal muscle organ development	0.0377241	1.28576e-05	12	366	220	31150	0.0001	0.04	Ddx5, Btg2, Atf3, Mef2c, Fos, Mbnl1, Skil, Gpx1, Emd, Cflar, Fxr1, Egr1
GO:0051130	positive regulation of cellular component organization	0.0377267	1.28584e-05	32	366	1186	31150	0.0001	0.04	Cfl1, Hspa5, Rac1, Gsk3b, Skil, Coro1b, Cflar, P2ry12, Zeb2, Sgk1, Pafah1b1, Tnf, Camk1, Sh3glb1, Pik3r1, Pdgfb, Plek, Eef1a1, Rgs2, Cdc42, Picalm, Marcks, Sfpq, Dynlt1c, Lcp1, Hnrnpa2b1, Dynlt1b, Tyrobp, Anapc11, Usp50, Cd14, Adamts1
GO:0140694	non-membrane-bounded organelle assembly	0.0384054	1.30898e-05	16	366	380	31150	0.0001	0.04	Mef2a, Mef2c, Rpl38, Rpl6, Nip7, Rps28, Cltc, Cflar, Rpsa, Lcp1, Rpl11, Akap13, Rpl24, Hspa1a, Tnf, Rps27
GO:0001932	regulation of protein phosphorylation	0.0402183	1.37077e-05	31	366	1134	31150	0.0001	0.04	Aif1, Erp29, Fgd2, Dnaja1, Rac1, Pik3r1, Gsk3b, Pdgfb, Socs3, Actb, Nnt, Ncl, Tgfbr2, Rgs2, Cx3cr1, Gstp2, Egr1, Dusp6, Tlr7, Zeb2, Marcks, Cd81, Errfi1, Akap13, Stk38, Jun, Tnf, Camk1, Fxr1, Dusp1, Pmepa1
GO:0048813	dendrite morphogenesis	0.0407671	1.38947e-05	11	366	186	31150	0.0001	0.04	Picalm, Cfl1, Marcks, Mef2a, Rac1, Sgk1, Gsk3b, Pafah1b1, Ywhah, Sh3glb1, Cdc42
GO:0009605	response to external stimulus	0.0409404	1.39538e-05	63	366	3117	31150	0.0001	0.04	Aif1, Hspa5, Rac1, Mef2c, Thrsp, Rgs1, Gsk3b, Socs3, Spi1, Ccl4, Coro1b, Cflar, C1qb, Gstp2, P2ry12, Tlr7, C1qc, Dctpp1, Cd81, Ddit3, Fos, Serinc3, Rpl24, Mkks, Jun, Tnf, Zfp36, Clec4a2, Cebpb, Dusp1, Ccl3, Sh3glb1, Itch, Ly86, Pdgfb, Ifngr1, Dhx9, Gpx1, Lgmn, Ncl, C1qa, Vamp8, Gas5, Cx3cr1, Prdx1, Cdc42, Atf3, Sfpq, Havcr2, Glul, Sipa1, Ccr5, Gabarap, Ier3, Cd9, Tyrobp, Mtdh, Rab43, Fau, Ccl12, …
GO:0071396	cellular response to lipid	0.0423991	1.44509e-05	22	366	662	31150	0.0001	0.04	Dnaja1, Mef2c, Gsk3b, P2ry6, Spi1, Ywhah, Ncl, Cx3cr1, Ddx5, Havcr2, Zfp36l1, Sgk1, Akap13, Ncoa3, Zfp36, Tnf, Mtdh, Cebpb, Ccl12, Ly86, Cd14, Zfp36l2
GO:0051052	regulation of DNA metabolic process	0.0425175	1.44913e-05	20	366	565	31150	0.0001	0.04	Rac1, Gsk3b, Pdgfb, Actb, Spi1, Dhx9, Cyren, Cst3, Exosc6, Cdc42, H1f0, Vps72, Hist1h1e, Sub1, Pam16, Ier3, Hnrnpa2b1, Taf9, Jun, Dusp1
GO:0070925	organelle assembly	0.0447546	1.52538e-05	27	366	922	31150	0.0001	0.04	Map4, Mef2a, Mef2c, Rpl38, Gsk3b, Ctsd, Rpl6, Nip7, Sept2, Rps28, Cltc, Cflar, Rpsa, Ttll3, Bbip1, Lcp1, Rpl11, Akap13, Mkks, Rpl24, Gabarap, Pafah1b1, Hspa1a, Rps27, Tnf, Rab43, Sh3glb1
GO:0007010	cytoskeleton organization	0.0448004	1.52694e-05	37	366	1484	31150	0.0001	0.04	Aif1, Cfl1, Fgd2, Tmsb10, Mef2a, Rac1, Mef2c, Tmsb4x, Gsk3b, Actb, Ywhah, Cltc, Coro1b, Cflar, Srgap2, Sgk1, Pafah1b1, Akap13, Mkks, Hspa1a, Tnf, Map4, Pik3r1, Pdgfb, Rhob, Tuba1a, Plek, Myh9, Cdc42, Marcks, Dynlt1c, Lcp1, Gabarap, Dynlt1b, Tyrobp, Arpc4, Ccl12
GO:0015988	energy coupled proton transmembrane transport, against electrochemical gradient	0.0463852	1.58096e-05	3	366	5	31150	0.0003	0.12	mt-Nd4, mt-Co1, mt-Cytb
GO:0015990	electron transport coupled proton transport	0.0463852	1.58096e-05	3	366	5	31150	0.0003	0.12	mt-Nd4, mt-Co1, mt-Cytb
GO:0071672	negative regulation of smooth muscle cell chemotaxis	0.0463852	1.58096e-05	3	366	5	31150	0.0003	0.12	Aif1, Coro1b, Gstp2
GO:0090634	microglial cell mediated cytotoxicity	0.0463852	1.58096e-05	3	366	5	31150	0.0003	0.12	Tyrobp, Cx3cr1, Spi1
GO:1904149	regulation of microglial cell mediated cytotoxicity	0.0463852	1.58096e-05	3	366	5	31150	0.0003	0.12	Tyrobp, Cx3cr1, Spi1
GO:0009896	positive regulation of catabolic process	0.0487008	1.65988e-05	19	366	523	31150	0.0003	0.12	Gsk3b, Dhx9, Nnt, Btg2, Zfp36l1, Cd81, Ddit3, Laptm5, Gabarap, Ier3, Pabpc1, Hspa1a, Zfp36, Tnf, Mtdh, Scoc, Sh3glb1, Itch, Zfp36l2
GO:0050807	regulation of synapse organization	0.0492421	1.67833e-05	13	366	264	31150	0.0003	0.12	Picalm, Cfl1, Marcks, Mef2c, Pik3r1, Malat1, Gsk3b, Pafah1b1, Tuba1a, Tnf, Camk1, Hspa8, Cdc42
GO:0031960	response to corticosteroid	0.049324	1.68112e-05	8	366	95	31150	0.0003	0.12	Zfp36l1, Pik3r1, Sgk1, Gsk3b, Akap13, Zfp36, Tnf, Zfp36l2
GO:0031331	positive regulation of cellular catabolic process	0.0495136	1.68758e-05	17	366	432	31150	0.0003	0.12	Gsk3b, Dhx9, Nnt, Btg2, Zfp36l1, Ddit3, Laptm5, Gabarap, Pabpc1, Hspa1a, Tnf, Zfp36, Mtdh, Scoc, Itch, Sh3glb1, Zfp36l2
astrocytes
no significant results
chorid plexus epithel cells
Date	Thu Aug 4 11:03:31 EDT 2022
Aspect	P
P-value cutoff	0.05
Calculate FDR	Yes
Regulation links followed	Yes
Bonferroni correction	Yes
Annotation file	gene_association.mgi
Ontology file
Evidence codes used	IEA (73545), IEP (1633), IGI (9969), HDA (2393), IBA (72061), IPI (18353), ND (34096), IC (4214), ISS (1789), IMP (49866), IDA (57276), RCA (306), HMP (1), IKR (7), TAS (7148), EXP (337), ISM (31), NAS (605), ISO (144012), ISA (4696)
Unknown identifiers (14)	1810009A15Rik;Lbhd1 Pagr1a;Gm42742 Rdh5;Bloc1s1 Mkks;AL731706.1 Mapk8ip3;Eme2 Ramp2;Vps25 Gm20075 Hypk;Serf2 Gm15406;Gm15411 Gm36684 Kxd1;Uba52 Gm6169 Lhb;AC151602.1 Rpl10-ps3
GOID	TERM	CORRECTED_PVALUE	UNCORRECTED_PVALUE	NUM_LIST_ANNOTATIONS	LIST_SIZE	TOTAL_NUM_ANNOTATIONS	POPULATION_SIZE	FDR_RATE	EXPECTED_FALSE_POSITIVES	ANNOTATED_GENES
GO:0042773	ATP synthesis coupled electron transport	2.7135e-09	4.06213e-12	8	62	80	31082	0	0	mt-Co1, mt-Cytb, mt-Co3, mt-Nd4l, mt-Nd1, mt-Nd4, mt-Co2, mt-Nd2
GO:0006119	oxidative phosphorylation	7.88646e-09	1.18061e-11	9	62	143	31082	0	0	mt-Atp6, mt-Co1, mt-Cytb, mt-Co3, mt-Nd4l, mt-Nd1, mt-Nd4, mt-Co2, mt-Nd2
GO:0022904	respiratory electron transport chain	2.14787e-08	3.21538e-11	8	62	103	31082	0	0	mt-Co1, mt-Cytb, mt-Co3, mt-Nd4l, mt-Nd1, mt-Nd4, mt-Co2, mt-Nd2
GO:0022900	electron transport chain	4.8877e-08	7.31691e-11	8	62	114	31082	0	0	mt-Co1, mt-Cytb, mt-Co3, mt-Nd4l, mt-Nd1, mt-Nd4, mt-Co2, mt-Nd2
GO:XXXXXXX	unannotated	6.17441e-08	9.24314e-11	16	62	1010	31082	0	0	Gm15406;Gm15411, Pagr1a;Gm42742, Wdr89, Rdh5;Bloc1s1, Kxd1;Uba52, Gm20075, Mkks;AL731706.1, Hypk;Serf2, Hist2h2aa2, Mapk8ip3;Eme2, Gm36684, Ramp2;Vps25, Lhb;AC151602.1, Gm6169, 1810009A15Rik;Lbhd1, Rpl10-ps3
GO:0009060	aerobic respiration	1.00981e-07	1.51169e-10	9	62	190	31082	0	0	mt-Atp6, mt-Co1, mt-Cytb, mt-Co3, mt-Nd4l, mt-Nd1, mt-Nd4, mt-Co2, mt-Nd2
GO:0046034	ATP metabolic process	2.07296e-07	3.10324e-10	10	62	291	31082	0	0	mt-Atp6, mt-Co1, mt-Cytb, mt-Co3, mt-Nd4l, mt-Nd1, mt-Nd4, mt-Co2, Eno1, mt-Nd2
GO:0045333	cellular respiration	1.02589e-06	1.53576e-09	9	62	247	31082	0	0	mt-Atp6, mt-Co1, mt-Cytb, mt-Co3, mt-Nd4l, mt-Nd1, mt-Nd4, mt-Co2, mt-Nd2
GO:0006754	ATP biosynthetic process	1.23575e-06	1.84992e-09	7	62	106	31082	0	0	mt-Nd1, mt-Atp6, mt-Nd4, mt-Co2, Eno1, mt-Nd4l, mt-Nd2
GO:0019646	aerobic electron transport chain	2.24875e-06	3.36639e-09	6	62	64	31082	0	0	mt-Nd1, mt-Co1, mt-Nd4, mt-Cytb, mt-Co3, mt-Nd2
GO:0009206	purine ribonucleoside triphosphate biosynthetic process	2.47231e-06	3.70106e-09	7	62	117	31082	0	0	mt-Nd1, mt-Atp6, mt-Nd4, mt-Co2, Eno1, mt-Nd4l, mt-Nd2
GO:0009145	purine nucleoside triphosphate biosynthetic process	2.62415e-06	3.92836e-09	7	62	118	31082	0	0	mt-Nd1, mt-Atp6, mt-Nd4, mt-Co2, Eno1, mt-Nd4l, mt-Nd2
GO:0009201	ribonucleoside triphosphate biosynthetic process	3.31336e-06	4.96012e-09	7	62	122	31082	0	0	mt-Nd1, mt-Atp6, mt-Nd4, mt-Co2, Eno1, mt-Nd4l, mt-Nd2
GO:0009142	nucleoside triphosphate biosynthetic process	5.73982e-06	8.59255e-09	7	62	132	31082	0	0	mt-Nd1, mt-Atp6, mt-Nd4, mt-Co2, Eno1, mt-Nd4l, mt-Nd2
GO:0009205	purine ribonucleoside triphosphate metabolic process	6.71095e-06	1.00463e-08	7	62	135	31082	0	0	mt-Nd1, mt-Atp6, mt-Nd4, mt-Co2, Eno1, mt-Nd4l, mt-Nd2
GO:0042775	mitochondrial ATP synthesis coupled electron transport	7.539e-06	1.12859e-08	6	62	78	31082	0	0	mt-Nd1, mt-Co1, mt-Nd4, mt-Cytb, mt-Co3, mt-Nd2
GO:0009199	ribonucleoside triphosphate metabolic process	9.07631e-06	1.35873e-08	7	62	141	31082	0	0	mt-Nd1, mt-Atp6, mt-Nd4, mt-Co2, Eno1, mt-Nd4l, mt-Nd2
GO:0009144	purine nucleoside triphosphate metabolic process	1.00072e-05	1.49809e-08	7	62	143	31082	0	0	mt-Nd1, mt-Atp6, mt-Nd4, mt-Co2, Eno1, mt-Nd4l, mt-Nd2
GO:0015980	energy derivation by oxidation of organic compounds	1.48385e-05	2.22133e-08	9	62	336	31082	0	0	mt-Atp6, mt-Co1, mt-Cytb, mt-Co3, mt-Nd4l, mt-Nd1, mt-Nd4, mt-Co2, mt-Nd2
GO:0006091	generation of precursor metabolites and energy	1.68581e-05	2.52367e-08	10	62	461	31082	0	0	mt-Atp6, mt-Co1, mt-Cytb, mt-Co3, mt-Nd4l, mt-Nd1, mt-Nd4, mt-Co2, Eno1, mt-Nd2
GO:0009141	nucleoside triphosphate metabolic process	2.68712e-05	4.02263e-08	7	62	165	31082	0	0	mt-Nd1, mt-Atp6, mt-Nd4, mt-Co2, Eno1, mt-Nd4l, mt-Nd2
GO:0015988	energy coupled proton transmembrane transport, against electrochemical gradient	5.03416e-05	7.53616e-08	3	62	5	31082	0	0	mt-Co1, mt-Nd4, mt-Cytb
GO:0015990	electron transport coupled proton transport	5.03416e-05	7.53616e-08	3	62	5	31082	0	0	mt-Co1, mt-Nd4, mt-Cytb
GO:0009152	purine ribonucleotide biosynthetic process	9.67495e-05	1.44835e-07	7	62	199	31082	0	0	mt-Nd1, mt-Atp6, mt-Nd4, mt-Co2, Eno1, mt-Nd4l, mt-Nd2
GO:0042776	proton motive force-driven mitochondrial ATP synthesis	0.00013479	2.01782e-07	5	62	65	31082	0	0	mt-Nd1, mt-Atp6, mt-Nd4, mt-Nd4l, mt-Nd2
GO:0009260	ribonucleotide biosynthetic process	0.000143958	2.15506e-07	7	62	211	31082	0	0	mt-Nd1, mt-Atp6, mt-Nd4, mt-Co2, Eno1, mt-Nd4l, mt-Nd2
GO:0006164	purine nucleotide biosynthetic process	0.00016869	2.52529e-07	7	62	216	31082	0	0	mt-Nd1, mt-Atp6, mt-Nd4, mt-Co2, Eno1, mt-Nd4l, mt-Nd2
GO:0046390	ribose phosphate biosynthetic process	0.000190968	2.8588e-07	7	62	220	31082	0	0	mt-Nd1, mt-Atp6, mt-Nd4, mt-Co2, Eno1, mt-Nd4l, mt-Nd2
GO:0015986	proton motive force-driven ATP synthesis	0.000196002	2.93416e-07	5	62	70	31082	0	0	mt-Nd1, mt-Atp6, mt-Nd4, mt-Nd4l, mt-Nd2
GO:0072522	purine-containing compound biosynthetic process	0.000209259	3.13261e-07	7	62	223	31082	0	0	mt-Nd1, mt-Atp6, mt-Nd4, mt-Co2, Eno1, mt-Nd4l, mt-Nd2
GO:0009165	nucleotide biosynthetic process	0.000633332	9.48101e-07	7	62	263	31082	0	0	mt-Nd1, mt-Atp6, mt-Nd4, mt-Co2, Eno1, mt-Nd4l, mt-Nd2
GO:1901293	nucleoside phosphate biosynthetic process	0.000718082	1.07497e-06	7	62	268	31082	0	0	mt-Nd1, mt-Atp6, mt-Nd4, mt-Co2, Eno1, mt-Nd4l, mt-Nd2
GO:0072521	purine-containing compound metabolic process	0.00190374	2.84991e-06	8	62	445	31082	0	0	mt-Atp6, mt-Nd4l, mt-Nd1, mt-Nd4, Ttr, mt-Co2, Eno1, mt-Nd2
GO:0009150	purine ribonucleotide metabolic process	0.00959636	1.43658e-05	7	62	398	31082	0.0018	0.06	mt-Nd1, mt-Atp6, mt-Nd4, mt-Co2, Eno1, mt-Nd4l, mt-Nd2
GO:0055086	nucleobase-containing small molecule metabolic process	0.0109547	1.63993e-05	8	62	566	31082	0.0017	0.06	mt-Atp6, mt-Nd4l, mt-Nd1, mt-Nd4, Ttr, mt-Co2, Eno1, mt-Nd2
GO:0009259	ribonucleotide metabolic process	0.013146	1.96797e-05	7	62	418	31082	0.0022	0.08	mt-Nd1, mt-Atp6, mt-Nd4, mt-Co2, Eno1, mt-Nd4l, mt-Nd2
GO:0006163	purine nucleotide metabolic process	0.0139721	2.09163e-05	7	62	422	31082	0.0022	0.08	mt-Nd1, mt-Atp6, mt-Nd4, mt-Co2, Eno1, mt-Nd4l, mt-Nd2
GO:0019693	ribose phosphate metabolic process	0.0157533	2.35827e-05	7	62	430	31082	0.0021	0.08	mt-Nd1, mt-Atp6, mt-Nd4, mt-Co2, Eno1, mt-Nd4l, mt-Nd2
GO:0006120	mitochondrial electron transport, NADH to ubiquinone	0.017777	2.66123e-05	3	62	29	31082	0.0021	0.08	mt-Nd1, mt-Nd4, mt-Nd2
GO:0035063	nuclear speck organization	0.0260505	3.89978e-05	2	62	5	31082	0.004	0.16	Malat1, Usp50
GO:0009117	nucleotide metabolic process	0.0414151	6.19987e-05	7	62	501	31082	0.0044	0.18	mt-Nd1, mt-Atp6, mt-Nd4, mt-Co2, Eno1, mt-Nd4l, mt-Nd2
GO:0006753	nucleoside phosphate metabolic process	0.0457318	6.84608e-05	7	62	509	31082	0.0043	0.18	mt-Nd1, mt-Atp6, mt-Nd4, mt-Co2, Eno1, mt-Nd4l, mt-Nd2
neurons
Date	Thu Sep 8 12:57:19 EDT 2022
Aspect	P
P-value cutoff	0.05
Calculate FDR	Yes
Regulation links followed	Yes
Bonferroni correction	Yes
Annotation file	gene_association.mgi
Ontology file
Evidence codes used	IEA (73259), IGI (15398), IEP (1952), HDA (3710), IBA (75347), IPI (20250), ND (45263), IC (4264), ISS (1797), IMP (56358), IDA (60033), RCA (306), HMP (1), IKR (7), TAS (7177), EXP (347), ISM (26), NAS (605), ISO (144103), ISA (4785)
Duplicates in input list (1)	Sept2
GOID	TERM	CORRECTED_PVALUE	UNCORRECTED_PVALUE	NUM_LIST_ANNOTATIONS	LIST_SIZE	TOTAL_NUM_ANNOTATIONS	POPULATION_SIZE	FDR_RATE	EXPECTED_FALSE_POSITIVES	ANNOTATED_GENES
GO:0070525	tRNA threonylcarbamoyladenosine metabolic process	0.00477783	2.93119e-05	2	15	17	31150	0.06	0.06	Trp53rkb, Trp53rka
oligodendrocyte precursors
Date	Thu Sep 8 13:08:30 EDT 2022
Aspect	P
P-value cutoff	0.05
Calculate FDR	Yes
Regulation links followed	Yes
Bonferroni correction	Yes
Annotation file	gene_association.mgi
Ontology file
Evidence codes used	IEA (73259), IGI (15398), IEP (1952), HDA (3710), IBA (75347), IPI (20250), ND (45263), IC (4264), ISS (1797), IMP (56358), IDA (60033), RCA (306), HMP (1), IKR (7), TAS (7177), EXP (347), ISM (26), NAS (605), ISO (144103), ISA (4785)
Unknown identifiers (2)	Gm47283 Gm42742
GOID	TERM	CORRECTED_PVALUE	UNCORRECTED_PVALUE	NUM_LIST_ANNOTATIONS	LIST_SIZE	TOTAL_NUM_ANNOTATIONS	POPULATION_SIZE	FDR_RATE	EXPECTED_FALSE_POSITIVES	ANNOTATED_GENES
GO:1901685	glutathione derivative metabolic process	0.000656809	1.15635e-06	2	34	2	31150	0	0	Gstp1, Gstp2
GO:1901687	glutathione derivative biosynthetic process	0.000656809	1.15635e-06	2	34	2	31150	0	0	Gstp1, Gstp2
GO:0042773	ATP synthesis coupled electron transport	0.000693121	1.22028e-06	4	34	73	31150	0	0	mt-Nd4, mt-Cytb, mt-Co2, mt-Co3
GO:0022904	respiratory electron transport chain	0.00207829	3.65897e-06	4	34	96	31150	0	0	mt-Nd4, mt-Cytb, mt-Co2, mt-Co3
GO:0022900	electron transport chain	0.00332192	5.84844e-06	4	34	108	31150	0	0	mt-Nd4, mt-Cytb, mt-Co2, mt-Co3
GO:0046686	response to cadmium ion	0.00554561	9.7634e-06	3	34	38	31150	0	0	Jun, mt-Cytb, Fos
GO:0015988	energy coupled proton transmembrane transport, against electrochemical gradient	0.0065546	1.15398e-05	2	34	5	31150	0	0	mt-Nd4, mt-Cytb
GO:0015990	electron transport coupled proton transport	0.0065546	1.15398e-05	2	34	5	31150	0	0	mt-Nd4, mt-Cytb
GO:0071672	negative regulation of smooth muscle cell chemotaxis	0.0065546	1.15398e-05	2	34	5	31150	0	0	Gstp1, Gstp2
GO:0051592	response to calcium ion	0.00713519	1.2562e-05	4	34	131	31150	0	0	Jun, mt-Cytb, Fos, Jund
GO:0006119	oxidative phosphorylation	0.00927092	1.63221e-05	4	34	140	31150	0	0	mt-Nd4, mt-Cytb, mt-Co2, mt-Co3
GO:0051771	negative regulation of nitric-oxide synthase biosynthetic process	0.0137458	2.42004e-05	2	34	7	31150	0.0033	0.04	Gstp1, Gstp2
GO:0071638	negative regulation of monocyte chemotactic protein-1 production	0.0183152	3.22451e-05	2	34	8	31150	0.0031	0.04	Gstp1, Gstp2
GO:0071671	regulation of smooth muscle cell chemotaxis	0.0183152	3.22451e-05	2	34	8	31150	0.0029	0.04	Gstp1, Gstp2
GO:0019646	aerobic electron transport chain	0.0189641	3.33875e-05	3	34	57	31150	0.0027	0.04	mt-Nd4, mt-Cytb, mt-Co3
GO:0009060	aerobic respiration	0.0287743	5.0659e-05	4	34	187	31150	0.0025	0.04	mt-Nd4, mt-Cytb, mt-Co2, mt-Co3
GO:0051121	hepoxilin metabolic process	0.0293949	5.17515e-05	2	34	10	31150	0.0024	0.04	Gstp1, Gstp2
GO:0051122	hepoxilin biosynthetic process	0.0293949	5.17515e-05	2	34	10	31150	0.0022	0.04	Gstp1, Gstp2
GO:0071670	smooth muscle cell chemotaxis	0.0293949	5.17515e-05	2	34	10	31150	0.0021	0.04	Gstp1, Gstp2
GO:0000302	response to reactive oxygen species	0.0306107	5.3892e-05	4	34	190	31150	0.002	0.04	Cfl1, Jun, Gstp1, Fos
GO:0042775	mitochondrial ATP synthesis coupled electron transport	0.0366588	6.45402e-05	3	34	71	31150	0.0038	0.08	mt-Nd4, mt-Cytb, mt-Co3
GO:1904705	regulation of vascular associated smooth muscle cell proliferation	0.0382242	6.72961e-05	3	34	72	31150	0.0036	0.08	Jun, Gstp1, Gstp2
GO:1990874	vascular associated smooth muscle cell proliferation	0.0431811	7.60231e-05	3	34	75	31150	0.0035	0.08	Jun, Gstp1, Gstp2
GO:0071277	cellular response to calcium ion	0.0485407	8.54589e-05	3	34	78	31150	0.0033	0.08	Jun, Fos, Jund
oligodendrocytes
Date	Thu Sep 8 13:13:32 EDT 2022
Aspect	P
P-value cutoff	0.05
Calculate FDR	Yes
Regulation links followed	Yes
Bonferroni correction	Yes
Annotation file	gene_association.mgi
Ontology file
Evidence codes used	IEA (73259), IGI (15398), IEP (1952), HDA (3710), IBA (75347), IPI (20250), ND (45263), IC (4264), ISS (1797), IMP (56358), IDA (60033), RCA (306), HMP (1), IKR (7), TAS (7177), EXP (347), ISM (26), NAS (605), ISO (144103), ISA (4785)
Duplicates in input list (2)	Ptp4a1 Sept2
Unknown identifiers (3)	AL731706.1 Gm10131 Gm47283
GOID	TERM	CORRECTED_PVALUE	UNCORRECTED_PVALUE	NUM_LIST_ANNOTATIONS	LIST_SIZE	TOTAL_NUM_ANNOTATIONS	POPULATION_SIZE	FDR_RATE	EXPECTED_FALSE_POSITIVES	ANNOTATED_GENES
GO:0009060	aerobic respiration	9.74348e-08	1.10596e-10	9	61	187	31150	0	0	mt-Atp6, mt-Co1, mt-Cytb, mt-Co3, mt-Nd1, mt-Nd4, mt-Co2, Bloc1s1, mt-Nd2
GO:0042773	ATP synthesis coupled electron transport	1.00401e-07	1.13962e-10	7	61	73	31150	0	0	mt-Nd1, mt-Nd4, mt-Co1, mt-Cytb, mt-Co2, mt-Co3, mt-Nd2
GO:0006119	oxidative phosphorylation	2.88728e-07	3.27728e-10	8	61	140	31150	0	0	mt-Atp6, mt-Co1, mt-Cytb, mt-Co3, mt-Nd1, mt-Nd4, mt-Co2, mt-Nd2
GO:0022904	respiratory electron transport chain	7.09247e-07	8.05048e-10	7	61	96	31150	0	0	mt-Nd1, mt-Nd4, mt-Co1, mt-Cytb, mt-Co2, mt-Co3, mt-Nd2
GO:0045333	cellular respiration	1.0641e-06	1.20783e-09	9	61	245	31150	0	0	mt-Atp6, mt-Co1, mt-Cytb, mt-Co3, mt-Nd1, mt-Nd4, mt-Co2, Bloc1s1, mt-Nd2
GO:0019646	aerobic electron transport chain	1.29562e-06	1.47062e-09	6	61	57	31150	0	0	mt-Nd1, mt-Nd4, mt-Co1, mt-Cytb, mt-Co3, mt-Nd2
GO:0022900	electron transport chain	1.62921e-06	1.84928e-09	7	61	108	31150	0	0	mt-Nd1, mt-Nd4, mt-Co1, mt-Cytb, mt-Co2, mt-Co3, mt-Nd2
GO:0042775	mitochondrial ATP synthesis coupled electron transport	5.00615e-06	5.68234e-09	6	61	71	31150	0	0	mt-Nd1, mt-Nd4, mt-Co1, mt-Cytb, mt-Co3, mt-Nd2
GO:0015980	energy derivation by oxidation of organic compounds	1.70066e-05	1.93037e-08	9	61	337	31150	0	0	mt-Atp6, mt-Co1, mt-Cytb, mt-Co3, mt-Nd1, mt-Nd4, mt-Co2, Bloc1s1, mt-Nd2
GO:0015988	energy coupled proton transmembrane transport, against electrochemical gradient	6.27715e-05	7.12503e-08	3	61	5	31150	0	0	mt-Nd4, mt-Co1, mt-Cytb
GO:0015990	electron transport coupled proton transport	6.27715e-05	7.12503e-08	3	61	5	31150	0	0	mt-Nd4, mt-Co1, mt-Cytb
GO:1901566	organonitrogen compound biosynthetic process	8.59968e-05	9.76127e-08	16	61	1682	31150	0	0	mt-Atp6, mt-Nd4, Rpl36a, Rpl9-ps6, Gstp2, mt-Nd2, Gstp1, Rpl35, Glul, Rpl41, Bc1, mt-Nd1, Zfp36, mt-Co2, Fau, Uba52
GO:0006091	generation of precursor metabolites and energy	0.000266539	3.02541e-07	9	61	466	31150	0.0015	0.02	mt-Atp6, mt-Co1, mt-Cytb, mt-Co3, mt-Nd1, mt-Nd4, mt-Co2, Bloc1s1, mt-Nd2
GO:0009987	cellular process	0.00153194	1.73886e-06	52	61	17652	31150	0.0014	0.02	Trf, mt-Cytb, Erh, Malat1, Cryab, Ramac, Clk1, H3f3b, Rpl36a, Rpl9-ps6, Mt1, Bloc1s1, Gstp2, Egr1, mt-Nd2, Bcl2a1d, Sap18, Kxd1, Nutf2, Fos, Bc1, Pafah1b1, Mkks, Actg1, Zfp36, mt-Co2, Ptp4a1, mt-Atp6, Csrp1, Rdh5, Sept2, Tpm3, mt-Nd4, Bcl2a1b, Gstp1, mt-Co1, Rpl35, Glul, Fth1, Rpl41, Arpc2, mt-Co3, Ahsa1, mt-Nd1, Anapc11, Cd9, Plp1, Fau, Uba52, Usp50, Ubb, Rnaset2a
GO:0006754	ATP biosynthetic process	0.00186864	2.12104e-06	5	61	106	31150	0.0013	0.02	mt-Atp6, mt-Nd1, mt-Nd4, mt-Co2, mt-Nd2
GO:0009206	purine ribonucleoside triphosphate biosynthetic process	0.00303902	3.44951e-06	5	61	117	31150	0.0012	0.02	mt-Atp6, mt-Nd1, mt-Nd4, mt-Co2, mt-Nd2
GO:0009145	purine nucleoside triphosphate biosynthetic process	0.00316874	3.59675e-06	5	61	118	31150	0.0012	0.02	mt-Atp6, mt-Nd1, mt-Nd4, mt-Co2, mt-Nd2
GO:1901685	glutathione derivative metabolic process	0.00332319	3.77206e-06	2	61	2	31150	0.0011	0.02	Gstp1, Gstp2
GO:1901687	glutathione derivative biosynthetic process	0.00332319	3.77206e-06	2	61	2	31150	0.0011	0.02	Gstp1, Gstp2
GO:0009201	ribonucleoside triphosphate biosynthetic process	0.00373176	4.23582e-06	5	61	122	31150	0.001	0.02	mt-Atp6, mt-Nd1, mt-Nd4, mt-Co2, mt-Nd2
GO:2000145	regulation of cell motility	0.00472338	5.36138e-06	11	61	1049	31150	0.001	0.02	Gstp1, Trf, Glul, Arpc2, Mkks, Actg1, Cd9, Plp1, Ptp4a1, Gstp2, Egr1
GO:0009142	nucleoside triphosphate biosynthetic process	0.00548589	6.22689e-06	5	61	132	31150	0.0009	0.02	mt-Atp6, mt-Nd1, mt-Nd4, mt-Co2, mt-Nd2
GO:0008152	metabolic process	0.00700084	7.94647e-06	40	61	11676	31150	0.0009	0.02	Trf, mt-Cytb, Malat1, Cryab, Ramac, Clk1, H3f3b, Rpl36a, Rpl9-ps6, Bloc1s1, Gstp2, Egr1, mt-Nd2, Bcl2a1d, Sap18, Fos, Bc1, Pafah1b1, Mkks, Actg1, Zfp36, mt-Co2, Ptp4a1, mt-Atp6, Rdh5, mt-Nd4, Gstp1, mt-Co1, Rpl35, Glul, Rpl41, mt-Co3, mt-Nd1, Anapc11, Plp1, Fau, Uba52, Usp50, Ubb, Rnaset2a
GO:0040012	regulation of locomotion	0.00720615	8.17951e-06	11	61	1097	31150	0.0008	0.02	Gstp1, Trf, Glul, Arpc2, Mkks, Actg1, Cd9, Plp1, Ptp4a1, Gstp2, Egr1
GO:0042776	proton motive force-driven mitochondrial ATP synthesis	0.0072582	8.23859e-06	4	61	65	31150	0.0008	0.02	mt-Atp6, mt-Nd1, mt-Nd4, mt-Nd2
GO:0002181	cytoplasmic translation	0.0089592	1.01694e-05	5	61	146	31150	0.0008	0.02	Rpl36a, Rpl9-ps6, Fau, Uba52, Rpl41
GO:0006518	peptide metabolic process	0.00931174	1.05695e-05	10	61	915	31150	0.0007	0.02	Gstp1, Rpl35, Rpl41, Bc1, Zfp36, Rpl36a, Rpl9-ps6, Fau, Gstp2, Uba52
GO:0042759	long-chain fatty acid biosynthetic process	0.00944	1.07151e-05	3	61	22	31150	0.0007	0.02	Gstp1, Plp1, Gstp2
GO:0015986	proton motive force-driven ATP synthesis	0.00975797	1.1076e-05	4	61	70	31150	0.0007	0.02	mt-Atp6, mt-Nd1, mt-Nd4, mt-Nd2
GO:0044237	cellular metabolic process	0.0145798	1.65491e-05	35	61	9628	31150	0.0007	0.02	Trf, mt-Cytb, Malat1, Cryab, Ramac, Clk1, Rpl36a, Rpl9-ps6, Bloc1s1, Gstp2, Egr1, mt-Nd2, Sap18, Fos, Bc1, Zfp36, mt-Co2, Ptp4a1, mt-Atp6, Rdh5, mt-Nd4, Gstp1, mt-Co1, Rpl35, Glul, Rpl41, mt-Co3, mt-Nd1, Anapc11, Plp1, Fau, Uba52, Usp50, Ubb, Rnaset2a
GO:0006120	mitochondrial electron transport, NADH to ubiquinone	0.0221808	2.51769e-05	3	61	29	31150	0.0019	0.06	mt-Nd1, mt-Nd4, mt-Nd2
GO:0072384	organelle transport along microtubule	0.0241727	2.74378e-05	4	61	88	31150	0.0019	0.06	Kxd1, Bloc1s1, Pafah1b1, Ubb
GO:0035063	nuclear speck organization	0.0331062	3.75779e-05	2	61	5	31150	0.0036	0.12	Malat1, Usp50
GO:0071672	negative regulation of smooth muscle cell chemotaxis	0.0331062	3.75779e-05	2	61	5	31150	0.0035	0.12	Gstp1, Gstp2
GO:0032651	regulation of interleukin-1 beta production	0.0354479	4.0236e-05	4	61	97	31150	0.0034	0.12	Gstp1, Gstp2, Usp50, Egr1
GO:0014910	regulation of smooth muscle cell migration	0.0399418	4.53368e-05	4	61	100	31150	0.0039	0.14	Gstp1, Gstp2, Arpc2, Egr1
GO:0009152	purine ribonucleotide biosynthetic process	0.0406224	4.61094e-05	5	61	200	31150	0.0038	0.14	mt-Atp6, mt-Nd1, mt-Nd4, mt-Co2, mt-Nd2
GO:0032611	interleukin-1 beta production	0.0448384	5.08949e-05	4	61	103	31150	0.0042	0.16	Gstp1, Gstp2, Usp50, Egr1
GO:0046329	negative regulation of JNK cascade	0.0466428	5.2943e-05	3	61	37	31150	0.0046	0.18	Gstp1, Gstp2, Pafah1b1
perivascular macrophages
Date	Thu Sep 8 13:19:11 EDT 2022
Aspect	P
P-value cutoff	0.05
Calculate FDR	Yes
Regulation links followed	Yes
Bonferroni correction	Yes
Annotation file	gene_association.mgi
Ontology file
Evidence codes used	IEA (73259), IGI (15398), IEP (1952), HDA (3710), IBA (75347), IPI (20250), ND (45263), IC (4264), ISS (1797), IMP (56358), IDA (60033), RCA (306), HMP (1), IKR (7), TAS (7177), EXP (347), ISM (26), NAS (605), ISO (144103), ISA (4785)
GOID	TERM	CORRECTED_PVALUE	UNCORRECTED_PVALUE	NUM_LIST_ANNOTATIONS	LIST_SIZE	TOTAL_NUM_ANNOTATIONS	POPULATION_SIZE	FDR_RATE	EXPECTED_FALSE_POSITIVES	ANNOTATED_GENES
GO:0035063	nuclear speck organization	1.68761e-05	4.32721e-07	2	7	5	31150	0	0	Malat1, Usp50
GO:0030575	nuclear body organization	0.000288149	7.38844e-06	2	7	19	31150	0	0	Malat1, Usp50
GO:0006997	nucleus organization	0.0166486	0.000426887	2	7	142	31150	0.0733	0.22	Malat1, Usp50

## Sheet: legend
Results of GO term analysis of mouse hippocampus cells. Genes chosen as input had at least 3 reads with >= 2 mutations each in the respective cell types.
